# Supplementary material for: The crystal structure of baeocystin
Source: Acta Crystallogr E Crystallogr Commun. 2022 May 6;78(Pt 6):550–3. doi: 10.1107/S2056989022004467 (PMC9431787; doi:10.1107/S2056989022004467)
Supplement: Supplementary file 1 [file e-78-00550-sup1.cif]

##############################################################################
#                                                                            #
# This CIF contains the data in a paper accepted for publication in          #
# Acta Crystallographica Section E. It conforms to the requirements of       #
# Notes for Authors for Acta Crystallographica Section E, and has been       #
# peer reviewed under the auspices of the IUCr Commission on Journals.       #
#                                                                            #
# Full details of the Crystallographic Information File format               #
# are given in the paper "The Crystallographic Information File (CIF):       #
# a New Standard Archive File for Crystallography" by S. R. Hall, F. H.      #
# Allen and I. D. Brown [Acta Cryst. (1991), A47, 655-685].                  #
#                                                                            #
# The current version of the core CIF dictionary is obtainable from          #
# ftp://ftp.iucr.org/pub/cif_core.dic.                                       #
#                                                                            #
# Software is freely available for graphical display of the structure(s)     #
# in this CIF. For information consult the CIF software page                 #
# http://www.iucr.org/resources/cif/software.                                #
#                                                                            #
# This file may be used for bona fide research purposes within the           #
# scientific community so long as proper attribution is given to the journal # 
# article from which it was obtained.                                        #
#                                                                            #
##############################################################################
data_I
_audit_creation_method
;
Olex2 1.3
(compiled 2020.11.12 svn.r5f609507 for OlexSys, GUI svn.r6408)
;
_journal_date_recd_electronic     2022-04-20
_journal_date_accepted     2022-04-27
_journal_name_full     'Acta Crystallographica, Section E'
_journal_year     2022
_journal_volume     78
_journal_issue      6
_journal_page_first     0
_journal_page_last     0
_journal_paper_category     GO
_journal_paper_doi     10.1107/S2056989022004467
_journal_coeditor_code     HB8018
_publ_contact_author_name     'David R. Manke'
_publ_contact_author_address
;
University of Massachusetts Dartmouth
285 Old Westport Road
North Dartmouth, MA 02747
USA
;
_publ_contact_author_email     'dmanke@umassd.edu'
_publ_contact_author_fax     '(508)999-9167'
_publ_contact_author_phone     '(508)910-6554'
_publ_section_title
;
The crystal structure of baeocystin
;
loop_
    _publ_author_name
    _publ_author_footnote
    _publ_author_address
    'Naeem, Marilyn' .
;
University of Massachusetts Dartmouth
285 Old Westport Road
North Dartmouth, MA 02747
USA
;
    'Sherwood, Alexander M.' .
;
Usona Institute
2780 Woods Hollow Rd.
Madison, WI 53711
USA
;
    'Chadeayne, Andrew R.' .
;
CaaMTech, Inc.
58 East Sunset Way, Suite 209
Issaquah, WA 98027
USA
;
    'Golen, James A.' .
;
University of Massachusetts Dartmouth
285 Old Westport Road
North Dartmouth, MA 02747
USA
;
    'Manke, David R.' .
;
University of Massachusetts Dartmouth
285 Old Westport Road
North Dartmouth, MA 02747
USA
;
_publ_section_synopsis
;
The crystal structure of the `magic' mushroom natural product baeocystin is
reported for the first time.
;
_chemical_name_systematic
;
3-[2-(Methylazaniumyl)ethyl]-1<i>H</i>-indol-4-yl hydrogen phosphate
;
_chemical_name_common     Baeocystin
_chemical_formula_moiety     'C11 H15 N2 O4 P'
_chemical_formula_sum     'C11 H15 N2 O4 P'
_chemical_formula_iupac     'C11 H15 N2 O4 P'
_chemical_formula_weight     270.22
_chemical_melting_point     ?
_space_group_crystal_system     orthorhombic
_space_group_name_H-M_alt     'P b c a'
_space_group_name_Hall     '-P 2ac 2ab'
loop_
    _space_group_symop_operation_xyz
    'x, y, z'
    '-x+1/2, -y, z+1/2'
    '-x, y+1/2, -z+1/2'
    'x+1/2, -y+1/2, -z'
    '-x, -y, -z'
    'x-1/2, y, -z-1/2'
    'x, -y-1/2, z-1/2'
    '-x-1/2, y-1/2, z'
_cell_length_a     13.2290(10)
_cell_length_b     10.5551(7)
_cell_length_c     17.8346(13)
_cell_angle_alpha     90
_cell_angle_beta     90
_cell_angle_gamma     90
_cell_volume     2490.3(3)
_cell_formula_units_Z     8
_cell_measurement_reflns_used     9978
_cell_measurement_theta_min     2.72
_cell_measurement_theta_max     26.19
_cell_measurement_temperature     297(2)
_exptl_crystal_description     block
_exptl_crystal_colour     colourless
_exptl_crystal_size_max     0.25
_exptl_crystal_size_mid     0.20
_exptl_crystal_size_min     0.03
_exptl_crystal_density_diffrn     1.441
_exptl_crystal_density_meas     ?
_exptl_crystal_density_method     ?
_exptl_crystal_F_000     1136
_exptl_absorpt_coefficient_mu     0.230
_exptl_absorpt_correction_type     multi-scan
_exptl_absorpt_process_details
;
(SADABS; Bruker, 2018)
;
_exptl_absorpt_correction_T_min     0.6798
_exptl_absorpt_correction_T_max     0.7454
_diffrn_ambient_temperature     297.15
_diffrn_source     ?
_diffrn_source_power     1.5
_diffrn_source_voltage     50.0
_diffrn_source_current     30.0
_diffrn_radiation_type     MoK\a
_diffrn_radiation_wavelength     0.71073
_diffrn_measurement_device_type     'Bruker D8 Venture CMOS'
_diffrn_measurement_method     '\f and \w scans'
_diffrn_detector_area_resol_mean     ?
_diffrn_reflns_number     58953
_diffrn_reflns_av_R_equivalents     0.0696
_diffrn_reflns_av_unetI/netI     0.0203
_diffrn_reflns_theta_min     2.755
_diffrn_reflns_theta_max     26.428
_diffrn_reflns_theta_full     25.242
_diffrn_measured_fraction_theta_max     0.996
_diffrn_measured_fraction_theta_full     0.996
_diffrn_reflns_limit_h_min     -16
_diffrn_reflns_limit_h_max     16
_diffrn_reflns_limit_k_min     -13
_diffrn_reflns_limit_k_max     13
_diffrn_reflns_limit_l_min     -22
_diffrn_reflns_limit_l_max     22
_diffrn_standards_number     0
_refine_special_details     ?
_reflns_number_total     2551
_reflns_number_gt     2155
_reflns_threshold_expression     'I > 2\s(I)'
_refine_ls_structure_factor_coef     Fsqd
_refine_ls_matrix_type     full
_refine_ls_R_factor_all     0.0483
_refine_ls_R_factor_gt     0.0371
_refine_ls_wR_factor_gt     0.0888
_refine_ls_wR_factor_ref     0.0964
_refine_ls_goodness_of_fit_ref     1.071
_refine_ls_restrained_S_all     1.070
_refine_ls_number_reflns     2551
_refine_ls_number_parameters     180
_refine_ls_number_restraints     4
_refine_ls_hydrogen_treatment     mixed
_refine_ls_weighting_scheme     calc
_refine_ls_weighting_details
              'w=1/[\s^2^(Fo^2^)+(0.0425P)^2^+1.4406P] where P=(Fo^2^+2Fc^2^)/3'
_atom_sites_solution_hydrogens     mixed
_atom_sites_solution_primary     ?
_atom_sites_solution_secondary     ?
_refine_ls_shift/su_max     0.000
_refine_ls_shift/su_mean     0.000
_refine_diff_density_max     0.214
_refine_diff_density_min     -0.354
_refine_ls_extinction_method     none
_refine_ls_extinction_coef     .
loop_
    _atom_type_symbol
    _atom_type_description
    _atom_type_scat_dispersion_real
    _atom_type_scat_dispersion_imag
    _atom_type_scat_source
    'C' 'C' 0.0033 0.0016
                         'International Tables Vol C Tables 4.2.6.8 and 6.1.1.4'
    'H' 'H' 0.0000 0.0000
                         'International Tables Vol C Tables 4.2.6.8 and 6.1.1.4'
    'N' 'N' 0.0061 0.0033
                         'International Tables Vol C Tables 4.2.6.8 and 6.1.1.4'
    'O' 'O' 0.0106 0.0060
                         'International Tables Vol C Tables 4.2.6.8 and 6.1.1.4'
    'P' 'P' 0.1023 0.0942
                         'International Tables Vol C Tables 4.2.6.8 and 6.1.1.4'
_computing_data_collection
;
APEX3 (Bruker, 2018)
;
_computing_cell_refinement
;
SAINT (Bruker, 2018)
;
_computing_data_reduction
;
SAINT (Bruker, 2018)
;
_computing_structure_solution
;
SHELXT2014 (Sheldrick, 2015a)
;
_computing_structure_refinement
;
SHELXL2018 (Sheldrick, 2015b)
;
_computing_molecular_graphics
;
<i>OLEX2</i> (Dolomanov <i>et al.</i>,  2009)
;
_computing_publication_material
;
publCIF (Westrip, 2010)
;
loop_
    _atom_site_type_symbol
    _atom_site_label
    _atom_site_fract_x
    _atom_site_fract_y
    _atom_site_fract_z
    _atom_site_U_iso_or_equiv
    _atom_site_adp_type
    _atom_site_calc_flag
    _atom_site_occupancy
    _atom_site_disorder_assembly
    _atom_site_disorder_group
    P P1 0.41763(4) 0.35224(4) 0.45000(2) 0.02770(14) Uani d 1 . .
    O O1 0.40570(10) 0.39542(12) 0.36428(7) 0.0347(3) Uani d 1 . .
    O O2 0.37058(12) 0.22578(13) 0.46057(8) 0.0471(4) Uani d 1 . .
    O O3 0.53246(11) 0.34327(13) 0.46581(8) 0.0409(4) Uani d 1 . .
    O O4 0.36978(10) 0.46089(12) 0.49120(7) 0.0355(3) Uani d 1 . .
    N N1 0.31807(15) 0.33361(18) 0.11856(9) 0.0481(5) Uani d 1 . .
    N N2 0.17536(12) 0.48828(15) 0.41629(10) 0.0361(4) Uani d 1 . .
    C C1 0.25753(18) 0.4233(2) 0.15158(11) 0.0462(5) Uani d 1 . .
    H H1A 0.206731 0.468024 0.127137 0.055 Uiso calc 1 . .
    C C2 0.38408(15) 0.28696(17) 0.17085(10) 0.0341(4) Uani d 1 . .
    C C3 0.45759(16) 0.19289(19) 0.16549(11) 0.0393(5) Uani d 1 . .
    H H3A 0.469351 0.150336 0.120666 0.047 Uiso calc 1 . .
    C C4 0.51182(15) 0.16557(19) 0.22883(12) 0.0402(5) Uani d 1 . .
    H H4 0.560213 0.101749 0.226826 0.048 Uiso calc 1 . .
    C C5 0.49710(15) 0.23030(18) 0.29663(11) 0.0366(4) Uani d 1 . .
    H H5 0.536699 0.211304 0.338222 0.044 Uiso calc 1 . .
    C C6 0.42355(14) 0.32217(16) 0.30106(9) 0.0281(4) Uani d 1 . .
    C C7 0.36420(13) 0.35111(15) 0.23867(9) 0.0279(4) Uani d 1 . .
    C C8 0.28245(14) 0.43741(17) 0.22544(10) 0.0339(4) Uani d 1 . .
    C C9 0.23077(15) 0.51840(18) 0.28322(11) 0.0376(4) Uani d 1 . .
    H H9A 0.185375 0.577128 0.258397 0.045 Uiso calc 1 . .
    H H9B 0.280986 0.567456 0.310198 0.045 Uiso calc 1 . .
    C C10 0.17092(15) 0.43738(18) 0.33870(11) 0.0393(5) Uani d 1 . .
    H H10A 0.100926 0.433429 0.322673 0.047 Uiso calc 1 . .
    H H10B 0.197693 0.351832 0.338375 0.047 Uiso calc 1 . .
    C C11 0.1188(2) 0.4085(2) 0.47055(14) 0.0580(6) Uani d 1 . .
    H H11A 0.125189 0.443908 0.519921 0.087 Uiso calc 1 . .
    H H11B 0.146014 0.324199 0.470236 0.087 Uiso calc 1 . .
    H H11C 0.048792 0.405930 0.456596 0.087 Uiso calc 1 . .
    H H1 0.315(2) 0.309(2) 0.0722(7) 0.069(8) Uiso d 1 . .
    H H3 0.563(2) 0.4153(17) 0.4793(17) 0.084(10) Uiso d 1 . .
    H H2A 0.2389(9) 0.491(2) 0.4340(12) 0.044(6) Uiso d 1 . .
    H H2B 0.1541(18) 0.5695(11) 0.4179(13) 0.055(7) Uiso d 1 . .
loop_
    _atom_site_aniso_label
    _atom_site_aniso_U_11
    _atom_site_aniso_U_22
    _atom_site_aniso_U_33
    _atom_site_aniso_U_12
    _atom_site_aniso_U_13
    _atom_site_aniso_U_23
    P1 0.0344(3) 0.0263(2) 0.0224(2) -0.00431(18) -0.00240(18) -0.00125(16)
    O1 0.0512(8) 0.0307(6) 0.0223(6) 0.0085(6) -0.0036(5) -0.0021(5)
    O2 0.0692(10) 0.0373(8) 0.0347(7) -0.0214(7) 0.0057(7) -0.0022(6)
    O3 0.0394(8) 0.0343(7) 0.0491(8) 0.0059(6) -0.0141(6) -0.0085(6)
    O4 0.0346(7) 0.0397(7) 0.0323(7) -0.0039(6) 0.0015(6) -0.0110(6)
    N1 0.0615(12) 0.0582(11) 0.0245(8) 0.0060(9) -0.0079(8) -0.0055(8)
    N2 0.0324(9) 0.0300(8) 0.0459(10) 0.0012(7) 0.0046(7) -0.0029(7)
    C1 0.0491(12) 0.0536(12) 0.0360(10) 0.0095(10) -0.0119(10) 0.0025(9)
    C2 0.0404(11) 0.0362(10) 0.0257(9) -0.0040(8) 0.0026(8) -0.0012(7)
    C3 0.0467(12) 0.0391(10) 0.0321(10) -0.0009(9) 0.0118(9) -0.0078(8)
    C4 0.0379(10) 0.0366(10) 0.0461(12) 0.0079(8) 0.0092(9) -0.0033(8)
    C5 0.0350(10) 0.0386(10) 0.0364(10) 0.0067(8) -0.0022(8) 0.0009(8)
    C6 0.0339(9) 0.0275(8) 0.0231(8) -0.0001(7) 0.0023(7) -0.0006(6)
    C7 0.0316(9) 0.0288(8) 0.0232(8) -0.0011(7) 0.0021(7) 0.0008(6)
    C8 0.0359(10) 0.0355(9) 0.0302(9) 0.0030(8) -0.0032(7) 0.0017(7)
    C9 0.0350(10) 0.0331(9) 0.0447(11) 0.0060(8) 0.0007(8) 0.0011(8)
    C10 0.0352(10) 0.0369(10) 0.0458(11) -0.0047(8) 0.0053(9) -0.0095(9)
    C11 0.0616(15) 0.0559(14) 0.0565(14) -0.0113(12) 0.0208(12) 0.0013(12)
_geom_special_details
;
 All esds (except the esd in the dihedral angle between two l.s. planes)
 are estimated using the full covariance matrix.  The cell esds are taken
 into account individually in the estimation of esds in distances, angles
 and torsion angles; correlations between esds in cell parameters are only
 used when they are defined by crystal symmetry.  An approximate (isotropic)
 treatment of cell esds is used for estimating esds involving l.s. planes.
;
loop_
    _geom_bond_atom_site_label_1
    _geom_bond_atom_site_label_2
    _geom_bond_site_symmetry_2
    _geom_bond_distance
    _geom_bond_publ_flag
    P1 O1 . 1.6032(12) ?
    P1 O2 . 1.4848(14) ?
    P1 O3 . 1.5480(14) ?
    P1 O4 . 1.5019(13) ?
    O1 C6 . 1.387(2) ?
    O3 H3 . 0.893(10) ?
    N1 C1 . 1.372(3) ?
    N1 C2 . 1.369(3) ?
    N1 H1 . 0.866(10) ?
    N2 C10 . 1.486(3) ?
    N2 C11 . 1.485(3) ?
    N2 H2A . 0.899(10) ?
    N2 H2B . 0.902(10) ?
    C1 H1A . 0.9300 ?
    C1 C8 . 1.366(3) ?
    C2 C3 . 1.393(3) ?
    C2 C7 . 1.411(2) ?
    C3 H3A . 0.9300 ?
    C3 C4 . 1.369(3) ?
    C4 H4 . 0.9300 ?
    C4 C5 . 1.402(3) ?
    C5 H5 . 0.9300 ?
    C5 C6 . 1.376(3) ?
    C6 C7 . 1.396(2) ?
    C7 C8 . 1.434(2) ?
    C8 C9 . 1.503(3) ?
    C9 H9A . 0.9700 ?
    C9 H9B . 0.9700 ?
    C9 C10 . 1.529(3) ?
    C10 H10A . 0.9700 ?
    C10 H10B . 0.9700 ?
    C11 H11A . 0.9600 ?
    C11 H11B . 0.9600 ?
    C11 H11C . 0.9600 ?
loop_
    _geom_angle_atom_site_label_1
    _geom_angle_atom_site_label_2
    _geom_angle_atom_site_label_3
    _geom_angle_site_symmetry_1
    _geom_angle_site_symmetry_3
    _geom_angle
    _geom_angle_publ_flag
    O2 P1 O1 . . 109.59(8) ?
    O2 P1 O3 . . 109.47(9) ?
    O2 P1 O4 . . 116.60(8) ?
    O3 P1 O1 . . 106.72(8) ?
    O4 P1 O1 . . 102.00(7) ?
    O4 P1 O3 . . 111.79(7) ?
    C6 O1 P1 . . 126.86(11) ?
    P1 O3 H3 . . 116(2) ?
    C1 N1 H1 . . 125.8(19) ?
    C2 N1 C1 . . 109.14(16) ?
    C2 N1 H1 . . 125.0(19) ?
    C10 N2 H2A . . 112.1(15) ?
    C10 N2 H2B . . 111.2(15) ?
    C11 N2 C10 . . 112.48(16) ?
    C11 N2 H2A . . 105.2(15) ?
    C11 N2 H2B . . 111.1(16) ?
    H2A N2 H2B . . 104(2) ?
    N1 C1 H1A . . 124.8 ?
    C8 C1 N1 . . 110.38(18) ?
    C8 C1 H1A . . 124.8 ?
    N1 C2 C3 . . 130.90(18) ?
    N1 C2 C7 . . 107.01(17) ?
    C3 C2 C7 . . 122.07(17) ?
    C2 C3 H3A . . 121.3 ?
    C4 C3 C2 . . 117.34(17) ?
    C4 C3 H3A . . 121.3 ?
    C3 C4 H4 . . 118.8 ?
    C3 C4 C5 . . 122.42(18) ?
    C5 C4 H4 . . 118.8 ?
    C4 C5 H5 . . 120.3 ?
    C6 C5 C4 . . 119.41(18) ?
    C6 C5 H5 . . 120.3 ?
    O1 C6 C7 . . 115.48(15) ?
    C5 C6 O1 . . 124.04(16) ?
    C5 C6 C7 . . 120.42(16) ?
    C2 C7 C8 . . 107.72(16) ?
    C6 C7 C2 . . 118.27(16) ?
    C6 C7 C8 . . 134.01(16) ?
    C1 C8 C7 . . 105.75(17) ?
    C1 C8 C9 . . 127.83(18) ?
    C7 C8 C9 . . 126.27(16) ?
    C8 C9 H9A . . 109.4 ?
    C8 C9 H9B . . 109.4 ?
    C8 C9 C10 . . 111.17(15) ?
    H9A C9 H9B . . 108.0 ?
    C10 C9 H9A . . 109.4 ?
    C10 C9 H9B . . 109.4 ?
    N2 C10 C9 . . 112.34(16) ?
    N2 C10 H10A . . 109.1 ?
    N2 C10 H10B . . 109.1 ?
    C9 C10 H10A . . 109.1 ?
    C9 C10 H10B . . 109.1 ?
    H10A C10 H10B . . 107.9 ?
    N2 C11 H11A . . 109.5 ?
    N2 C11 H11B . . 109.5 ?
    N2 C11 H11C . . 109.5 ?
    H11A C11 H11B . . 109.5 ?
    H11A C11 H11C . . 109.5 ?
    H11B C11 H11C . . 109.5 ?
loop_
    _geom_torsion_atom_site_label_1
    _geom_torsion_atom_site_label_2
    _geom_torsion_atom_site_label_3
    _geom_torsion_atom_site_label_4
    _geom_torsion_site_symmetry_1
    _geom_torsion_site_symmetry_2
    _geom_torsion_site_symmetry_3
    _geom_torsion_site_symmetry_4
    _geom_torsion
    _geom_torsion_publ_flag
    P1 O1 C6 C5 . . . . -33.8(3) ?
    P1 O1 C6 C7 . . . . 149.11(14) ?
    O1 C6 C7 C2 . . . . 175.07(15) ?
    O1 C6 C7 C8 . . . . -4.2(3) ?
    O2 P1 O1 C6 . . . . -45.56(17) ?
    O3 P1 O1 C6 . . . . 72.88(16) ?
    O4 P1 O1 C6 . . . . -169.73(14) ?
    N1 C1 C8 C7 . . . . 0.3(2) ?
    N1 C1 C8 C9 . . . . -175.36(19) ?
    N1 C2 C3 C4 . . . . -179.2(2) ?
    N1 C2 C7 C6 . . . . -178.69(17) ?
    N1 C2 C7 C8 . . . . 0.7(2) ?
    C1 N1 C2 C3 . . . . 177.8(2) ?
    C1 N1 C2 C7 . . . . -0.6(2) ?
    C1 C8 C9 C10 . . . . 107.1(2) ?
    C2 N1 C1 C8 . . . . 0.2(3) ?
    C2 C3 C4 C5 . . . . -1.5(3) ?
    C2 C7 C8 C1 . . . . -0.6(2) ?
    C2 C7 C8 C9 . . . . 175.11(18) ?
    C3 C2 C7 C6 . . . . 2.8(3) ?
    C3 C2 C7 C8 . . . . -177.82(18) ?
    C3 C4 C5 C6 . . . . 2.1(3) ?
    C4 C5 C6 O1 . . . . -177.12(17) ?
    C4 C5 C6 C7 . . . . -0.2(3) ?
    C5 C6 C7 C2 . . . . -2.1(3) ?
    C5 C6 C7 C8 . . . . 178.63(19) ?
    C6 C7 C8 C1 . . . . 178.7(2) ?
    C6 C7 C8 C9 . . . . -5.6(3) ?
    C7 C2 C3 C4 . . . . -1.0(3) ?
    C7 C8 C9 C10 . . . . -67.7(2) ?
    C8 C9 C10 N2 . . . . 143.00(17) ?
    C11 N2 C10 C9 . . . . -178.96(18) ?
loop_
    _geom_hbond_atom_site_label_D
    _geom_hbond_atom_site_label_H
    _geom_hbond_atom_site_label_A
    _geom_hbond_site_symmetry_A
    _geom_hbond_distance_DH
    _geom_hbond_distance_HA
    _geom_hbond_distance_DA
    _geom_hbond_angle_DHA
    _geom_hbond_publ_flag
    N1 H1 O2 7_565 0.866(10) 2.155(14) 2.969(2) 156(3) yes
    O3 H3 O4 5_666 0.893(10) 1.667(11) 2.5560(18) 173(3) yes
    N2 H2A O4 . 0.899(10) 2.035(11) 2.913(2) 165(2) yes
    N2 H2B O2 8_665 0.902(10) 1.846(13) 2.698(2) 157(2) yes
_shelx_space_group_comment
;
The symmetry employed for this shelxl refinement is uniquely defined
by the following loop, which should always be used as a source of
symmetry information in preference to the above space-group names.
They are only intended as comments.
;
_shelx_estimated_absorpt_T_min     0.945
_shelx_estimated_absorpt_T_max     0.993
_shelx_hkl_file
;
   0  -2   0  273.67   13.70
   0   2   0  269.47   14.20
   0  -2   0  255.97   12.80
   0   2   0  252.07   13.60
   0   2   0  241.88   13.80
   0  -2   0  234.78   11.20
   0  -2   0  222.28   11.10
   0   2   0  231.48   11.00
   0   2   0  221.08   10.90
   0  -2   0  230.88   13.90
   0  -2   0  240.58   12.90
   0  -2   0  221.08   13.60
   0   2   0  245.08   14.50
   0   2   0  237.48   14.80
   0   3   0   13.20    6.70
   0   3   0    2.60    7.30
   0  -3   0   -0.20    5.60
   0  -3   0    5.50    4.00
   0  -3   0    6.00    5.60
   0  -3   0   -9.70    6.90
   0   3   0   -8.50    7.10
   0   3   0    1.60    3.90
   0  -3   0   -0.50    7.40
   0  -3   0   -6.90    6.90
   0   3   0   -4.80    6.90
   0   3   0    1.70    6.50
   0  -3   0   -0.30    6.00
   0  -3   0   -2.90    4.20
   0  -4   0 2089.49   82.79
   0  -4   0 2100.69   84.59
   0  -4   0 1953.60   84.79
   0   4   0 1979.70   84.89
   0  -4   0 2137.09   84.69
   0  -4   0 2023.60   85.29
   0  -4   0 1986.60   84.19
   0  -4   0 2286.97   85.39
   0   4   0 2196.08   87.09
   0   4   0 1914.01   82.69
   0   4   0 2095.79   85.09
   0   4   0 2016.70   84.79
   0   4   0 2023.00   85.39
   0   4   0 2067.89   82.79
   0  -5   0    6.10    9.00
   0   5   0   -7.60    7.90
   0   5   0    8.50    8.70
   0  -5   0    2.70    4.50
   0  -5   0   -7.70    7.40
   0   5   0   -3.00    4.90
   0  -5   0   -7.70    8.30
   0   5   0   -4.70    7.90
   0  -5   0  -11.40    8.70
   0  -5   0    2.30    8.60
   0   5   0  -11.50    8.70
   0   5   0    3.50    4.40
   0  -5   0    3.70    4.90
   0  -5   0    6.60    7.60
   0  -6   0 2697.83  107.89
   0  -6   0 2717.73  104.29
   0  -6   0 2441.06  104.09
   0   6   0 2671.73  107.89
   0  -6   0 2536.55  106.59
   0   6   0 2616.14  107.39
   0   6   0 2586.74  104.29
   0  -6   0 2642.24  108.09
   0  -6   0 2524.35  107.29
   0   6   0 2592.74  107.49
   0  -6   0 2559.14  106.59
   0   6   0 2659.23  107.39
   0  -6   0 2486.25  107.69
   0   7   0   -9.80   10.20
   0   7   0   -5.80    9.30
   0  -7   0    3.90    8.20
   0  -7   0   -3.70    9.50
   0  -7   0   -4.30    4.60
   0  -7   0    1.50    9.30
   0   7   0   -0.40    5.40
   0   7   0   12.50    9.20
   0   7   0    7.30    9.20
   0  -7   0    4.00    9.40
   0  -7   0   -2.70    8.90
   0   7   0   -1.40    4.60
   0  -7   0  -12.60   10.00
   0  -8   0   62.59    6.90
   0   8   0   66.69   12.70
   0   8   0   45.00   12.80
   0   8   0   25.50   11.20
   0   8   0   55.59    6.10
   0  -8   0   43.00   10.80
   0  -8   0   39.00   11.50
   0   8   0   65.49    7.00
   0   8   0   40.50   12.00
   0  -8   0   57.49    6.20
   0  -8   0   41.60   11.10
   0  -9   0   -3.50   10.50
   0   9   0   -9.40   11.30
   0   9   0   -5.90   12.00
   0   9   0    2.60   11.10
   0  -9   0   -4.60   10.80
   0  -9   0   -8.90   10.10
   0  -9   0  -16.60   11.00
   0  -9   0    6.60   12.10
   0   9   0   -5.40   12.80
   0 -10   0  802.42   43.30
   0  10   0  822.32   43.40
   0  10   0  878.81   44.80
   0 -10   0  814.52   41.60
   0 -10   0  831.22   42.00
   0  10   0  825.42   47.70
   0  11   0  -25.30   12.70
   0 -11   0   -2.70   11.70
   0 -11   0    1.70   16.80
   0  11   0   -1.90   13.50
   0 -11   0   10.50   12.30
   0 -11   0    3.40   12.40
   0 -12   0  100.39   14.50
   0 -12   0  164.28   19.90
   0 -12   0  242.48   28.10
   0 -12   0  200.88   20.20
   0 -12   0  144.09   21.50
   0  12   0  163.98   21.10
   0 -13   0   -0.90   10.10
   0  13   0   -1.30   15.10
   0 -13   0    9.50   14.80
  -1  -2   0    3.40    4.40
  -1   2   0   -2.40    4.20
   1  -2   0    7.80    5.80
  -1   2   0   -0.10    5.10
   1   2   0   -2.30    5.00
   1  -2   0    0.30    5.80
   1   2   0   -0.90    6.00
  -1   2   0   -6.40    6.80
   1  -2   0    3.40    4.80
   1  -2   0    2.70    5.10
  -1  -2   0   -2.10    5.00
   1  -2   0   -6.30    4.50
   1   2   0   -2.60    6.40
   1  -2   0    5.00    6.30
   1   2   0  -10.00    7.20
  -1  -2   0    2.90    5.90
  -1   2   0   -0.40    4.20
  -1  -2   0    8.10    4.30
  -1   2   0    0.90    5.20
   1   2   0   -2.80    6.10
   1  -2   0    0.20    4.40
   1   2   0    4.10    2.60
  -1   2   0    4.80    7.20
   1   2   0    1.30    4.10
  -1  -2   0   -0.40    5.40
  -1  -2   0   12.50    5.90
  -1   2   0    1.00    6.40
   1   3   0   -0.80    6.90
   1   3   0   -4.40    7.00
   1   3   0    8.10    7.70
  -1   3   0    1.40    4.60
  -1   3   0    0.60    5.00
  -1  -3   0    4.20    4.40
   1  -3   0    0.40    6.10
   1  -3   0  -17.20    9.20
   1  -3   0   -5.40    4.50
   1  -3   0    4.50    7.00
  -1  -3   0    9.10    6.50
   1  -3   0   -7.90    7.30
   1   3   0   -2.30    4.10
   1   3   0   -0.30    4.40
  -1   3   0   -3.60    7.50
  -1  -3   0   -1.00    5.70
  -1  -3   0    0.70    4.30
  -1  -3   0    5.50    6.90
  -1   3   0    1.80    6.10
  -1  -3   0    2.30    6.10
  -1   3   0   -3.10    6.10
  -1  -3   0    3.50    7.10
   1  -3   0    8.40    4.60
  -1   3   0   -4.20    7.40
   1   3   0   -6.30    5.50
   1  -3   0   -4.20    7.00
   1   3   0   -1.10    6.40
   1  -4   0   -2.50    4.60
  -1   4   0   -1.20   11.50
  -1  -4   0    2.00    4.60
   1   4   0    1.00    4.50
   1   4   0    0.40    7.60
  -1   4   0  -10.10    7.70
  -1  -4   0   -5.50    4.80
  -1   4   0   -2.00    4.50
  -1   4   0   -1.40    4.80
  -1  -4   0    7.90    7.60
   1   4   0    5.40    8.60
   1   4   0    5.80    4.80
  -1   4   0    3.30    6.50
  -1  -4   0    2.00    7.10
   1  -4   0   -0.10    7.90
  -1  -4   0    1.60    7.00
  -1  -4   0   -7.00    6.70
   1  -4   0    2.60    7.40
   1  -4   0    4.70    7.70
   1  -4   0   -1.70    6.60
   1   4   0   -4.30    7.10
  -1   4   0   -0.30    8.20
   1   4   0   -7.80    7.00
   1  -4   0    2.50    8.30
  -1  -4   0    3.60    6.60
   1  -4   0   -3.80    5.60
   1  -5   0   -4.30    7.30
   1  -5   0   -9.00    8.40
  -1   5   0  -18.40    8.70
   1  -5   0   -2.00    8.60
  -1  -5   0    4.70    4.80
  -1  -5   0   -9.30    8.60
   1   5   0   -8.20    8.80
   1  -5   0   -4.40    8.70
   1  -5   0  -12.30    8.40
  -1  -5   0    4.70    7.40
  -1  -5   0    2.80    8.30
  -1   5   0   -2.70    4.90
   1   5   0   -6.20    9.00
  -1  -5   0    3.00    7.00
   1   5   0   -4.00    4.50
  -1  -5   0   -2.80    5.10
   1  -5   0    0.30    4.90
   1   5   0   -6.10    8.10
   1   5   0   -4.90    7.80
  -1   5   0  -10.70    7.40
  -1   5   0    2.70    4.80
  -1   5   0   -5.30    7.40
  -1   5   0  -10.70    9.10
   1  -6   0   -8.00    4.90
  -1   6   0   -7.10    7.90
   1   6   0   -3.80    8.80
   1   6   0   -9.60    9.40
   1  -6   0  -11.20    8.70
  -1   6   0   -3.90    9.80
  -1   6   0   -8.30    4.80
   1  -6   0  -10.20    4.80
   1  -6   0   -0.10    9.30
  -1  -6   0  -12.60    7.40
  -1  -6   0    2.90    5.30
  -1   6   0   -1.70    6.20
  -1   6   0  -15.10    8.70
   1  -6   0    4.60    9.60
   1  -6   0   -2.90    7.80
  -1   6   0   -5.20    8.00
  -1  -6   0    8.20    9.20
  -1  -6   0   -0.30    9.50
   1  -6   0   -1.40    8.20
   1   6   0    1.30    8.30
  -1  -6   0   -1.40    4.80
   1   6   0    4.80    5.00
   1   6   0   -2.40    5.30
   1   6   0   -4.10    8.60
  -1  -6   0   -1.50    7.60
   1  -7   0    6.10   10.10
   1  -7   0    8.00    8.20
  -1   7   0    7.60   10.90
  -1   7   0   22.20   10.30
  -1  -7   0    1.20    9.20
   1  -7   0   -4.00    8.30
  -1  -7   0    8.70   10.10
   1  -7   0    3.40    9.80
   1   7   0    2.70    5.70
  -1   7   0   11.60    5.50
  -1  -7   0    5.50    8.50
   1  -7   0   -3.00    9.00
   1  -7   0    0.00    7.80
  -1   7   0    0.50    4.80
  -1   7   0   -4.40    9.00
   1   7   0    2.50    9.20
   1  -7   0   16.80    9.50
   1   7   0   -3.70   10.20
  -1   7   0   -6.50    8.80
   1   7   0    2.00   10.00
   1   7   0    9.90    5.20
  -1  -7   0    5.40    5.70
   1   7   0    9.00    9.60
  -1  -7   0    9.70    9.60
   1  -7   0    3.90    4.90
  -1  -7   0    3.90    4.90
   1  -8   0   -1.70    5.30
   1   8   0  -11.10   10.40
  -1   8   0  -10.90   10.60
  -1  -8   0   -4.60    9.80
  -1   8   0    9.50   11.90
  -1   8   0    1.90    4.70
   1   8   0   -1.30   10.00
   1  -8   0   12.00    9.90
   1  -8   0  -16.40   14.20
  -1   8   0    1.50   10.20
   1   8   0   -6.80   10.80
  -1  -8   0   -4.50   15.50
   1  -8   0   -9.20   10.50
   1  -8   0    4.30   16.40
  -1  -8   0    1.60    5.40
   1   8   0   -2.30   11.20
   1   8   0    2.60    5.10
   1   8   0   -4.70    5.90
   1  -8   0   -3.70    4.70
  -1  -8   0  -10.50    9.50
  -1   8   0   -2.30    5.30
  -1  -8   0   -3.40    9.30
  -1  -8   0    2.90    5.70
   1  -8   0  -11.70    8.50
   1  -8   0   -2.60   12.70
   1   9   0   -1.60   11.80
  -1   9   0  -10.10   11.60
  -1   9   0    7.60   12.70
   1  -9   0    1.50   12.80
  -1  -9   0   -2.10    5.50
  -1   9   0  -10.20   11.60
   1  -9   0  -12.40   11.50
   1  -9   0   -9.60   10.90
  -1  -9   0   11.60   15.50
  -1  -9   0   -0.50   12.40
   1   9   0   12.60   12.80
  -1  -9   0    3.20   10.00
  -1  -9   0   -2.70   12.30
  -1  -9   0    1.90   10.70
   1  -9   0    1.60   11.40
   1   9   0   -2.70    5.20
   1  -9   0   -1.60    9.80
   1  -9   0  -17.10   13.60
  -1  -9   0  -11.00   10.50
  -1 -10   0   -1.20   11.30
   1 -10   0   -7.40   11.20
  -1  10   0   -7.10   13.10
   1  10   0   -0.60   11.60
   1 -10   0    4.90   12.20
  -1  10   0  -20.00   11.40
  -1 -10   0   -0.20   10.90
   1  10   0  -12.20   14.40
  -1 -10   0  -14.30   11.60
   1 -10   0   -7.70   11.20
  -1  10   0   -9.70   12.20
   1  10   0   -4.30   12.20
  -1 -10   0    9.00   11.90
   1 -11   0    2.40   11.00
   1  11   0  -10.20   12.40
  -1  11   0    6.10   15.00
  -1 -11   0  -14.10   12.00
   1 -11   0  -17.10   12.10
   1  11   0   -6.00   13.20
   1  11   0    3.20   14.30
   1 -11   0   -9.80   11.60
   1 -11   0    4.20   14.60
  -1 -11   0   -8.40   13.30
  -1 -11   0    1.60   16.30
  -1 -11   0    9.30   12.40
  -1  11   0  -19.40   12.60
  -1 -12   0   22.50   17.40
  -1  12   0   -1.60   14.10
   1 -12   0   -2.60   10.00
   1 -12   0   15.40   17.00
   1  12   0  -12.30   13.80
   1 -12   0    1.80   12.40
  -1 -12   0   -8.30   11.10
  -1 -12   0  -13.80   13.80
   1  12   0    5.80   15.20
  -1 -12   0   -8.60   15.70
  -1 -12   0   -3.30   12.20
   1 -12   0    8.50   18.10
  -1 -13   0   -9.30    9.40
   1 -13   0    3.00   17.30
   1  13   0    2.10   15.70
  -1 -13   0   13.90   14.60
   1 -13   0   -5.40   18.60
  -2   0   0 1369.76   55.79
  -2   0   0 1372.26   54.79
   2   0   0 1358.56   55.79
  -2   0   0 1396.76   55.79
   2   0   0 1364.46   55.69
   2   3   0  361.96   18.50
  -2   3   0  410.26   18.30
  -2   3   0  396.26   21.60
  -2  -3   0  342.57   18.40
  -2  -3   0  390.76   20.50
  -2   3   0  418.06   18.40
  -2   3   0  385.46   21.10
   2   3   0  406.46   21.30
  -2   3   0  392.56   19.30
   2  -3   0  385.46   21.10
  -2   3   0  377.86   22.20
  -2  -3   0  389.46   20.10
   2  -3   0  421.56   18.50
   2   3   0  353.26   18.20
  -2  -3   0  378.96   18.40
  -2  -3   0  355.26   18.50
   2  -3   0  409.66   18.70
   2   3   0  376.26   20.40
   2  -3   0  411.16   18.60
   2   4   0 4016.50  157.88
   2  -4   0 3967.80  157.68
   2  -4   0 4080.29  155.68
   2   4   0 3986.80  157.68
   2   4   0 3601.84  155.68
  -2  -4   0 3960.00  156.38
   2  -4   0 3991.20  157.78
   2   4   0 3948.60  157.28
  -2   4   0 4061.99  156.68
   2   4   0 3758.42  156.18
   2   4   0 3552.94  155.68
  -2  -4   0 3658.83  155.78
   2  -4   0 4205.38  157.38
  -2   4   0 3778.92  157.08
  -2  -4   0 3497.75  155.68
  -2  -4   0 3788.52  156.98
  -2   4   0 4109.99  155.68
  -2  -4   0 3727.03  156.08
   2  -4   0 4082.09  155.68
  -2  -4   0 3811.22  157.18
   2  -4   0 4045.80  157.58
  -2   4   0 4020.20  155.68
  -2   4   0 3891.71  157.68
  -2  -5   0 1300.27   53.69
  -2   5   0 1326.17   52.09
   2  -5   0 1324.87   53.79
  -2   5   0 1339.57   52.09
  -2  -5   0 1177.38   52.19
   2  -5   0 1266.27   55.39
   2  -5   0 1406.36   55.19
   2   5   0 1189.08   52.29
   2  -5   0 1267.37   55.59
   2  -5   0 1318.77   52.09
   2  -5   0 1229.98   54.69
   2   5   0 1159.28   52.19
  -2   5   0 1302.07   54.19
  -2  -5   0 1208.48   54.49
   2  -5   0 1282.57   52.09
   2   5   0 1339.37   55.69
  -2  -5   0 1215.88   53.19
  -2   5   0 1219.68   54.89
   2   5   0 1267.07   54.89
   2   5   0 1247.08   55.19
  -2  -5   0 1221.58   55.19
  -2   5   0 1253.97   55.59
  -2  -5   0 1165.38   52.19
   2  -6   0 1159.78   49.80
   2  -6   0 1144.79   44.90
   2   6   0 1005.20   45.00
   2   6   0 1060.89   48.40
  -2   6   0 1147.49   47.50
  -2   6   0 1110.19   44.90
   2  -6   0 1058.19   44.80
  -2  -6   0  990.50   45.00
   2  -6   0 1183.68   48.70
   2   6   0  992.40   45.10
   2  -6   0 1041.70   48.10
  -2  -6   0 1041.10   48.20
  -2  -6   0 1027.10   46.70
  -2  -6   0 1089.89   48.80
  -2  -6   0 1041.70   45.10
   2  -6   0 1061.09   49.00
  -2   6   0 1096.39   47.70
  -2  -6   0 1088.39   47.20
   2   6   0 1072.29   48.90
  -2   6   0 1091.59   49.30
   2   6   0 1100.19   49.10
  -2   6   0 1063.79   48.70
   2  -6   0 1083.59   47.20
  -2   7   0  239.88   18.80
  -2  -7   0  206.38   19.80
   2  -7   0  276.97   20.10
  -2   7   0  224.28   13.80
  -2  -7   0  257.77   18.00
  -2  -7   0  223.38   20.30
  -2   7   0  260.37   21.30
   2  -7   0  224.88   18.80
  -2  -7   0  222.58   14.00
   2   7   0  230.58   19.90
   2   7   0  282.97   20.80
   2  -7   0  245.68   20.70
  -2  -7   0  242.78   18.60
  -2   7   0  248.28   18.80
   2  -7   0  236.98   19.00
   2  -7   0  234.28   21.90
  -2   7   0  251.57   13.90
   2   7   0  276.37   20.50
  -2  -7   0  254.17   14.40
  -2   7   0  234.98   21.40
   2  -7   0  219.48   18.90
   2  -8   0   31.60    6.60
  -2  -8   0   37.00    7.10
  -2  -8   0   27.70   11.30
   2   8   0   48.00   12.80
  -2  -8   0   21.50   19.90
  -2   8   0   39.40   13.90
   2   8   0   43.70    7.50
  -2  -8   0   39.50   10.40
   2  -8   0   37.30   12.60
   2  -8   0   39.80   11.40
   2  -8   0   31.60   13.70
  -2  -8   0   21.60   11.00
  -2   8   0   34.20   11.30
   2   8   0   38.00    6.70
  -2   8   0   39.60    6.50
   2   8   0   38.30   11.30
  -2   8   0   37.50    6.20
   2  -8   0   26.80    6.00
   2  -8   0   24.90   11.40
   2   8   0   28.60   12.10
  -2  -8   0   38.30    8.90
   2  -8   0   23.40   12.50
  -2   8   0   36.30   11.80
   2   9   0  488.75   22.50
   2  -9   0  451.15   28.60
  -2  -9   0  446.96   22.70
   2   9   0  493.55   31.30
   2   9   0  456.75   22.70
   2   9   0  484.75   31.10
  -2  -9   0  435.86   27.50
   2  -9   0  476.85   30.60
  -2   9   0  522.05   31.50
  -2  -9   0  479.15   30.90
   2  -9   0  469.95   32.70
   2   9   0  483.65   30.20
  -2  -9   0  471.55   22.60
  -2   9   0  470.25   21.30
   2  -9   0  505.75   29.90
   2  -9   0  366.06   29.60
   2  -9   0  506.35   31.20
  -2   9   0  476.85   29.30
  -2  -9   0  425.26   31.70
  -2  -9   0  493.65   29.30
  -2  -9   0  488.15   28.70
   2 -10   0  155.78   17.60
   2  10   0  132.19   10.70
   2 -10   0  150.68   18.20
   2 -10   0  125.29   18.00
   2  10   0  131.29   11.90
  -2 -10   0  118.59   18.00
  -2 -10   0  134.39   17.30
  -2 -10   0  149.29   15.70
   2 -10   0  118.59   16.20
   2  10   0  120.09   16.90
  -2  10   0  116.89   18.60
   2  10   0  100.99   16.80
  -2  10   0  137.49   17.50
   2  10   0  103.39   17.60
  -2 -10   0  112.39   13.30
  -2 -10   0  112.39   19.00
   2  11   0   33.30   13.80
   2 -11   0   23.10   12.60
  -2  11   0   19.30   14.20
  -2 -11   0   27.70   12.40
   2  11   0   25.10   14.50
  -2 -11   0    7.50   11.40
   2 -11   0   11.60   16.50
   2  11   0   23.50   14.80
  -2 -11   0   -4.20   13.30
   2 -11   0   12.20   11.70
  -2 -11   0   18.20   16.70
   2 -11   0   18.80   14.50
  -2  11   0   43.50   15.00
  -2 -12   0    5.80   13.00
  -2 -12   0    5.20   15.30
  -2 -12   0   14.30   10.80
   2 -12   0    4.10   10.90
   2  12   0    0.90   14.60
   2  12   0   -2.00   14.80
   2 -12   0    9.90   13.40
  -2  12   0    2.10   13.70
   2 -12   0   10.30   17.60
   2  12   0  -12.70   13.40
  -2 -12   0    5.60   24.90
  -2  12   0   10.40   16.40
   2 -12   0   -8.90   13.90
  -2 -13   0   75.69   19.30
  -2 -13   0  117.09   18.90
   2  13   0   86.19   30.90
   2  13   0   53.69   17.80
   2 -13   0   34.20   11.60
   3   0   0    5.50    7.00
   3   0   0    2.40    7.00
  -3   0   0   14.20    7.20
  -3   0   0   36.40    7.60
  -3   0   0    4.80    4.20
  -3   1   0    0.20    6.20
   3   1   0   10.00    6.80
   3  -1   0   -4.00    5.20
  -3   1   0    2.00    5.60
  -3  -1   0    2.00    5.00
   3   1   0   -1.10    5.10
  -3  -1   0   -3.80    6.60
   3  -1   0   -7.20    6.60
  -3  -1   0   -7.00    6.60
   3   1   0   12.70    6.70
   3  -1   0    6.00    6.80
  -3   1   0   -1.60    6.70
   3  -2   0    2.30    6.40
   3  -2   0   -5.00    6.70
  -3  -2   0   -6.30    6.00
  -3   2   0   -2.30    7.30
  -3   2   0    0.20    4.20
   3   2   0   10.40    7.30
  -3  -2   0    3.70    6.30
   3  -2   0    3.10    6.50
   3   2   0   -6.70    5.90
  -3   2   0    6.00    6.20
   3   2   0   -6.40    6.00
   3   2   0   -8.80    5.90
  -3  -2   0    5.90    6.50
  -3   3   0    6.70    6.10
  -3   3   0    0.00    8.80
   3   3   0   -6.50    5.60
   3  -3   0    4.10    6.70
  -3  -3   0    2.00    6.10
   3  -3   0   -9.00    5.10
  -3  -3   0   -3.30    4.80
   3  -3   0   -6.40    7.30
   3   3   0    6.60    5.70
  -3  -3   0    8.10    6.90
  -3   3   0   -0.60    3.00
   3   3   0   -0.50    8.00
   3  -3   0    3.00    6.50
  -3   3   0    7.70    5.40
  -3  -3   0  -10.50    5.80
   3  -3   0   -3.40    6.60
   3   3   0   -6.00   13.10
   3   4   0   -5.70    6.10
   3  -4   0   -8.60    7.50
  -3   4   0   -0.60    6.40
   3   4   0  -14.30    8.30
  -3   4   0    2.20    8.80
  -3  -4   0   -3.80    7.80
   3  -4   0    9.90    6.50
   3  -4   0   -9.20    6.80
  -3   4   0   -4.40    5.90
   3  -4   0    1.20    6.20
   3   4   0    4.20    6.20
  -3   4   0    2.20    9.40
  -3  -4   0    0.40    7.70
   3   4   0    0.10    2.80
  -3   4   0   -5.90    8.80
   3   4   0   -1.60    7.30
  -3  -4   0    7.80    6.30
   3  -4   0   -7.60    8.20
  -3   4   0    6.10    6.40
  -3  -4   0   -6.40    5.90
   3  -5   0   -1.70    8.10
  -3   5   0    2.80    9.20
   3  -5   0    8.20    6.90
   3  -5   0    0.00    6.20
  -3  -5   0  -12.80    6.10
  -3  -5   0   -8.40    5.80
  -3   5   0    3.70    9.80
   3   5   0   -4.50    5.70
  -3   5   0    3.80    6.70
   3   5   0   -7.70    7.60
   3   5   0   -3.60    6.00
  -3   5   0   -3.10    5.90
   3  -5   0   12.70    9.50
  -3  -5   0   -5.50    6.40
   3   5   0    0.50    9.00
  -3   5   0   -2.40    7.10
  -3  -5   0    3.60    8.10
   3   5   0   -8.90    8.80
   3  -5   0    8.70    8.50
   3  -5   0    6.10    6.90
  -3  -6   0    2.90    8.90
  -3   6   0   -4.40    9.70
  -3  -6   0   -0.90    6.10
   3  -6   0   -3.80    7.70
   3   6   0   -3.20    8.40
  -3   6   0   -5.40    5.70
   3  -6   0    4.40    9.10
   3   6   0    0.10    6.00
  -3   6   0   -3.00    9.50
  -3  -6   0  -17.10    7.60
   3   6   0  -10.80    5.70
   3   6   0    5.80    8.50
  -3  -6   0   -2.50    7.00
   3  -6   0   -6.90    9.70
   3  -6   0   -2.30    8.30
   3  -6   0  -10.60    6.20
  -3   6   0   -4.00    7.30
   3  -6   0   -1.60    6.30
  -3  -6   0   -6.00    5.70
  -3   6   0   -2.60    6.40
   3   6   0    4.00    9.80
  -3  -7   0   -0.70    6.50
  -3  -7   0  -12.00    7.20
  -3  -7   0   -2.30   10.00
   3  -7   0    7.00    8.80
   3  -7   0    4.60    9.80
   3   7   0   -0.70   10.40
   3  -7   0  -13.30    9.50
   3  -7   0   -3.90    6.40
   3  -7   0   -6.10    6.30
   3   7   0    7.20    6.00
   3   7   0   -2.60   10.00
   3   7   0  -13.00    8.90
   3  -7   0    7.20    8.90
  -3   7   0   -1.30    6.20
  -3   7   0  -10.10    8.40
  -3   7   0   -5.60   10.60
  -3  -7   0   -1.80    9.60
  -3  -7   0    5.10    6.40
  -3   7   0    0.20   11.30
  -3   7   0  -13.50    5.70
   3   7   0   -3.80    6.20
  -3   8   0    6.60   13.00
  -3   8   0   -3.90    6.20
  -3   8   0   -3.60    5.90
  -3  -8   0    3.90    6.80
   3   8   0  -12.10   10.00
  -3   8   0   -6.10   10.00
   3   8   0  -10.50   10.90
   3  -8   0    8.70   11.20
   3  -8   0    8.80   10.80
   3   8   0    3.70    6.10
   3  -8   0    3.70    6.60
  -3  -8   0    5.30   11.30
  -3  -8   0    0.80    8.60
  -3   8   0   11.40   12.00
   3  -8   0    1.60   10.50
   3  -8   0   13.10   11.30
   3  -8   0   10.30   10.10
   3   8   0    0.50   11.50
  -3  -8   0   -1.60   10.30
  -3  -8   0   -6.10    7.10
   3   9   0   -2.70    6.00
   3  -9   0  -14.20   13.30
  -3   9   0   19.00   14.00
   3  -9   0   -9.00    6.00
   3   9   0   -8.40    7.00
  -3   9   0    3.20   12.10
   3   9   0   -7.20   16.50
   3  -9   0  -19.10   10.30
   3   9   0  -10.40   11.30
  -3   9   0   -4.90    5.60
  -3  -9   0    0.40    7.20
   3  -9   0   -7.90   12.20
   3   9   0   -0.50   12.60
   3  -9   0   -8.30    6.00
  -3   9   0  -18.30   10.90
  -3  -9   0    5.30   10.40
  -3   9   0   -5.40    5.80
  -3  -9   0  -13.70   10.70
  -3  -9   0   -1.20   11.60
   3  -9   0  -13.60   11.60
  -3  -9   0   -8.50    7.00
   3  10   0    0.30   13.00
   3 -10   0   -3.30   13.40
   3  10   0    3.70   14.20
  -3 -10   0  -26.60   11.80
  -3  10   0   -6.30   15.40
  -3  10   0  -21.90   13.00
  -3 -10   0   -2.80   12.60
   3 -10   0  -28.40   11.70
  -3 -10   0   -2.10   10.70
  -3 -10   0    6.10    6.90
   3  10   0   -4.90    5.90
   3  10   0   -8.10    7.30
   3  10   0   -2.00   12.50
   3 -10   0    0.60   13.40
  -3 -10   0    1.00    7.00
  -3  10   0    8.50   12.40
  -3 -11   0  -28.90   15.20
  -3  11   0    5.70   12.60
   3 -11   0   13.80   16.50
   3  11   0   -7.50   12.90
  -3 -11   0    0.90   12.70
  -3 -11   0   10.00   11.30
   3  11   0    5.10    4.30
  -3  11   0  -11.30   14.40
   3  11   0   -5.40   13.50
   3 -11   0   -3.50   14.00
   3 -11   0   31.60   14.60
  -3 -11   0   -3.00    6.90
   3 -11   0   13.90   11.80
  -3 -11   0   -3.70   13.80
   3 -11   0  -18.30   13.80
   3  11   0    4.60   13.30
  -3 -11   0  -30.20   12.80
  -3 -12   0  -16.10   11.50
   3  12   0    6.70   15.60
   3  12   0  -10.10   14.60
   3 -12   0   -2.20   11.30
  -3 -12   0   16.30   16.30
  -3  12   0   -6.40   13.50
  -3 -12   0  -18.40   13.80
  -3  12   0    2.00   18.20
   3  12   0  -36.90   15.20
   3 -12   0   14.80   16.70
   3 -12   0    9.50   13.30
  -3 -12   0    3.30   16.20
   3 -12   0   -1.60   12.70
  -4   0   0 5318.77  208.28
  -4   0   0 5248.48  206.48
   4   0   0 5178.18  208.08
  -4   0   0 5358.46  208.28
   4   0   0 4881.21  208.08
   4   1   0  955.10   43.00
   4   1   0  907.21   41.50
   4  -1   0  982.90   41.90
  -4   1   0  964.90   41.80
  -4   1   0  985.70   40.40
   4   1   0  951.90   40.10
   4  -1   0  991.60   40.30
  -4  -1   0  927.01   41.90
  -4   1   0 1020.50   42.00
  -4  -1   0  955.40   41.70
   4  -1   0  967.10   41.90
   4   2   0    0.30    7.20
   4  -2   0    8.40    6.50
  -4   2   0   -4.40    6.70
   4   2   0    4.30    6.20
  -4   2   0   14.60    7.80
  -4  -2   0    8.50    7.40
  -4   2   0   15.60    7.30
   4  -2   0   -2.20    6.90
  -4  -2   0   10.40    7.70
   4  -2   0   -2.50    8.30
   4   2   0    5.80    7.00
  -4   3   0  100.49   11.20
  -4   3   0   97.09    9.20
   4  -3   0   99.49    9.90
   4   3   0   88.19    9.40
   4  -3   0  110.69    9.90
   4   3   0   87.69   10.70
  -4   3   0  108.09   11.70
   4   3   0   92.39    9.70
   4  -3   0   90.89    9.40
   4   3   0   91.09    9.60
  -4  -3   0  100.49    9.80
  -4  -3   0  102.19   10.00
  -4  -3   0   86.49    9.40
   4   4   0  207.48   14.00
   4   4   0  190.38   17.90
   4   4   0  196.88   16.60
  -4  -4   0  188.68   14.50
  -4   4   0  232.78   18.80
   4  -4   0  221.98   14.90
  -4   4   0  214.98   19.10
   4  -4   0  208.98   16.50
   4   4   0  175.38   14.60
  -4   4   0  214.48   13.90
   4  -4   0  230.68   13.20
  -4   4   0  206.68   14.70
  -4  -4   0  223.08   16.20
  -4  -4   0  185.48   12.70
  -4  -4   0  199.18   14.90
   4  -4   0  208.78   17.20
   4  -4   0  210.38   15.00
   4   5   0  454.45   27.90
  -4   5   0  489.85   23.10
  -4   5   0  478.15   23.60
  -4   5   0  453.35   27.00
   4   5   0  432.26   23.20
  -4  -5   0  445.86   23.50
   4   5   0  471.65   25.80
   4  -5   0  469.85   26.60
   4  -5   0  462.75   25.70
  -4   5   0  451.55   27.70
  -4  -5   0  434.26   23.10
   4  -5   0  494.85   23.00
  -4   5   0  500.15   23.40
   4   5   0  480.75   26.70
  -4  -5   0  443.16   22.50
   4  -5   0  509.25   23.30
  -4   5   0  477.85   26.00
   4  -5   0  485.25   23.50
  -4  -5   0  466.65   25.40
  -4   6   0   84.29   13.20
  -4   6   0   72.19    9.80
   4   6   0  105.19   10.40
  -4   6   0   88.09    9.60
   4  -6   0   81.19   11.40
  -4   6   0   95.89   11.40
  -4  -6   0   78.99   11.30
   4  -6   0   95.19    9.90
   4  -6   0   71.49    9.50
   4   6   0   78.19   11.50
   4  -6   0   72.09   11.50
   4   6   0   74.59    8.70
   4   6   0   77.49   13.80
  -4  -6   0   86.19    9.40
  -4  -6   0   81.19    9.50
   4  -6   0   98.39    9.60
   4  -6   0   55.39   10.90
  -4  -6   0   98.39    9.80
   4   6   0   84.39    9.80
  -4   6   0   85.49   12.30
   4   6   0   63.69   12.00
  -4   7   0   -3.70    6.60
   4   7   0    8.70    6.40
  -4   7   0   11.10   11.50
   4  -7   0   -3.90    9.20
  -4  -7   0    2.30    6.90
   4   7   0   11.20    7.10
   4   7   0    4.60   11.40
   4  -7   0   -1.80    7.00
   4  -7   0   -1.20    7.30
  -4  -7   0    2.20    7.70
   4  -7   0    4.10   10.10
   4  -7   0   -1.00    9.30
  -4   7   0   -5.10    8.60
   4   7   0    5.50   11.60
  -4   7   0    6.10   11.30
  -4  -7   0    3.30    7.00
  -4  -7   0   22.80   10.70
   4  -7   0   12.50    8.50
   4   7   0   -3.40    9.40
  -4   8   0  184.08   18.10
  -4   8   0  150.58   13.40
   4  -8   0  144.99   16.50
  -4  -8   0  167.68   14.60
  -4   8   0  153.08   17.90
  -4  -8   0  180.58   16.90
   4  -8   0  149.59   14.00
   4  -8   0  173.28   14.10
   4   8   0  173.18   17.40
   4   8   0  179.68   18.30
   4   8   0  180.78   21.70
  -4  -8   0  174.68   19.10
  -4  -8   0  188.78   18.10
   4  -8   0  158.98   17.10
   4  -8   0  198.58   19.10
  -4   8   0  183.08   17.50
  -4  -8   0  160.78   14.40
   4   8   0  152.68   16.20
   4   8   0  160.98   14.00
  -4  -9   0   39.60   11.30
   4  -9   0   -0.60    8.80
  -4   9   0   34.10   15.10
  -4  -9   0   38.60    9.00
   4   9   0   37.90    8.10
   4  -9   0   12.70   15.20
   4   9   0   26.10   14.40
   4  -9   0   31.80   13.80
  -4   9   0   29.30   12.00
  -4   9   0   30.10   14.60
  -4   9   0   31.50    7.30
   4   9   0   38.40   14.30
   4  -9   0   33.60    7.80
   4  -9   0   14.10   13.00
  -4  -9   0   33.30   12.90
   4   9   0   34.80   12.40
  -4   9   0   32.70    7.40
  -4  -9   0   42.40   15.00
  -4  10   0    9.70    5.90
  -4 -10   0   23.50    8.20
  -4 -10   0   14.00    8.20
   4 -10   0   -4.50   13.60
  -4  10   0   13.60   14.70
  -4 -10   0    1.60   10.90
   4  10   0   -1.10   12.40
   4  10   0   14.60    6.90
  -4 -10   0   20.50   12.90
  -4  10   0   11.70   14.40
   4  10   0   -1.90   13.70
   4 -10   0   -1.00   12.60
  -4  10   0   23.60   14.90
   4 -10   0   24.00   13.40
   4  10   0  -12.80    6.80
   4  10   0   23.00   14.40
  -4 -11   0   -8.80    7.40
  -4  11   0   16.90   16.70
   4  11   0   18.10    8.50
   4  11   0   -2.40   15.40
  -4 -11   0   10.20   12.20
  -4 -11   0   -3.10    7.90
   4 -11   0   16.70   14.90
   4  11   0    5.10   14.50
   4 -11   0   -4.30   14.10
   4  11   0    5.90   13.50
  -4 -11   0    4.70   13.60
  -4  11   0    5.10   13.30
   4 -11   0    1.80   17.10
  -4 -11   0    0.10   14.90
  -4  11   0    0.10   15.40
  -4 -11   0   16.60   13.00
   4 -11   0  -13.20   15.60
   4  11   0   -3.70    3.80
   4 -12   0  114.29   19.80
   4 -12   0   75.99   19.50
  -4 -12   0  122.89   20.40
  -4 -12   0   88.09   18.60
   4  12   0  127.49   28.60
   4 -12   0   99.59   18.60
   4  12   0  139.09   12.70
   4  12   0  109.59   19.70
  -4 -12   0  171.88   24.00
   4 -12   0   67.09   13.40
  -4 -12   0  126.09   23.40
  -4 -12   0  127.69   16.80
  -4  12   0   83.69   32.80
   4 -12   0   97.09   19.10
   4  12   0  140.69   19.70
  -5   0   0    2.40    4.40
  -5   0   0   -4.00    7.50
   5   0   0  -11.20    7.40
   5   0   0  -10.50   14.00
  -5   0   0   -4.20    7.40
   5  -1   0   -2.20    9.20
   5  -1   0   -6.20    5.50
  -5   1   0   -4.60    7.80
   5   1   0   -0.50    7.90
  -5  -1   0   -5.70    7.60
   5   1   0    4.50    7.50
   5  -1   0    2.70    7.60
   5   1   0   -7.10    5.10
  -5   1   0   -4.20    7.70
  -5  -1   0    4.80    8.40
  -5  -2   0  -12.10    7.40
  -5  -2   0   -0.50    7.90
   5   2   0   -6.00    7.80
  -5   2   0   -4.30    7.90
   5  -2   0    6.40    7.90
   5  -2   0   -1.80    7.90
  -5   2   0   -1.60    7.60
   5   2   0  -10.80    7.10
   5  -2   0    4.90    6.30
   5   2   0   -5.20    6.00
  -5   2   0   -6.40    9.10
  -5  -3   0    9.70    7.90
   5   3   0  -13.00    6.80
   5   3   0   -5.00    8.60
   5   3   0    0.40    7.30
   5   3   0    5.90    7.70
  -5   3   0   -5.40    7.60
   5  -3   0    2.10    7.90
  -5   3   0    1.80    7.20
  -5  -3   0    5.30    7.50
  -5   3   0    3.50    8.90
   5  -3   0   -8.10    7.10
   5  -3   0   -1.20    7.60
  -5  -4   0   -1.10    7.50
  -5  -4   0   -5.10    7.40
   5   4   0   -8.30    7.10
   5   4   0   -2.50    7.40
   5  -4   0    3.20    8.30
   5   4   0  -12.40    8.50
  -5   4   0   -2.80    5.60
   5  -4   0   -7.10    7.80
  -5   4   0    9.50    7.60
   5   4   0   -0.60    7.60
   5  -4   0    9.40    5.70
   5  -4   0   -5.30    8.80
  -5   4   0   22.70    9.90
   5  -5   0   -3.60    8.00
  -5   5   0   -1.50    7.10
  -5   5   0   -6.10    8.90
  -5   5   0    6.30   10.30
   5   5   0    6.60    6.90
  -5   5   0    7.10   10.30
   5  -5   0   16.70   10.10
  -5  -5   0    1.40    5.80
   5   5   0   -0.10    7.70
  -5  -5   0    1.20    7.20
  -5   5   0    7.00    7.10
   5   5   0    2.30    7.30
   5  -5   0    5.50    7.60
  -5  -5   0   -9.40    7.00
   5  -5   0    3.80    7.30
  -5   5   0   -8.10    8.40
  -5  -5   0    4.50    8.20
   5  -5   0    9.10    9.00
   5   5   0   -1.10    9.70
   5   6   0   -6.10    6.90
   5   6   0   -3.80   11.20
   5   6   0    9.10    7.40
   5  -6   0    0.20    9.40
   5  -6   0   -4.10    9.70
  -5   6   0    2.60    7.00
  -5   6   0   19.30   10.60
   5   6   0    5.40   10.00
  -5   6   0   -2.60    7.50
  -5   6   0  -10.10   11.40
   5  -6   0   12.20    7.00
  -5  -6   0    3.70    6.80
  -5  -6   0    6.70    7.60
   5  -6   0   -3.40    7.50
  -5   6   0  -17.20    9.70
   5   6   0   -6.30    3.20
   5   6   0   -1.00    8.50
   5  -6   0    0.00    8.50
  -5  -6   0   -6.10    7.50
  -5   6   0   -1.80    7.40
  -5  -6   0   -2.60    8.50
  -5  -7   0   14.40   10.60
  -5   7   0   -0.10    8.70
  -5   7   0    6.70   12.40
  -5   7   0   -6.90    7.20
   5  -7   0    3.90    8.80
   5   7   0   -8.30    9.30
   5  -7   0   -7.80    8.10
   5   7   0    1.80   12.80
  -5  -7   0   -2.20    8.00
   5   7   0    1.80   10.70
   5   7   0   11.80    7.00
   5   7   0    1.90    7.90
   5  -7   0   23.50    8.40
  -5   7   0   -7.90    7.80
  -5  -7   0   -1.10    7.80
  -5  -7   0   -5.20    7.70
  -5   7   0   10.20   11.80
   5  -7   0   -8.20   10.70
   5  -7   0    6.90   10.60
   5  -8   0  -20.30   11.30
  -5  -8   0    6.10    9.10
   5   8   0    7.50   12.90
   5   8   0   30.20   23.10
   5  -8   0  -10.40    8.30
  -5   8   0    4.30   17.80
   5  -8   0   -4.00   11.60
  -5  -8   0   -8.30    8.30
  -5  -8   0    0.00   10.40
  -5   8   0    0.10   12.60
  -5   8   0   -8.30    7.00
   5   8   0   26.60    7.80
   5  -8   0    2.60   11.50
   5   8   0    5.40    8.30
  -5  -8   0   -7.80    9.30
  -5   8   0   -9.80    7.60
  -5  -8   0  -13.80   11.30
  -5   8   0   -6.70    9.40
   5  -9   0    1.20    7.70
   5  -9   0   -3.50   11.70
   5  -9   0   20.80   11.20
  -5   9   0   -4.10   14.20
   5  -9   0   -7.80    8.50
  -5  -9   0    0.70   12.60
  -5   9   0    2.10    7.40
   5  -9   0  -32.40   20.70
  -5  -9   0   -8.30    8.30
   5   9   0    4.50   11.50
   5   9   0   -4.60   11.70
  -5  -9   0    3.20    8.40
   5   9   0   -7.30    7.30
  -5   9   0   -0.80   13.90
   5   9   0    0.50    8.80
  -5  -9   0   -6.60    9.50
  -5   9   0   -5.90    7.50
   5   9   0  -13.60   14.10
  -5   9   0   -8.00   11.20
  -5 -10   0   -2.60   11.20
  -5  10   0   -5.50    6.10
  -5  10   0   -6.80    6.50
   5  10   0   -6.40    4.10
  -5 -10   0   -5.50    8.60
   5 -10   0  -19.10   12.70
   5  10   0   -6.10   13.00
  -5  10   0    5.30   14.80
  -5 -10   0    5.00   10.80
   5 -10   0  -13.40   13.50
  -5 -10   0   -0.90    8.40
  -5  10   0  -16.30   13.90
  -5  10   0   -4.10   14.50
   5  10   0  -34.60   11.70
   5 -10   0   13.90   16.90
   5  10   0   -1.50   15.20
   5 -10   0    0.10    7.40
   5 -10   0   -3.30   13.60
   5 -11   0  -17.00   13.20
  -5  11   0    2.80   15.40
  -5 -11   0  -26.90   13.70
   5 -11   0   -8.80   21.00
  -5 -11   0  -11.40   13.30
   5  11   0   -7.10   15.60
  -5 -11   0   -8.50    8.70
   5 -11   0   27.60   14.50
   5  11   0    8.00    9.00
   5  11   0   -4.80   14.30
   5 -11   0    0.00   14.20
  -5 -11   0    1.40   13.90
   5  11   0    3.80   13.40
  -5 -11   0    1.90    8.00
  -5 -11   0   10.50   12.10
  -5  11   0   -1.00   15.90
   5  11   0    3.50    4.30
   5 -11   0   -2.80   14.00
   5 -12   0   13.20   15.60
  -5 -12   0   -3.00   12.50
   5  12   0   -4.80   15.50
  -5 -12   0   -5.80    8.50
  -5  12   0   -0.50   17.70
   5  12   0   12.50    4.70
  -5 -12   0   13.20   14.20
   5  12   0    2.00   24.40
   5 -12   0  -16.70   14.40
  -5 -12   0   -4.40   16.20
  -5  12   0    6.40   15.80
   5  12   0   11.50    8.70
  -5 -12   0   -2.00   15.10
   5  12   0    2.90   14.50
  -5 -12   0   -4.70    7.70
   6   0   0  436.16   24.30
  -6   0   0  402.56   19.20
   6   0   0  399.06   23.10
  -6   0   0  450.25   23.80
  -6   0   0  413.46   23.30
   6   1   0 1764.72   75.99
  -6   1   0 1866.81   76.19
   6   1   0 1813.42   73.69
   6  -1   0 1792.92   75.99
  -6  -1   0 1803.22   76.09
  -6   1   0 1923.31   76.49
  -6  -1   0 1756.32   75.99
   6   1   0 1770.72   76.09
   6  -1   0 1818.42   76.49
   6  -2   0  119.59   10.40
   6   2   0  115.89   13.70
  -6   2   0  125.49   14.50
   6  -2   0  128.39   12.30
   6  -2   0  106.79   12.00
   6   2   0  110.39   12.10
  -6   2   0  117.29   14.10
  -6  -2   0  132.99   12.70
   6   2   0  143.49   12.90
  -6  -2   0  116.39   13.80
  -6  -3   0  111.39   11.90
  -6   3   0  125.29   12.10
   6   3   0  115.79   11.90
   6  -3   0  122.39   11.90
  -6  -3   0   96.29   11.20
   6   3   0  111.29   10.20
  -6   3   0   97.19   11.10
  -6   3   0  106.09   11.90
   6  -3   0  115.79   10.60
   6  -3   0  109.19   11.60
   6   3   0  112.99   12.70
   6   3   0  107.79   11.90
  -6   4   0 2651.93  107.89
   6   4   0 2674.23  107.59
   6   4   0 2593.74  108.89
   6   4   0 2558.54  107.69
   6  -4   0 2722.43  107.79
  -6  -4   0 2539.55  107.89
   6  -4   0 2681.33  107.69
  -6  -4   0 2550.34  107.79
   6  -4   0 2673.13  107.89
  -6   4   0 2657.83  108.59
   6   4   0 2463.65  107.69
  -6   4   0 2618.14  107.49
   6  -5   0   15.90    9.60
  -6   5   0    9.50    7.60
   6   5   0    7.10    8.00
  -6   5   0   -0.20   10.90
   6   5   0    1.20    7.60
   6   5   0   11.50   10.30
  -6  -5   0   21.90    8.60
   6  -5   0   15.60   10.60
   6  -5   0   19.00    9.10
   6   5   0   14.90    7.50
  -6  -5   0    0.20    9.00
   6   5   0   11.80    8.50
  -6   5   0    9.60   11.20
  -6  -5   0   14.80    8.70
  -6  -6   0    1.20    8.40
  -6   6   0  -13.30    7.20
  -6   6   0    2.90    7.60
   6  -6   0   -6.10    9.10
  -6   6   0   -2.90   12.00
   6   6   0   -8.00    8.90
  -6   6   0   -2.80    7.80
  -6   6   0   15.00   11.40
  -6  -6   0    2.50    8.40
   6  -6   0   -5.20    9.60
   6   6   0    1.10    7.30
  -6   6   0    5.40   10.30
   6  -6   0   -6.80    8.10
   6  -6   0    8.20    6.80
   6   6   0   -9.20    7.20
  -6  -6   0    1.50    9.90
   6   6   0   -8.60    9.50
   6   7   0   -8.70    7.80
   6   7   0   -1.80   11.30
  -6  -7   0    5.70    7.90
  -6  -7   0    3.10    8.90
   6   7   0   -4.20   13.00
   6  -7   0    3.00    8.90
  -6   7   0    3.30    8.90
   6  -7   0   -4.50    7.70
   6  -7   0  -12.10    9.50
  -6  -7   0  -13.00    8.20
  -6  -7   0    1.80   10.30
   6   7   0    4.70   10.20
   6   7   0   -2.50    5.50
  -6   7   0    1.00    8.80
   6  -7   0   -0.20   13.40
  -6   7   0  -13.50   13.40
   6   7   0    1.80    8.50
   6  -7   0    3.50   10.70
  -6   7   0   -5.00    7.70
   6  -7   0   -1.10   10.30
  -6   7   0  -12.40   11.90
  -6   7   0   -9.80   11.60
   6  -8   0   18.30   12.10
  -6  -8   0   24.10    9.70
   6   8   0   10.60    9.70
  -6  -8   0   44.20   10.30
   6   8   0   21.90   11.60
  -6  -8   0   23.80    9.30
  -6   8   0   38.90   10.90
   6   8   0   30.90    8.60
   6  -8   0   30.00    9.50
  -6   8   0   23.50   13.70
  -6  -8   0   34.40   11.80
   6  -8   0    7.80   12.60
  -6   8   0   14.30   10.50
   6  -8   0   11.10   11.80
   6  -8   0   15.50   12.80
   6   8   0   25.30   14.30
   6   8   0   11.60   12.60
  -6   8   0   29.00    9.10
   6   9   0  398.66   27.90
   6  -9   0  394.76   28.20
   6   9   0  370.56   30.20
  -6  -9   0  388.46   23.80
  -6   9   0  393.56   29.00
   6  -9   0  381.76   21.80
  -6  -9   0  396.46   23.60
  -6  -9   0  368.36   27.60
  -6   9   0  366.46   30.80
  -6  -9   0  348.37   25.40
  -6   9   0  391.86   21.70
  -6  -9   0  355.36   22.70
   6   9   0  291.67   21.10
   6   9   0  368.86   29.00
   6  -9   0  387.66   22.40
   6 -10   0   17.80   15.50
   6 -10   0   -9.40   14.50
   6  10   0   20.40   11.00
   6 -10   0   -2.00    9.00
   6 -10   0   -4.30    8.20
  -6 -10   0   -2.10   21.70
  -6  10   0    9.80   14.70
   6  10   0  -23.70   12.30
  -6 -10   0    6.20   11.60
  -6 -10   0    1.00    9.60
   6 -10   0  -20.30   12.30
  -6 -10   0    5.70   11.30
   6  10   0  -14.40   11.90
  -6 -10   0   40.30   16.00
   6  10   0    0.80   14.90
  -6  10   0    1.20    4.70
  -6  10   0    5.60   15.50
   6  10   0    2.60    4.50
  -6 -10   0   11.50   12.50
   6 -11   0   10.00    7.70
   6 -11   0   10.00   14.70
   6 -11   0  -47.40   14.80
  -6 -11   0    0.30   15.10
  -6 -11   0    9.60   13.40
   6 -11   0    8.20   15.10
  -6 -11   0  -11.20    9.30
   6  11   0   -6.80   13.80
  -6 -11   0   20.50   12.10
   6 -11   0  -16.70   13.70
   6  11   0    3.30    4.70
  -6  11   0   -1.70    7.50
   6  11   0    4.20   15.30
  -6 -11   0  -16.70    8.20
  -6  11   0  -13.60   15.70
   6  11   0   12.20   14.20
   6 -11   0    4.30   14.50
  -6  11   0   -8.00   15.80
  -6  11   0    8.60    3.90
  -6  12   0    5.50   16.90
   6  12   0    4.70    5.20
   6  12   0   -9.30   14.00
  -6  12   0   11.10   18.00
   6  12   0   -2.60   15.40
  -6 -12   0   -8.70    8.60
   6  12   0    4.00   21.40
   6  12   0   10.30    9.30
  -6 -12   0    1.60   11.90
  -6 -12   0   35.10   16.90
  -6 -12   0    5.50   12.20
   6 -12   0   25.00   16.80
  -6 -12   0    6.20   13.50
   6 -12   0    9.80   22.60
   7   0   0    2.30    9.20
  -7   0   0    1.10    9.10
  -7   0   0   -3.20    8.70
   7   0   0    6.30    9.10
  -7   1   0    2.80    9.30
   7   1   0   -1.40    8.70
  -7  -1   0  -19.80    8.50
   7  -1   0    2.50    8.70
  -7  -1   0    2.90    8.80
  -7   1   0   10.20    9.10
   7   1   0   -1.40    8.70
   7  -1   0    9.00    9.00
   7  -2   0   -5.20    6.90
   7   2   0   -0.30    9.40
   7   2   0    8.70    8.70
  -7  -2   0    7.10    9.00
   7  -2   0   12.60    8.90
  -7   2   0   12.40    9.20
  -7   2   0   -4.30    8.80
   7   2   0    2.80    7.90
   7  -2   0   -5.90    8.80
  -7  -2   0   -2.80    9.30
   7  -3   0   -5.30    8.80
   7  -3   0  -11.10    7.80
   7   3   0    7.70    7.20
  -7   3   0   -3.50    9.40
   7   3   0   -3.00    8.40
  -7  -3   0   -0.20    8.60
   7   3   0    8.90    8.80
  -7   3   0   -1.50    9.20
  -7   3   0    4.50    9.00
   7  -3   0    9.30    9.00
  -7  -3   0    8.60   11.30
   7   3   0  -10.50    9.20
  -7  -4   0    4.90    8.80
   7  -4   0    1.90    8.90
   7   4   0   -5.00    8.70
  -7  -4   0   -3.40    8.60
   7  -4   0   -4.40    9.30
   7   4   0   10.50    8.80
  -7   4   0  -14.10    8.70
  -7   4   0   -2.80    8.30
  -7   4   0    6.10   10.10
   7   4   0    3.90    9.50
   7  -4   0    7.30    8.30
   7   4   0    4.90    7.50
   7   5   0    3.20   11.00
  -7   5   0   -1.00   11.00
   7   5   0    1.50    8.20
   7   5   0    0.80    9.10
   7  -5   0   -2.30    9.40
   7  -5   0   -9.30    9.40
   7   5   0    7.50    8.30
  -7   5   0   -2.40    7.70
  -7  -5   0   17.20    9.30
   7  -5   0    4.40    9.20
  -7  -5   0   -5.20    8.50
  -7   6   0   -2.90    8.70
   7   6   0   -9.00   11.40
   7  -6   0    4.30   10.60
   7   6   0   -8.30    8.50
   7  -6   0   -7.50   10.10
   7  -6   0   -0.70    9.20
   7   6   0  -11.30    7.60
   7   6   0   -1.10    9.80
  -7   6   0   -8.70   10.80
  -7   6   0    2.10    6.00
  -7   6   0    1.50   11.70
  -7  -6   0    1.00    9.70
  -7  -6   0    6.40    9.30
   7   6   0    4.20    8.00
  -7  -6   0   -0.40    9.20
  -7   6   0   -1.60   12.40
  -7   7   0   -7.00   12.00
  -7   7   0    6.00    9.10
   7   7   0  -16.20    8.30
  -7   7   0   -0.50   14.70
   7   7   0   -2.90   10.20
  -7  -7   0  -11.80   11.20
   7  -7   0    6.60   11.60
  -7   7   0   -0.20    9.10
  -7  -7   0    1.80   12.30
   7   7   0   19.00   27.20
   7  -7   0    2.00    7.80
  -7   7   0   -2.30   13.60
   7   7   0    2.80    9.50
   7   7   0   -5.90   19.30
  -7  -7   0    5.00   11.20
   7  -7   0    4.00    9.70
   7   8   0    6.70    7.90
  -7   8   0    3.10   12.70
   7  -8   0   18.90   13.30
   7   8   0   -3.30   11.20
   7   8   0    3.50    8.80
   7   8   0   -3.80   13.70
  -7  -8   0   -9.00    9.50
  -7  -8   0   -5.80   10.50
   7  -8   0   13.60   10.30
  -7   8   0    5.30    9.40
   7   8   0  -10.00   14.60
   7  -8   0  -15.30   10.30
  -7  -8   0   -4.10    9.90
   7  -8   0    5.40   15.20
  -7   8   0   -5.20   13.20
   7   8   0   -5.70   12.50
   7   9   0   -5.80   14.00
   7   9   0    2.90   13.80
   7  -9   0    2.40   10.60
   7   9   0   38.10   19.10
  -7  -9   0  -15.40    9.70
  -7  -9   0    4.80   10.00
   7  -9   0    8.00   14.30
  -7  -9   0   -6.20   10.70
   7   9   0   -0.80    4.40
   7  -9   0   -9.50    9.90
  -7   9   0   -8.70   14.40
  -7   9   0   -2.20    5.60
  -7  -9   0    4.80    9.80
  -7   9   0    0.10   13.20
   7   9   0    6.20   11.70
   7  -9   0   15.50   15.40
   7 -10   0   -5.70   14.00
  -7 -10   0    1.50   11.60
   7  10   0   -9.50   10.80
   7 -10   0    4.10    9.90
   7  10   0   23.50   16.10
  -7 -10   0    1.90   13.30
  -7  10   0    1.90   14.90
  -7  10   0   -7.10    8.50
   7 -10   0   -4.70   15.40
  -7  10   0   13.60    5.20
  -7 -10   0  -11.00    9.40
  -7 -10   0   -1.80   23.80
   7 -10   0    9.30    9.90
   7  10   0    4.00   13.10
  -7 -10   0  -12.20    9.70
  -7  10   0    0.50   15.20
   7 -10   0   -3.10   23.70
   7  10   0  -21.60   13.10
   7 -10   0   -1.00   13.60
  -7 -11   0   20.70   13.40
   7 -11   0   -2.20   14.50
  -7 -11   0    5.10   14.00
  -7  11   0   -1.50   10.10
   7  11   0   -4.60   13.70
  -7 -11   0   -4.50    9.60
   7 -11   0    3.20   15.80
   7  11   0    6.20   15.60
  -7  11   0    9.40    4.70
  -7  11   0   -6.00   14.80
  -7 -11   0   -1.10   10.60
   7  11   0   10.60    5.00
   7 -11   0   -6.00   14.80
   7 -11   0    4.30   14.10
  -7  11   0   -8.20   17.60
   7  11   0   -7.30   18.50
   7 -11   0   -1.20   14.80
   7 -11   0   -4.80    8.70
  -7 -11   0   16.20   16.20
  -8   0   0  559.74   29.00
   8   0   0  489.55   28.40
  -8   0   0  521.25   28.40
   8   0   0  539.05   28.70
  -8  -1   0 2409.26  101.79
   8  -1   0 2443.36  101.99
  -8   1   0 2559.04  103.79
   8  -1   0 2410.86  101.59
   8   1   0 2452.15  101.89
   8   1   0 2380.36  101.69
  -8  -1   0 2411.36  101.69
  -8   1   0 2379.46  101.49
   8  -2   0   29.70    8.00
  -8  -2   0   25.60   10.50
   8   2   0   24.00    9.80
   8   2   0   20.60   10.70
  -8   2   0   31.90   10.70
  -8  -2   0   35.70   10.30
   8  -2   0   18.40   10.20
  -8   2   0   22.10   10.50
   8  -2   0   32.20   10.60
   8  -3   0 1539.55   63.19
   8  -3   0 1498.55   64.79
  -8   3   0 1532.75   64.99
  -8   3   0 1471.05   64.59
  -8  -3   0 1435.36   64.89
   8   3   0 1428.16   64.69
   8   3   0 1526.55   62.79
   8  -3   0 1474.55   64.59
  -8  -3   0 1435.16   64.79
   8   3   0 1418.16   64.49
   8   3   0 1451.65   64.49
  -8   3   0 1536.45   64.79
   8   4   0  686.83   35.00
   8  -4   0  715.23   34.00
  -8   4   0  701.53   35.70
  -8   4   0  715.83   34.60
   8   4   0  641.34   33.10
  -8  -4   0  680.13   45.40
   8   4   0  682.03   34.50
  -8   4   0  681.33   34.30
   8  -4   0  678.93   34.40
   8   4   0  637.94   35.10
   8  -4   0  682.53   34.40
  -8  -4   0  649.14   34.60
   8   5   0  526.25   32.40
   8   5   0  575.34   30.60
   8  -5   0  570.54   31.70
  -8   5   0  625.54   34.30
   8   5   0  561.04   30.60
  -8  -5   0  533.25   30.80
  -8   5   0  620.64   31.50
   8  -5   0  584.54   30.60
  -8   5   0  590.94   34.10
   8  -5   0  571.74   31.30
  -8  -5   0  555.54   31.00
   8   6   0  839.72   42.60
   8   6   0  916.21   40.80
   8  -6   0  895.21   44.10
  -8  -6   0  845.02   42.40
   8  -6   0  912.01   49.10
  -8   6   0  922.21   43.70
  -8   6   0  882.31   45.90
   8  -6   0  920.11   45.80
  -8   6   0  915.71   42.00
   8   6   0  907.11   42.50
   8   6   0  861.11   44.80
  -8   6   0  908.61   45.80
  -8  -6   0  820.22   42.60
  -8  -6   0  868.41   44.80
   8   6   0  872.81   43.10
   8   7   0  135.49   12.90
   8   7   0  125.59   14.10
  -8   7   0  126.49   16.40
   8  -7   0  106.39   14.10
   8  -7   0  106.59   16.80
  -8   7   0  140.69   14.70
   8  -7   0  130.29   15.40
  -8   7   0  142.29   14.70
   8   7   0  141.99   19.50
  -8  -7   0  130.19   15.30
  -8  -7   0  136.09   15.20
  -8  -7   0  142.09   15.90
   8   7   0  136.09   15.80
  -8   7   0  141.39   17.90
  -8  -8   0   15.40   16.50
   8  -8   0    8.40   13.30
  -8   8   0   -6.60   13.90
  -8  -8   0   11.80   10.30
  -8  -8   0    4.50    9.90
   8  -8   0    0.50   10.20
  -8   8   0   -5.40    8.40
   8  -8   0   19.40   12.40
  -8  -8   0    7.00   12.30
   8   8   0   -1.90   11.40
  -8   8   0   12.60   15.30
   8   8   0    5.90    8.90
   8   8   0  -25.30   12.90
   8   8   0    1.40   15.20
   8  -8   0   33.10   13.30
   8   9   0  173.58   20.00
   8  -9   0  141.09   20.70
  -8   9   0  159.68   16.00
   8  -9   0  177.58   20.90
  -8   9   0  153.58   21.10
   8   9   0  189.58   19.80
   8   9   0  142.29   20.90
  -8   9   0  189.98   21.50
  -8  -9   0  160.88   16.50
   8   9   0  166.68   20.00
  -8  -9   0  170.38   19.60
   8  -9   0  157.88   18.80
   8  -9   0  191.58   21.20
  -8  -9   0  191.08   17.30
   8  10   0    5.00    5.30
  -8 -10   0   10.10   10.60
  -8  10   0   18.10   16.20
   8 -10   0    1.90   10.90
   8 -10   0   32.90   15.60
  -8  10   0    7.50    5.40
   8  10   0   10.50   15.00
   8  10   0    4.80   13.90
   8  10   0   -1.50   15.60
   8 -10   0   20.90   10.50
  -8 -10   0   10.60   17.00
   8 -10   0  -22.60   14.40
   8 -10   0  -15.50   21.80
   8  10   0   22.10   12.50
  -8 -10   0    2.30   15.00
  -8 -10   0    2.70   12.30
  -8 -10   0    3.70   11.30
  -8  10   0   30.80   17.20
  -8  11   0   38.40   18.70
  -8 -11   0   99.89   14.20
  -8 -11   0  100.99   17.00
  -8  11   0   77.09   21.40
   8 -11   0   78.89   12.90
   8 -11   0   76.39   24.90
   8  11   0   89.69   28.90
   8 -11   0   68.59   17.40
   8  11   0   64.69   19.10
  -8 -11   0  118.29   16.40
   8 -11   0   80.79   12.70
   8  11   0   76.39   18.90
  -8  11   0   67.99   11.60
  -8 -11   0   85.29   17.40
   9   0   0    0.40   10.60
   9   0   0   -0.90   10.10
  -9   0   0   -8.70   10.60
  -9   0   0    3.50   10.80
   9   1   0   18.10   10.80
   9   1   0   -4.60   10.50
  -9   1   0   -5.50   10.20
  -9  -1   0   -6.80   10.10
  -9   1   0  -18.30   10.10
   9  -1   0   -1.60   10.50
  -9  -1   0    6.30   11.00
   9  -1   0  -16.90    9.70
  -9   2   0    6.50   10.70
  -9   2   0    2.40   21.20
  -9  -2   0   12.60   11.00
  -9  -2   0    4.20   10.60
   9   2   0   -2.50    9.80
   9   2   0   -0.30   10.80
   9   2   0   -0.40    9.70
   9  -2   0   12.00   11.10
   9  -2   0   -3.30   10.20
   9  -3   0   10.50    8.90
  -9   3   0    8.90   11.00
   9   3   0    1.30    9.70
   9  -3   0    6.30   11.10
  -9   3   0    5.70   11.10
  -9   3   0   -5.40   10.60
  -9  -3   0  -10.10   10.90
   9   3   0   -5.70    9.70
   9  -3   0   -4.90   13.00
   9   3   0    0.20   10.60
  -9  -3   0   -2.30   10.70
  -9   4   0   -6.50   13.90
   9   4   0   10.20   10.60
  -9   4   0    7.40   11.80
   9   4   0    6.70    8.80
   9  -4   0  -18.10   10.80
  -9   4   0    3.30   11.10
  -9  -4   0   -9.80   10.30
   9  -4   0  -15.60   10.90
   9   4   0    2.70   11.70
  -9  -4   0   -1.70   11.00
   9  -4   0  -14.90   10.00
   9   4   0    1.60   10.00
   9  -5   0   -6.90   11.30
   9   5   0   12.70   11.60
  -9   5   0   -1.50   10.90
   9  -5   0    3.20   12.60
   9   5   0    8.70    9.90
   9  -5   0   -2.50   11.20
   9   5   0   -0.30   10.10
  -9  -5   0   25.30   24.50
   9   5   0   -8.90   11.20
  -9  -5   0  -21.20   10.00
  -9   5   0    9.40   11.50
  -9   5   0    5.40   13.40
  -9   6   0    3.80   13.80
   9   6   0   -2.80   12.60
  -9  -6   0   -3.90   10.60
  -9   6   0    2.20   10.70
  -9  -6   0  -19.30   10.50
   9  -6   0   18.50   12.20
  -9  -6   0   -3.40   11.50
   9  -6   0    2.60   15.70
  -9   6   0    2.70   12.90
   9  -6   0  -11.70   11.50
   9   6   0    6.60   12.50
   9   6   0  -12.50    9.30
  -9   6   0   27.80   13.90
   9   6   0    1.50    9.00
   9   6   0   10.70   10.40
  -9  -7   0  -10.10   11.10
  -9   7   0   -0.90    3.00
   9   7   0   -3.70   13.60
   9   7   0    2.80    9.00
   9  -7   0    2.70   11.90
  -9   7   0  -16.60   14.10
   9   7   0    5.80    9.50
   9  -7   0  -15.10   11.10
  -9  -7   0   -2.00   11.10
  -9  -7   0   -1.30   11.60
   9  -7   0   -6.00   13.00
   9   7   0    7.70   14.70
  -9   7   0   -3.00   13.80
   9   8   0    0.30    5.90
   9   8   0   -4.70   11.30
   9   8   0    2.30   13.60
  -9   8   0   -2.70   15.40
   9  -8   0    2.00   11.10
  -9  -8   0    0.50    9.50
   9   8   0    3.30    8.70
  -9   8   0  -12.30   14.50
  -9   8   0    7.50   11.20
  -9   8   0   -8.30   14.20
  -9  -8   0   13.30   12.60
  -9   8   0    6.60    5.90
   9  -8   0    4.90   14.60
   9   8   0   -7.50   14.70
  -9  -8   0  -15.10   10.70
  -9  -8   0   -0.70   11.20
   9  -8   0   17.80   12.90
  -9  -9   0    1.00   11.10
  -9   9   0  -15.90   15.10
   9   9   0    2.30   12.00
   9   9   0    6.90    8.60
   9  -9   0   -1.60   14.60
   9   9   0   -0.10    2.60
  -9  -9   0  -14.30    9.90
   9  -9   0   -7.80   12.00
  -9   9   0   -4.40   11.40
   9  -9   0    0.70   14.40
   9  -9   0  -12.80   13.10
   9   9   0   10.90   15.30
   9   9   0   10.90   12.90
  -9   9   0   10.60   15.50
  -9  -9   0   19.80   12.00
   9  -9   0   -6.00   10.80
   9 -10   0   13.10   16.50
  -9  10   0   12.10    5.40
   9  10   0   -1.20    4.80
   9 -10   0   -5.90   11.40
   9 -10   0    2.40   11.80
   9  10   0   -3.60   23.10
   9 -10   0   -8.20   16.10
  -9  10   0   20.30   16.40
  -9 -10   0    2.60   11.40
   9  10   0  -18.70   12.30
  -9 -10   0  -14.70   13.80
  -9  10   0   -3.30   16.60
   9 -10   0   -7.70   16.20
  -9 -10   0   18.80   14.70
  -9  10   0    8.60   10.70
   9  10   0    9.90   17.00
  -9 -10   0   -7.00   11.00
   9  10   0  -17.00   12.70
   9  11   0    8.30    7.10
   9 -11   0   -2.50   11.90
  -9 -11   0    2.10   13.90
   9  11   0    5.00   16.10
   9  11   0   11.90   18.00
   9 -11   0   23.10   16.00
  -9  11   0   -9.00   16.40
  -9  11   0   -3.80    5.40
   9 -11   0    8.40   11.40
  -9 -11   0   18.20   12.60
  -9  11   0   -9.50   15.60
  -9 -11   0   25.30   12.90
  10   0   0  203.78   20.80
  10   0   0  245.38   22.30
 -10   0   0  215.08   21.30
 -10   0   0  216.68   21.30
  10   1   0  299.37   23.40
 -10  -1   0  308.17   24.60
 -10  -1   0  297.17   25.00
  10  -1   0  296.47   24.30
 -10   1   0  300.27   23.60
  10   1   0  298.87   25.00
 -10   1   0  286.77   24.60
  10  -1   0  319.27   23.50
  10  -2   0  145.29   17.50
 -10  -2   0  136.19   17.00
 -10  -2   0  171.38   18.10
 -10   2   0  157.38   17.70
  10   2   0  156.38   15.50
 -10   2   0  143.09   16.90
  10  -2   0  121.39   16.10
  10   2   0  157.78   16.80
  10   2   0  188.88   19.10
 -10   3   0  -12.20   13.00
 -10  -3   0    2.80   12.50
 -10   3   0  -10.90   11.80
 -10   3   0  -17.10   17.10
 -10  -3   0   -1.70   11.70
  10   3   0   -0.90   11.50
  10  -3   0  -12.70   11.60
  10   3   0   -5.90   10.30
  10   3   0  -21.50   11.20
  10  -3   0    7.20   12.60
 -10   4   0  121.99   16.60
 -10  -4   0  162.58   18.10
  10  -4   0  176.48   19.70
  10  -4   0  167.18   19.80
 -10   4   0  147.79   17.30
  10   4   0  122.49   16.20
  10   4   0  171.98   19.00
 -10  -4   0  139.59   17.20
 -10   4   0  161.98   17.80
  10   4   0  163.28   17.70
 -10   5   0 3728.63  150.78
  10   5   0 3798.62  159.18
 -10   5   0 3591.84  150.38
 -10  -5   0 3580.74  151.08
 -10  -5   0 3619.24  150.88
  10  -5   0 3765.72  149.69
  10  -5   0 3501.35  150.08
  10   5   0 3566.14  151.08
  10  -5   0 3693.33  150.68
 -10   5   0 3435.16  150.78
  10   5   0 3606.54  153.88
  10  -6   0   -4.70   12.50
  10   6   0   -7.30   10.50
 -10   6   0   48.30   12.30
  10   6   0  -13.80   12.10
  10  -6   0   15.20   12.30
  10  -6   0  -17.90   11.30
  10   6   0   -4.60    9.70
  10   6   0    1.00   13.10
 -10  -6   0   14.50   12.10
 -10   6   0   -4.50   15.40
  10   6   0   -6.50    8.80
  10  -7   0  -11.90   14.60
 -10  -7   0    2.00   11.70
  10   7   0   -6.00   10.00
  10   7   0   -5.20   11.60
  10   7   0   -8.30    8.70
  10   7   0    3.70   13.70
  10  -7   0    4.70   11.90
  10  -7   0    6.50   14.30
 -10   7   0   13.10   15.40
 -10   7   0  -24.90   14.70
 -10  -7   0   -7.10   11.30
 -10  -7   0   30.20   12.70
  10  -7   0   26.50   12.80
  10   7   0   -2.40   11.70
 -10   7   0   14.90   13.80
 -10  -8   0   48.90   13.90
  10   8   0   61.89   16.70
 -10  -8   0   40.20   13.40
  10   8   0   59.29   14.20
 -10   8   0   30.20   17.10
 -10   8   0   49.30   17.10
  10   8   0   29.60   17.30
  10   8   0   37.20   18.80
 -10  -8   0   52.39   10.30
 -10   8   0   27.80   14.10
  10  -8   0   38.40   13.40
  10  -8   0   30.70   15.70
 -10   8   0   33.90   13.20
 -10  -8   0   19.90   12.80
  10   8   0   39.80    9.80
  10  -8   0   11.70   13.10
 -10  -9   0    4.10   11.90
 -10   9   0   41.10   15.70
 -10  -9   0    8.60   10.20
  10   9   0   -8.20   16.30
 -10  -9   0    0.40   13.50
  10   9   0    7.40   13.70
 -10  -9   0   41.60   16.10
  10   9   0   47.40   15.50
 -10   9   0   16.60    6.80
 -10   9   0   18.80   17.40
  10  -9   0   29.20   16.00
  10  -9   0   17.90   12.50
  10  -9   0   -5.50   13.80
  10   9   0   18.40    8.90
  10  -9   0   21.90   16.10
 -10   9   0   18.40   12.30
  10  -9   0   14.80   12.90
  10  10   0  -18.70   15.80
 -10  10   0    0.40   15.80
 -10  10   0   -8.40   16.50
  10 -10   0   12.20   13.10
 -10 -10   0   -9.10   11.60
  10 -10   0  -11.00   16.00
  10 -10   0   -4.10   12.70
 -10 -10   0    5.20   12.40
  10  10   0   18.60    6.50
  10 -10   0  -12.00   14.40
 -10  10   0    5.60    6.00
  10  10   0  -14.50   14.60
 -11   0   0  -21.70   12.80
 -11   0   0   -7.00   12.50
  11   0   0   -4.40   12.60
  11   0   0    8.40   12.60
  11   1   0   -8.30   12.00
 -11   1   0   -6.30   13.10
 -11  -1   0   -6.60   13.10
  11  -1   0   -2.20   12.20
  11   1   0    1.20   13.10
 -11  -1   0   -2.00   12.60
  11   1   0  -10.50    9.90
  11  -1   0   -2.20   12.40
 -11   1   0  -14.10   12.20
  11   2   0  -11.70   11.70
 -11  -2   0   14.70   13.90
 -11   2   0  -25.00   12.40
  11  -2   0   -7.00   12.00
 -11   2   0   -1.60   13.30
  11  -2   0  -19.80   12.80
 -11  -2   0    7.10   12.60
  11   2   0    7.10   13.80
  11   2   0  -14.40   10.00
  11   3   0   -3.70   11.60
 -11   3   0    6.40   12.80
  11   3   0   13.60   13.90
  11   3   0  -14.50   12.20
  11  -3   0   12.80   13.50
 -11  -3   0    0.70   13.60
 -11   3   0   -6.90   13.60
 -11   3   0   -0.80   12.70
 -11  -3   0    1.50   12.80
  11  -3   0   16.80   19.20
 -11   4   0    7.00   13.80
  11   4   0   11.50   14.60
 -11  -4   0   21.00   14.30
 -11   4   0   -6.30   13.20
  11   4   0  -17.30   11.70
  11  -4   0   -4.40   13.00
  11  -4   0    4.50   13.00
 -11   4   0   -5.80   12.20
  11   4   0   -2.20   12.10
 -11  -4   0   11.10   14.60
 -11  -5   0    2.30   13.40
 -11   5   0    2.00   13.10
  11  -5   0    4.70   13.60
  11   5   0  -10.90   10.60
 -11  -5   0   -6.20   12.60
  11   5   0    8.90   13.30
  11  -5   0    3.50   13.50
 -11   5   0  -20.00   11.60
  11   5   0  -10.60   13.70
  11  -5   0   10.20   12.50
  11  -6   0   10.40   13.10
 -11  -6   0    0.20   12.80
  11  -6   0   -9.80   12.70
  11  -6   0   -3.50   12.60
 -11   6   0   -2.50   14.10
 -11  -6   0   -1.30   12.60
 -11  -6   0   -7.00   10.50
 -11   6   0    0.50   12.00
 -11   6   0  -10.30   11.70
  11   6   0   -8.00   14.00
  11  -6   0    2.40   13.50
  11   6   0  -12.70   21.20
  11   6   0    1.70   12.80
  11   7   0  -19.40    9.00
  11  -7   0   -8.40   12.90
  11  -7   0   15.20   12.90
 -11   7   0  -25.70   12.90
 -11  -7   0  -14.80   12.10
 -11   7   0   -1.60    6.00
  11   7   0   -9.90   14.00
 -11  -7   0    4.70   11.60
  11   7   0   -1.90    8.90
  11  -7   0   -4.10   12.40
 -11   7   0    0.50   13.50
 -11   7   0   -1.60   15.30
  11   7   0  -13.70   15.00
 -11   7   0   -7.20   15.10
  11  -8   0   -0.20   13.80
 -11  -8   0   16.30   13.40
  11   8   0    0.80   14.80
  11  -8   0    2.40   12.50
 -11   8   0   12.70   15.20
 -11  -8   0   13.40   13.00
 -11   8   0    8.70   15.20
  11  -8   0    6.10   15.30
 -11   8   0   16.60    4.30
 -11   8   0    8.20   12.50
  11   8   0   -2.00    7.90
  11   8   0    2.60    6.30
  11  -8   0    8.40   15.70
  11   8   0   -5.50   12.60
  11   9   0    5.90   17.10
  11   9   0  -10.60   17.10
  11   9   0  -12.30    5.60
 -11  -9   0   -3.90    9.30
 -11  -9   0    6.30   13.00
 -11  -9   0  -21.00   12.10
 -11   9   0  -27.10   25.60
  11  -9   0   18.80   17.60
  11  -9   0   26.00   16.80
 -11   9   0    6.50    6.10
  11   9   0    1.60    8.00
  11  -9   0  -20.20   14.70
  11  -9   0   -4.90   14.60
 -11   9   0   26.60   17.10
 -11  -9   0   -0.80   12.50
  11  -9   0   20.00   13.80
 -12   0   0  309.07   28.80
  12   0   0  267.17   28.70
  12   0   0  357.76   28.30
 -12   0   0  360.56   30.20
  12   0   0  333.37   22.50
 -12  -1   0   94.19   18.50
  12   1   0  118.69   18.50
 -12  -1   0   96.79   17.80
 -12   1   0   94.59   17.90
  12   1   0   93.49   14.10
  12  -1   0  102.39   18.50
  12  -1   0   87.89   16.90
  12   1   0  112.69   19.30
 -12   1   0   98.49   17.40
  12  -2   0   -3.30   13.80
  12   2   0  -11.00   13.00
 -12  -2   0   -9.30   12.90
  12   2   0  -12.20   14.20
 -12  -2   0    5.30   14.60
  12   2   0  -10.50   11.50
 -12   2   0  -27.30   13.10
 -12   2   0  -21.00   13.30
  12   3   0   87.09   14.70
 -12  -3   0   91.29   20.60
  12   3   0   89.99   17.00
  12   3   0  125.99   19.40
  12  -3   0  100.19   17.90
 -12  -3   0   89.99   18.20
 -12   3   0   74.69   16.60
 -12   3   0  110.79   18.10
  12  -3   0   85.79   16.90
 -12   3   0  127.09   17.20
 -12   4   0  237.58   25.60
  12   4   0  236.68   25.30
 -12   4   0  220.88   24.10
 -12  -4   0  217.88   24.30
  12  -4   0  223.98   25.00
 -12  -4   0  267.37   26.40
  12   4   0  238.18   21.70
  12  -4   0  240.68   25.70
  12   4   0  243.78   24.70
 -12   5   0   33.20   14.90
  12   5   0  -21.80   14.70
  12   5   0    7.00   12.20
 -12   5   0   28.00   15.10
 -12   5   0    5.40   13.00
  12  -5   0   19.20   12.50
 -12  -5   0   18.40   14.80
  12  -5   0   14.10   14.60
  12   5   0    4.30   13.10
 -12  -5   0   14.70   13.90
  12  -5   0    9.20   14.20
 -12   6   0  108.49   19.30
  12  -6   0  125.49   17.20
  12   6   0   77.29   15.40
 -12  -6   0  121.09   18.20
  12  -6   0  114.29   19.00
 -12   6   0  130.49   19.20
  12   6   0  111.89   16.70
  12   6   0  145.89   20.90
 -12  -6   0  123.39   18.70
 -12  -6   0  123.99   15.40
  12  -6   0  108.09   17.70
  12   7   0  230.18   25.10
 -12   7   0  148.59   22.00
  12   7   0  204.08   18.40
 -12   7   0  207.78   21.80
 -12  -7   0  257.97   26.60
 -12  -7   0  206.78   21.30
  12   7   0  191.18   21.90
 -12   7   0  211.08   24.30
  12  -7   0  216.88   24.00
  12  -7   0  203.08   23.90
 -12   7   0  211.68   23.90
  12  -7   0  176.98   20.90
 -12  -7   0  197.48   22.00
  12   8   0   58.79   18.80
 -12   8   0   89.79   24.80
 -12  -8   0   70.19   28.90
  12  -8   0   35.70   15.50
  12  -8   0   27.40   20.30
  12   8   0  132.89   27.40
 -12   8   0   59.89   18.70
  12  -8   0   90.89   19.00
  12   8   0   70.79   10.50
 -12   8   0   47.80   18.10
 -12   8   0   59.39   16.40
 -12  -8   0   32.50   20.30
  12   8   0   82.29   11.30
  12  -9   0   53.99   17.00
 -12   9   0   37.80   17.60
  12  -9   0   28.00   18.00
 -12  -9   0   74.49   16.40
  12  -9   0   42.70   15.50
  12   9   0   42.50    8.50
  12   9   0   26.00   17.90
 -12  -9   0   50.49   16.30
 -12   9   0   34.00   17.10
  12   9   0   54.19   16.80
 -12  -9   0   32.80   15.30
  12  -9   0   94.19   28.50
 -13   0   0  -27.30   13.50
  13   0   0   -1.30    9.90
  13   0   0  -22.10   14.70
 -13   0   0   34.40   16.80
  13   0   0  -21.80   13.10
 -13   1   0   10.20   15.30
  13   1   0    2.60   10.90
  13   1   0   -6.90   15.10
  13  -1   0  -10.00    9.20
  13  -1   0   -4.10    7.70
  13  -1   0    3.60   14.20
 -13  -1   0  -15.70   13.80
  13  -1   0  -25.30   15.80
  13   1   0   -5.20   14.10
 -13  -1   0   -5.50   27.40
 -13   1   0  -25.60   14.30
 -13   2   0   -5.30   14.00
 -13  -2   0  -12.30   16.30
  13  -2   0    0.10   15.20
  13  -2   0    3.80   14.20
 -13  -2   0   -4.20   15.80
  13   2   0   -4.60   14.40
  13   2   0   -3.40   10.80
 -13   2   0    0.40   15.50
  13  -2   0   -4.30    8.10
  13   2   0   -1.60   15.70
 -13   2   0    3.20   14.00
 -13  -3   0    5.80   14.60
  13  -3   0   -0.60   14.10
  13   3   0    1.70   15.40
  13   3   0   23.30   15.20
  13   3   0    3.30   13.60
  13  -3   0    7.80    9.60
 -13  -3   0   -5.20   14.90
  13  -3   0   19.40   16.10
 -13   3   0    0.00   15.50
 -13   3   0    6.80   13.40
  13  -4   0    4.20   15.10
  13   4   0    0.50   13.00
  13   4   0  -15.10   12.80
 -13  -4   0  -14.10   13.20
  13  -4   0   21.40   15.40
 -13   4   0  -22.80   14.70
  13  -4   0   -4.70   10.40
 -13   4   0  -10.10   12.50
 -13   4   0    2.10   13.80
  13   4   0   20.90   16.30
 -13  -4   0  -16.20   14.30
  13   5   0  -33.40   10.50
 -13   5   0   -3.70   14.40
  13   5   0  -15.30   13.10
  13   5   0   -1.50   16.40
  13  -5   0  -13.50   15.10
 -13  -5   0   11.70   14.40
 -13  -5   0    8.70   15.40
 -13   5   0  -20.70   16.10
 -13   5   0   16.20   14.10
  13  -5   0    7.40   12.40
  13  -5   0  -17.50   13.60
 -13   6   0   10.70   15.00
  13   6   0  -17.00   12.40
  13  -6   0    7.80   14.40
 -13  -6   0  -12.40   14.70
  13   6   0   -5.60   11.90
 -13  -6   0  -12.80   10.80
 -13  -6   0   -4.80   13.80
 -13   6   0   22.10   16.40
 -13   6   0    3.60    7.50
  13   6   0    4.10   18.40
  13  -6   0   -1.50   24.00
 -13   7   0  -10.00   23.10
  13  -7   0  -15.70   14.80
  13  -7   0   -8.10   19.70
  13  -7   0   -9.50   13.10
 -13   7   0  -13.00   15.50
  13   7   0   -5.20   18.10
 -13   7   0   28.70   15.10
 -13   7   0   -8.70   16.60
 -13  -7   0  -19.70   14.50
 -13   7   0   14.10    7.40
  13   7   0   -5.10   13.30
  13   7   0    9.60    8.00
  13   7   0   17.70    9.80
  13  -8   0   -7.40   15.00
  13   8   0  -10.70   10.80
 -13   8   0   11.60    6.30
  13   8   0   13.30    9.10
 -13  -8   0   -1.30   12.40
  13  -8   0    5.60   14.80
  13  -8   0   -8.70   16.00
 -13   8   0   -4.30   14.30
 -13  -8   0    3.30   15.30
 -13  -8   0   -1.00   13.30
 -13   8   0   -6.80   17.00
  13   8   0    1.30   14.60
  13  -8   0   18.30   20.50
 -13   8   0  -12.00   15.80
  14   0   0   11.20   10.70
  14   0   0   11.10   18.20
 -14   0   0  -12.20   15.50
 -14   0   0   15.20   17.70
  14   0   0   19.50   15.40
 -14  -1   0   11.20   17.40
  14   1   0   39.80   19.40
  14  -1   0   17.50   17.50
  14  -1   0    8.00   14.90
 -14  -1   0  -14.80   17.30
 -14   1   0   10.60   16.90
  14   1   0   16.40   12.20
  14  -1   0    3.40   10.20
  14   1   0  -22.80   26.40
 -14   1   0    2.60   15.70
  14  -1   0    6.10    4.70
  14  -2   0   52.09   16.60
  14  -2   0   57.29   11.00
 -14   2   0   42.50   18.80
 -14   2   0   55.89   17.30
 -14   2   0   58.79   16.50
 -14  -2   0   39.00   18.70
 -14  -2   0   45.80   17.00
  14   2   0   37.50   19.40
  14  -2   0   39.50   18.10
  14   2   0   83.59   20.80
  14   2   0   44.80   17.20
  14   3   0  173.88   23.90
  14  -3   0  154.48   17.30
  14  -3   0  114.49   20.00
  14  -3   0  125.49   22.10
  14   3   0  123.29   20.50
 -14   3   0  193.08   23.40
 -14  -3   0  160.58   23.80
 -14   3   0  118.99   19.50
 -14   3   0  135.19   19.70
  14   3   0  155.78   19.30
 -14  -3   0   90.09   19.20
  14  -4   0   21.50   15.80
  14  -4   0    7.90   16.90
 -14   4   0   14.10   15.50
  14  -4   0   24.30   11.20
  14   4   0    3.50   12.70
 -14  -4   0   10.70   15.20
 -14  -4   0    7.40   16.90
 -14   4   0    6.10   13.00
  14   4   0   11.10   14.50
  14   4   0   15.10   19.40
 -14  -5   0   87.99   18.90
 -14  -5   0  163.58   22.30
  14   5   0  110.19   18.80
  14  -5   0   89.09   19.50
  14   5   0  126.09   27.30
  14  -5   0   98.59   21.70
  14   5   0  105.59   17.80
 -14   5   0   85.29   20.10
 -14   5   0   78.79   18.00
 -14  -6   0   27.60   17.30
 -14  -6   0  -13.20   26.50
  14  -6   0    2.00   16.40
  14   6   0   23.20   13.80
  14  -6   0    5.50   16.00
  14   6   0   15.50   12.50
 -14  -6   0   12.70    8.80
 -14   6   0    8.10   10.70
  14   6   0   44.30   20.60
  14  -6   0   30.40   13.50
 -14   6   0   34.80   17.20
 -14  -7   0   68.09   18.70
  14  -7   0   49.10   15.50
  14   7   0   57.49   17.00
  14   7   0   68.19   12.10
  14  -7   0   62.59   17.60
 -14   7   0   30.40   19.30
 -14  -7   0   49.60   17.50
 -14   7   0   36.70   15.80
 -14   7   0   53.49   18.70
  14  -7   0   68.99   20.60
  15   0   0   -0.80   11.00
 -15   0   0  -10.50   16.20
  15   0   0    1.00   15.60
  15   0   0    9.40   18.90
 -15   0   0  -11.30   18.00
 -15  -1   0   -1.50   16.20
  15  -1   0    9.90    4.50
  15  -1   0    1.50   15.80
  15  -1   0   -6.60   17.40
  15  -1   0   -2.80   10.00
 -15   1   0    4.00   18.80
  15   1   0  -27.10   17.30
  15   1   0    5.60   11.90
 -15  -1   0   -7.80   18.20
 -15   1   0    4.10   16.50
  15   1   0   -4.60   15.60
  15   2   0   -3.70   12.00
 -15  -2   0    3.30   16.80
 -15   2   0    0.00   18.40
  15  -2   0    8.90    9.80
  15   2   0   -5.40   18.50
 -15   2   0    2.20   16.80
  15  -2   0   14.80   18.40
 -15   2   0    7.30   15.60
  15  -2   0    3.40    4.90
  15  -2   0    6.10   15.40
  15   2   0   12.60   16.70
 -15  -2   0   12.40   16.50
  15   3   0   14.10   19.90
  15  -3   0    8.40    6.20
 -15   3   0  -12.10   14.50
 -15   3   0    4.70   14.70
  15  -3   0   19.30   16.40
 -15   3   0   -6.70   18.80
  15   3   0    5.70   19.10
 -15  -3   0  -15.70   17.40
  15  -3   0  -10.20   17.00
  15   3   0    0.60   13.80
 -15  -3   0   10.70   16.60
 -15   4   0    9.00   15.60
 -15   4   0   17.80   14.60
 -15  -4   0   13.60   16.50
  15   4   0  -17.20   11.60
  15  -4   0   28.90   18.60
  15   4   0  -11.30   19.50
 -15  -4   0    9.00   19.50
  15  -4   0   27.40   19.20
  15   4   0   -3.60   15.10
  15  -4   0   13.40    7.00
 -15   4   0   -6.00   17.70
  15   5   0    2.10   14.20
 -15   5   0   14.00    8.90
  15  -5   0  -10.40   15.60
 -15  -5   0   19.20   17.50
  15   5   0   -2.00   14.40
  15   5   0  -21.90   20.90
  15  -5   0  -13.00   18.80
 -15   5   0  -24.80   14.70
  16   0   0  -19.20   15.40
  16   0   0   -1.10   11.60
 -16   0   0   -1.50   17.70
  16   0   0   -1.10   19.10
 -16   0   0   31.50   20.50
  16  -1   0  106.79   20.70
 -16   1   0   69.69   20.30
  16   1   0  111.49   16.30
  16  -1   0  165.88   26.00
 -16  -1   0   96.09   21.50
  16  -1   0   76.49   14.00
 -16  -1   0  127.09   24.30
  16   1   0   97.59   20.40
 -16   2   0   32.60   20.10
 -16  -2   0   -1.20   18.90
  16  -2   0   22.00    5.60
  16  -2   0    8.20   17.20
  16   2   0   -6.70   21.90
  16  -2   0    3.40   18.20
  16   2   0    1.70   16.90
  16   2   0   13.20   13.40
 -16  -2   0  -22.80   17.10
 -16   2   0    5.80   16.10
  16  -2   0    5.70   10.10
 -16   2   0   -2.30   19.00
 -16   3   0   27.00   17.40
  16   3   0  122.09   27.60
 -16  -3   0   70.29   20.40
  16   3   0   43.90   15.30
  16   3   0   50.39   19.90
  16  -3   0   84.79   33.40
 -16   3   0   59.19   31.00
 -16   3   0  100.29   20.60
   0  -3   1    4.80    5.20
   0   3  -1    3.10    7.20
   0   3  -1   -2.40    6.20
   0   3   1  -13.20    6.70
   0  -3   1   -7.80    6.90
   0  -3  -1   -9.70    6.40
   0  -3  -1   -0.40    6.40
   0  -3  -1   -2.70    6.20
   0   3   1    7.40    6.30
   0   3  -1   12.60    6.60
   0  -3   1    0.90    5.40
   0  -3  -1    5.10    5.30
   0  -3  -1   -4.80    6.70
   0   3  -1    0.70    6.30
   0  -3  -1   27.40   10.50
   0  -3  -1    1.80   10.30
   0   3   1   -2.30    7.50
   0   3  -1    7.30    5.40
   0  -3  -1    3.30    5.30
   0  -3   1   -5.20    7.00
   0  -3   1   -4.50    6.50
   0   3   1    3.80    7.00
   0   3  -1   -3.40    7.90
   0   3  -1    1.20    4.80
   0  -3  -1    5.20    5.60
   0  -4   1  876.11   36.60
   0   4  -1  850.71   36.60
   0   4   1  866.31   38.40
   0   4  -1  897.81   38.40
   0   4   1  902.21   39.60
   0  -4  -1  881.61   38.80
   0   4  -1  845.72   39.50
   0   4  -1  820.02   36.40
   0   4  -1  881.01   38.60
   0  -4  -1  875.31   38.00
   0  -4  -1  853.31   38.60
   0  -4   1  843.42   39.20
   0  -4  -1  843.22   37.70
   0  -4  -1  974.50   39.30
   0  -4  -1  870.71   38.10
   0  -4   1  808.32   36.50
   0  -4   1  796.12   38.60
   0  -4   1  923.41   38.60
   0   4  -1  821.72   38.90
   0  -4  -1  848.32   39.00
   0   4   1  851.21   38.90
   0  -4  -1  904.91   38.20
   0  -4  -1  867.71   37.90
   0   4  -1  930.91   38.70
   0  -5   1    5.30    5.70
   0  -5   1    7.90    8.80
   0  -5  -1   -5.50    7.10
   0  -5  -1   -3.50    6.60
   0  -5  -1   -6.60    8.50
   0   5  -1   -0.80    7.90
   0   5   1   -1.30    9.10
   0   5  -1   -1.10    5.20
   0  -5  -1   -3.90    6.80
   0  -5  -1   -9.80    7.40
   0   5   1   -2.60    7.60
   0   5  -1   -2.30    9.10
   0   5  -1   -7.10    7.80
   0  -5   1   -1.20    5.60
   0   5  -1   -2.60    5.50
   0   5  -1   -9.70    7.80
   0  -5   1    6.40    8.40
   0  -5  -1   -2.40    7.80
   0  -5   1  -15.30    9.00
   0   5   1   -7.40    8.60
   0  -5  -1    1.70    8.90
   0   5  -1   -0.30    9.30
   0  -5   1   -4.80    7.00
   0  -5  -1    1.30    7.00
   0  -5  -1   -0.80    8.30
   0   5   1   -2.80    8.30
   0  -6   1  339.87   22.60
   0  -6   1  305.27   17.10
   0  -6  -1  329.57   20.20
   0   6   1  335.97   22.00
   0  -6  -1  349.17   20.10
   0   6  -1  315.97   16.80
   0   6  -1  324.97   22.30
   0   6  -1  362.06   21.70
   0   6  -1  344.57   21.10
   0   6   1  347.87   21.60
   0  -6  -1  355.76   22.10
   0   6   1  342.27   21.40
   0   6  -1  325.87   21.40
   0  -6  -1  320.97   20.40
   0  -6  -1  351.86   22.00
   0  -6  -1  354.66   20.90
   0   6  -1  336.07   17.40
   0   6   1  329.77   22.30
   0  -6  -1  319.97   20.30
   0  -6   1  344.57   17.50
   0  -6   1  371.46   20.20
   0  -6  -1  348.57   22.30
   0  -6  -1  315.77   22.00
   0  -7  -1    3.60    9.60
   0  -7   1   10.40    9.40
   0   7  -1    2.40    8.90
   0  -7  -1  -13.00    8.70
   0  -7   1   -6.70    8.20
   0  -7   1   -6.30    5.70
   0   7   1   -4.70   10.20
   0  -7  -1    8.90    9.30
   0  -7  -1   -0.40    8.90
   0   7   1   -5.60    9.50
   0   7  -1   -6.60    9.40
   0  -7  -1    5.60    8.00
   0   7  -1   11.30   11.00
   0  -7  -1   -2.90    7.70
   0   7   1   -7.40    8.50
   0  -7  -1    1.10    9.70
   0  -7   1   -3.50    6.10
   0   7  -1   -8.20    6.10
   0   7  -1    7.60    9.40
   0  -7   1    0.20    9.50
   0   7  -1  -12.10    8.30
   0   7   1    2.80   10.10
   0  -7  -1   -2.30   10.00
   0   8  -1  137.79   11.20
   0   8   1  136.19   15.20
   0   8   1  147.69   16.40
   0  -8   1  178.58   16.30
   0   8  -1  141.39   15.90
   0  -8  -1  152.88   17.00
   0  -8  -1  197.68   24.60
   0  -8   1  150.18   27.30
   0  -8   1  129.49   11.40
   0   8  -1  184.48   17.10
   0   8  -1  165.88   15.90
   0  -8  -1  166.08   18.30
   0  -8  -1  160.78   17.30
   0   8   1  160.78   19.60
   0   8  -1  174.48   18.90
   0   8   1  172.88   17.20
   0  -8  -1  170.58   15.60
   0  -8   1  152.48   17.60
   0   8  -1  148.89   12.50
   0   9   1   17.70   11.70
   0   9  -1    2.60   11.80
   0  -9  -1  -11.60   12.60
   0  -9   1   -5.80    6.80
   0  -9   1   -0.70   10.00
   0   9  -1   -7.40    5.60
   0  -9   1   -2.10   10.50
   0  -9  -1   -6.70   11.70
   0  -9  -1   -6.50    9.60
   0  -9   1   -8.30   10.70
   0  -9  -1  -13.20   10.60
   0  -9  -1    5.20   12.00
   0   9  -1   -4.70   14.00
   0   9   1  -23.20   11.50
   0   9  -1   -6.30    6.20
   0  -9   1   -7.50    6.10
   0   9  -1   -8.60   11.10
   0  -9  -1  -19.20   10.30
   0   9  -1    5.40   11.50
   0  -9   1   -5.20   11.30
   0  10  -1  192.38   19.40
   0 -10   1  241.18   20.70
   0  10  -1  177.68   19.90
   0  10  -1  193.68   22.50
   0 -10   1  190.08   21.20
   0 -10  -1  164.58   19.10
   0  10   1  234.28   31.90
   0  10  -1  170.88   13.20
   0  10   1  180.58   19.70
   0  10  -1  191.58   12.00
   0 -10   1  152.18   18.50
   0 -10  -1  206.58   20.90
   0 -10  -1  190.58   21.30
   0 -11  -1    8.60   16.20
   0  11  -1  -12.60   12.80
   0 -11  -1   -0.50   12.50
   0 -11   1   -2.80   12.00
   0 -11   1    2.80   11.90
   0 -11   1    7.80   12.90
   0 -11  -1    0.40   10.80
   0  11  -1    0.40   13.90
   0 -11  -1   -3.50   11.70
   0  11  -1  -11.40   12.80
   0 -11  -1   -4.80   14.20
   0  11   1  -10.20   14.10
   0 -12  -1  195.88   26.20
   0 -12   1  140.69   18.50
   0 -12  -1  106.29   19.60
   0 -12  -1  147.49   18.60
   0 -12  -1   67.89   14.00
   0 -12   1   98.29   16.00
   0  12  -1  120.99   19.00
   0 -12  -1  111.59   17.70
   0 -12   1  113.89   20.30
   0 -12   1  137.29   19.30
   0  12  -1  136.19   19.90
   0 -12   1  136.59   21.90
   0  13  -1   14.60   14.80
   0 -13   1   -3.40   11.30
   0 -13  -1    9.40   13.30
   0 -13   1  -12.40   13.20
  -1  -1   1 2636.44  116.39
   1   1   1 3066.99  116.69
   1  -1  -1 2987.10  116.09
   1  -1  -1 3007.90  116.29
   1   1   1 2839.02  116.09
   1   1   1 3212.38  116.99
   1   1   1 2668.03  116.49
  -1  -1  -1 2953.30  116.49
   1  -1   1 2979.10  116.59
  -1   1   1 3009.00  116.49
  -1   1   1 3003.20  116.49
  -1   1   1 2864.21  116.99
  -1   1   1 2817.52  116.19
   1  -1   1 2888.91  116.69
   1   1  -1 2795.02  116.19
  -1   1   1 2919.21  116.39
   1   2   1 1309.47   53.39
  -1   2  -1 1394.16   52.59
   1  -2  -1 1367.46   53.09
   1   2   1 1384.46   53.79
  -1  -2   1 1217.98   53.09
   1  -2  -1 1328.27   52.89
   1   2   1 1417.66   54.09
  -1  -2   1 1164.58   52.69
   1  -2  -1 1381.36   51.89
   1   2   1 1262.67   52.79
   1  -2  -1 1321.37   51.79
   1  -2  -1 1307.07   53.29
   1   2   1 1207.48   52.09
   1   2   1 1214.08   52.09
   1   2   1 1237.18   52.99
  -1  -2   1 1240.88   52.29
   1  -2  -1 1322.27   53.59
  -1  -2   1 1213.98   52.79
   1  -2  -1 1295.67   53.19
  -1   2  -1 1260.37   53.89
  -1   2  -1 1327.07   52.69
   1  -2  -1 1288.37   53.29
   1  -2  -1 1249.07   53.19
  -1  -2  -1 1191.78   52.09
  -1  -2  -1 1372.96   53.79
  -1   2   1 1309.87   53.69
  -1   2   1 1374.96   52.99
  -1   2   1 1335.67   53.49
  -1   2   1 1266.97   53.39
   1   2  -1 1167.48   52.69
  -1   2   1 1304.17   53.89
   1  -2   1 1328.27   52.89
   1   2  -1 1263.47   53.29
  -1   2   1 1330.17   51.79
  -1  -2  -1 1244.28   52.09
  -1  -2  -1 1351.36   53.59
  -1  -2  -1 1309.47   53.09
   1  -2   1 1279.97   56.19
   1  -2   1 1261.37   52.69
  -1  -2  -1 1261.87   52.79
  -1  -2  -1 1284.77   53.39
   1  -2   1 1266.17   53.79
  -1   2   1 1368.76   51.89
   1  -2   1 1329.87   53.59
  -1  -2  -1 1274.07   52.79
   1  -3  -1 4874.71  185.58
   1  -3  -1 4630.84  187.18
   1  -3  -1 4718.93  187.58
  -1  -3   1 4380.26  186.38
  -1   3  -1 4586.34  187.58
   1  -3  -1 4500.95  186.98
   1  -3  -1 4905.81  185.58
  -1   3  -1 4763.32  187.08
  -1  -3   1 4441.96  187.08
   1   3   1 4679.83  187.28
  -1   3  -1 5012.20  186.78
   1  -3  -1 4963.00  187.08
   1   3   1 4258.17  185.78
  -1   3  -1 4404.36  187.18
   1   3   1 4569.74  186.88
   1  -3  -1 5201.28  188.08
   1   3   1 4884.11  187.58
   1   3   1 4281.67  186.08
  -1  -3   1 4334.27  186.38
   1  -3  -1 4751.62  187.48
  -1   3  -1 4810.62  186.38
  -1  -3   1 4356.36  186.38
   1  -3  -1 4544.45  187.08
  -1   3  -1 4395.96  186.28
  -1  -3   1 4516.45  187.38
   1   3   1 5163.08  188.18
  -1   3   1 4808.02  186.98
  -1  -3  -1 4477.55  187.18
  -1  -3  -1 4909.51  187.58
   1   3  -1 4506.85  187.08
  -1  -3  -1 4724.13  187.28
  -1  -3  -1 4254.57  185.78
   1  -3   1 4839.92  186.48
  -1  -3  -1 5027.30  187.88
   1   3  -1 4910.01  187.48
   1  -3   1 4998.30  187.08
  -1  -3  -1 4713.53  187.18
   1   3  -1 4919.81  187.58
  -1   3   1 4606.24  187.48
  -1  -3  -1 4342.67  185.78
  -1   3   1 4809.32  187.78
  -1   3   1 4992.00  185.58
  -1  -3  -1 4509.55  186.88
   1  -3   1 4903.91  186.48
   1   3  -1 4390.86  186.38
   1  -3   1 4705.63  187.48
   1   3  -1 4707.03  187.28
  -1   3   1 4557.44  187.18
   1  -3   1 4555.54  187.48
  -1   4  -1 1907.41   73.69
  -1  -4   1 1739.73   74.49
   1   4   1 1631.14   71.79
   1   4   1 1764.32   73.69
  -1  -4   1 1676.03   72.59
   1  -4  -1 1796.72   73.69
  -1   4  -1 1916.21   74.09
   1  -4  -1 1832.62   74.69
  -1   4  -1 1752.82   74.79
  -1   4  -1 1798.02   72.69
   1  -4  -1 1770.42   73.79
  -1   4  -1 1813.22   75.29
  -1  -4   1 1729.73   74.09
  -1   4  -1 1663.13   74.29
   1  -4  -1 1923.51   73.99
  -1  -4   1 1671.63   72.59
   1   4   1 1838.82   74.59
   1  -4  -1 1959.30   74.99
  -1   4  -1 1827.92   72.69
   1  -4  -1 1734.03   73.99
   1  -4  -1 1742.23   73.89
   1   4   1 1797.82   74.19
   1  -4  -1 1733.33   73.69
   1   4   1 1901.31   75.19
   1   4   1 1636.54   71.79
  -1  -4  -1 1830.32   73.79
   1   4  -1 1638.34   72.49
  -1  -4  -1 1610.34   73.09
   1   4  -1 1766.42   74.29
   1  -4   1 1804.42   74.59
  -1  -4  -1 1757.52   74.49
  -1   4   1 1863.71   76.19
   1   4  -1 1962.00   76.59
  -1   4   1 1769.92   74.39
  -1   4   1 1893.41   74.09
  -1  -4  -1 1835.72   74.39
  -1   4   1 1819.92   71.49
   1   4  -1 1855.51   74.79
  -1   4   1 1791.62   74.69
   1  -4   1 1765.62   74.69
   1   4  -1 1768.02   74.29
  -1  -4  -1 1644.54   71.79
  -1  -4  -1 1942.81   74.89
  -1  -4  -1 1734.33   74.19
   1  -4   1 1860.31   72.69
   1  -4   1 1951.10   74.19
   1  -4   1 1769.32   72.69
  -1  -4  -1 1743.33   74.09
  -1  -4  -1 1715.53   73.39
   1  -5  -1  164.28   14.00
  -1  -5   1  185.88   14.30
  -1  -5   1  150.28   16.70
   1   5   1  163.28   10.00
  -1   5  -1  166.68   17.50
   1  -5  -1  191.88   16.90
   1   5   1  170.88   15.80
  -1  -5   1  159.68   12.10
  -1   5  -1  168.78   15.70
   1  -5  -1  192.08   14.70
  -1  -5   1  180.78   17.00
   1  -5  -1  193.48   16.60
  -1   5  -1  186.58   11.90
  -1   5  -1  194.58   15.40
  -1   5  -1  194.58   12.10
  -1  -5   1  165.08   11.90
  -1   5  -1  206.58   14.70
   1   5   1  189.78   16.70
   1  -5  -1  189.98   15.10
   1  -5  -1  205.58   15.10
   1   5   1  180.88   16.80
   1  -5  -1  165.78   17.10
  -1   5  -1  170.88   18.00
   1  -5  -1  181.78   16.20
   1  -5  -1  181.88   15.10
   1   5  -1  198.88   16.10
  -1  -5  -1  202.18   16.30
   1   5  -1  178.08   12.40
   1   5  -1  173.98   16.20
   1   5  -1  200.58   17.30
   1   5  -1  166.08   11.70
  -1  -5  -1  182.98   16.30
  -1  -5  -1  195.08   16.60
  -1  -5  -1  159.88   16.50
   1  -5   1  196.38   12.50
   1  -5   1  182.48   17.60
  -1  -5  -1  175.88   14.30
  -1  -5  -1  163.98   10.20
  -1  -5  -1  164.08   10.00
   1  -5   1  190.58   17.30
  -1   5   1  171.38   17.00
   1   5  -1  156.78   16.30
  -1  -5  -1  190.88   15.80
   1  -5   1  185.88   15.50
  -1   5   1  198.78   15.70
  -1   5   1  170.88   17.80
  -1   5   1  179.28   15.70
  -1  -5  -1  188.38   15.00
  -1  -5  -1  175.58   15.20
   1  -6  -1  164.78   15.40
  -1  -6   1  152.78   17.30
   1  -6  -1  164.88   15.30
   1  -6  -1  165.58   17.30
  -1   6  -1  156.48   15.60
   1   6   1  161.18   17.00
  -1   6  -1  173.78   11.70
  -1   6  -1  137.99   11.40
   1  -6  -1  187.48   15.40
   1  -6  -1  169.68   15.50
  -1   6  -1  174.18   15.60
   1   6   1  163.38   16.90
   1  -6  -1  168.98   17.20
  -1  -6   1  145.49   11.40
  -1  -6   1  151.68   11.90
   1   6   1  157.38   10.00
   1  -6  -1  172.48   18.20
  -1   6  -1  178.78   14.80
   1   6   1  170.78   16.40
   1  -6  -1  156.68   14.60
   1   6   1  151.68    9.60
  -1  -6   1  153.38   17.40
  -1   6  -1  177.38   18.60
   1  -6  -1  161.08   16.80
  -1  -6   1  152.18   14.60
  -1   6  -1  168.38   16.10
  -1   6   1  196.18   16.50
  -1   6   1  173.38   17.60
   1  -6   1  164.58   16.40
  -1  -6  -1  159.18   17.10
  -1  -6  -1  144.09    9.50
  -1  -6  -1  158.38   16.10
  -1  -6  -1  179.28   15.50
   1  -6   1  144.69   17.60
   1   6  -1  158.58   16.60
   1   6  -1  164.48   17.70
   1   6  -1  142.49   11.20
  -1  -6  -1  153.18   16.80
  -1  -6  -1  172.68   15.40
   1   6  -1  174.78   16.10
  -1   6   1  151.68   15.80
   1  -6   1  147.89   11.40
   1  -6   1  159.08   14.40
  -1  -6  -1  161.68   14.10
  -1  -6  -1  182.38   14.60
  -1  -6  -1  155.98   14.50
   1  -6   1  177.68   12.10
   1   6  -1  164.98   16.80
  -1   6   1  183.18   16.50
   1   6  -1  146.89   11.80
  -1  -6  -1  173.48   14.30
  -1  -6  -1  152.78    9.70
   1  -7  -1 2490.35  107.09
  -1   7  -1 2613.24  107.69
  -1   7  -1 2523.65  104.59
  -1   7  -1 2664.23  106.19
   1   7   1 2695.93  108.99
   1  -7  -1 2792.52  108.99
   1   7   1 2566.64  107.79
  -1  -7   1 2381.56  104.49
  -1   7  -1 2603.24  107.29
  -1  -7   1 2501.05  107.69
   1  -7  -1 2578.24  107.69
   1   7   1 2553.44  108.19
   1   7   1 2450.15  103.59
   1  -7  -1 2670.23  108.89
  -1   7  -1 2594.24  108.09
   1  -7  -1 2664.43  107.49
   1  -7  -1 2577.44  107.79
   1  -7  -1 2566.04  108.19
  -1   7  -1 2640.44  108.89
  -1  -7   1 2630.74  104.79
  -1  -7   1 2666.23  106.69
   1  -7  -1 2602.94  107.29
  -1  -7   1 2484.15  108.19
  -1  -7  -1 2576.34  107.69
  -1   7   1 2595.84  107.49
   1   7  -1 2627.64  108.09
   1  -7   1 2631.34  104.69
   1   7  -1 2271.57  105.89
   1  -7   1 2469.35  104.49
   1   7  -1 2591.54  107.99
   1   7  -1 2611.74  108.09
  -1   7   1 2619.94  107.59
  -1  -7  -1 2625.14  107.99
  -1   7   1 2632.74  108.09
  -1  -7  -1 2524.55  106.79
  -1  -7  -1 2714.43  107.29
   1  -7   1 2501.15  108.19
   1  -7   1 2563.04  107.09
   1   7  -1 2498.05  104.79
  -1  -7  -1 2497.25  108.09
  -1  -7  -1 2524.55  108.19
  -1  -7  -1 2544.85  107.29
   1   7  -1 2699.33  108.39
  -1  -7  -1 2687.23  103.59
   1  -7   1 2664.83  108.59
   1  -7   1 2738.93  108.09
   1  -8  -1  527.95   29.60
   1   8   1  494.85   29.70
   1  -8  -1  482.45   28.20
   1  -8  -1  506.75   27.30
  -1   8  -1  464.55   22.90
  -1   8  -1  506.65   29.00
   1   8   1  471.15   28.60
   1   8   1  484.65   29.40
  -1  -8   1  443.06   26.90
  -1  -8   1  406.96   40.20
  -1  -8   1  441.16   34.60
   1  -8  -1  481.25   28.40
  -1  -8   1  512.05   27.10
   1  -8  -1  412.66   37.70
  -1   8  -1  461.95   29.20
  -1  -8   1  465.35   22.80
  -1   8  -1  473.85   27.80
  -1   8  -1  456.45   22.30
   1  -8   1  518.35   27.70
   1  -8   1  469.15   22.60
  -1   8   1  462.45   28.20
   1   8  -1  460.25   22.60
   1   8  -1  472.95   29.40
   1   8  -1  486.55   29.00
  -1  -8  -1  455.25   38.00
   1  -8   1  413.46   33.90
  -1   8   1  492.25   28.70
  -1  -8  -1  520.55   27.90
   1   8  -1  481.15   29.70
  -1   8   1  457.55   29.60
   1  -8   1  502.35   23.80
   1   8  -1  451.05   28.60
  -1  -8  -1  452.05   27.00
   1  -8   1  503.25   29.00
  -1  -8  -1  479.65   35.30
   1  -8   1  565.84   35.00
   1   8  -1  468.25   23.10
  -1  -8  -1  478.65   27.80
   1   9   1  851.41   42.90
   1  -9  -1  800.22   41.20
   1   9   1  815.62   42.10
  -1   9  -1  846.22   43.00
   1  -9  -1  803.82   43.40
  -1  -9   1  765.82   51.29
  -1  -9   1  636.24   40.90
  -1   9  -1  776.52   34.30
  -1   9  -1  799.32   40.60
  -1   9  -1  786.92   41.10
  -1  -9   1  794.42   35.10
   1  -9  -1  808.32   39.90
  -1   9  -1  804.12   34.90
  -1  -9   1  845.82   39.70
  -1  -9   1  656.63   40.60
   1  -9  -1  834.72   45.30
  -1  -9   1  761.02   34.70
   1  -9  -1  885.81   43.30
   1   9  -1  787.42   35.20
   1  -9   1  786.12   40.20
   1   9  -1  833.82   42.00
  -1   9   1  858.81   43.30
   1   9  -1  727.93   46.00
  -1  -9  -1  799.92   41.50
   1   9  -1  843.92   41.80
   1   9  -1  741.13   34.50
  -1  -9  -1  761.22   42.70
  -1  -9  -1  833.82   40.40
   1  -9   1  752.12   34.40
  -1  -9  -1  717.63   41.60
   1   9  -1  704.83   52.29
  -1   9   1  840.32   41.40
   1  -9   1  807.12   34.80
  -1  -9  -1  806.02   41.00
   1  -9   1  837.62   40.40
   1  -9   1  761.72   41.20
  -1  -9  -1  816.42   40.10
  -1  10  -1   17.80    5.60
   1  10   1   -0.90   13.70
   1  10   1   21.80   13.70
   1 -10  -1    6.80   11.30
  -1  10  -1   29.90   13.30
  -1 -10   1   18.80    7.00
  -1 -10   1   20.80   12.50
  -1  10  -1   -5.80   12.60
  -1  10  -1   17.10    6.60
  -1 -10   1   25.90    7.40
  -1 -10   1   32.20   13.10
   1 -10  -1   10.40   12.30
   1  10   1  -12.50   12.30
   1 -10  -1   21.30   13.00
   1 -10  -1    9.50   13.30
   1 -10  -1   15.90   15.00
  -1  10  -1   19.40   14.50
  -1 -10   1   18.90   11.40
  -1 -10  -1    0.60   14.50
   1 -10   1    5.80   11.80
  -1 -10  -1   16.20   11.60
   1 -10   1   18.20   13.00
   1  10  -1   22.00    7.10
   1  10  -1    5.10   26.40
   1 -10   1   12.20   13.00
   1  10  -1   16.50    6.10
  -1 -10  -1    9.40   12.50
   1  10  -1    7.90   13.00
   1 -10   1   16.70    6.70
  -1 -10  -1    8.80   12.00
  -1  10   1   13.20   13.00
  -1  10   1   16.60   14.10
   1  10  -1   26.30   13.50
   1  11   1  101.59   17.30
   1 -11  -1   89.99   16.10
   1 -11  -1   73.89   17.90
  -1  11  -1  104.59   16.30
   1  11   1   99.49   17.30
  -1  11  -1   59.49   16.30
   1 -11  -1   71.09   16.00
  -1 -11   1  119.49   21.60
  -1 -11   1   51.29   13.20
   1 -11  -1   47.60   19.40
   1 -11  -1   54.59   12.90
  -1  11  -1   85.59   17.90
  -1 -11   1   81.49   15.80
  -1 -11   1   79.19   15.50
   1  11  -1   63.89   15.70
  -1 -11  -1   50.89   12.50
  -1  11   1   81.89   16.20
   1 -11   1   95.69   15.40
  -1 -11  -1   72.39   17.80
   1 -11   1   56.59   12.80
   1 -11   1   71.59   16.20
   1  11  -1   71.09   15.70
  -1 -11  -1   92.09   16.60
  -1 -11  -1   55.69   14.10
  -1 -11  -1  101.39   20.30
   1  11  -1   88.99   17.60
   1 -12  -1    3.00   18.50
  -1 -12   1   14.70   15.80
  -1 -12   1    3.30   15.00
   1 -12  -1    2.90   16.30
   1 -12  -1   15.60   12.30
  -1 -12   1   -0.20   12.90
  -1 -12   1   10.40   11.70
  -1  12  -1    1.60   15.60
   1 -12  -1  -16.50   12.10
   1 -12  -1   28.50   17.90
  -1 -12   1   -4.10   14.30
   1  12   1   20.40   14.60
  -1  12  -1  -16.80   12.90
   1 -12   1    2.80   15.10
   1 -12   1  -23.30   11.90
  -1 -12  -1  -13.40   14.50
  -1 -12  -1    2.30   11.20
   1 -12   1   -1.40   10.40
  -1 -12  -1   -7.50   15.30
   1 -12   1   63.09   17.40
  -1 -12  -1    2.00   23.70
   1  12  -1   -4.80   13.40
   1 -12   1  -12.40   24.30
  -1 -12  -1   -3.20   11.90
   1  12  -1    0.30   14.60
   1 -13  -1   10.90   11.90
  -1  13  -1   41.80   17.90
  -1 -13   1   14.80   10.70
  -1 -13   1   16.60   14.70
  -1 -13  -1   12.60   12.10
   1  13  -1   10.30   15.50
   1 -13   1    6.50   12.70
   1  13  -1   36.80   16.30
  -1 -13  -1   30.70   14.00
   1 -13   1    1.20   17.70
   2   0  -1    6.90    2.50
  -2   0   1   12.90    4.60
   2   0   1    8.20    4.80
  -2   0   1    8.40    4.50
  -2   0  -1    6.40    5.00
   2   0  -1   12.80    4.70
   2   0  -1   10.10    4.60
  -2   0  -1   13.60    5.10
   2   0   1   11.60    5.00
   2   0   1   10.20    3.70
   2  -1  -1  911.91   37.70
   2   1   1  933.81   38.20
   2   1   1  917.31   38.00
   2   1   1  869.11   37.90
   2  -1  -1  932.01   37.60
   2  -1  -1  917.61   37.80
  -2   1  -1  914.21   38.20
  -2  -1   1  869.51   38.10
  -2  -1   1  881.31   38.00
  -2   1  -1  939.41   38.40
   2  -1  -1  937.81   37.70
  -2   1  -1  884.61   37.80
   2  -1   1  954.10   38.30
  -2  -1  -1  891.81   37.70
  -2  -1  -1  957.60   38.20
  -2   1   1  943.11   37.70
   2   1  -1  832.32   37.90
   2   1  -1  909.71   38.20
   2  -1   1  898.71   37.60
   2  -1   1  938.51   38.40
  -2  -1  -1  890.91   38.10
  -2   1   1  940.41   38.00
  -2  -1  -1  877.11   38.00
   2  -2  -1 2965.50  116.49
   2   2   1 2910.11  117.19
  -2   2  -1 2983.70  117.49
   2  -2  -1 2951.80  116.49
  -2  -2   1 2771.82  116.99
   2  -2  -1 3077.99  118.59
   2   2   1 2790.72  116.39
  -2  -2   1 2689.73  116.89
   2  -2  -1 3011.50  116.49
   2  -2  -1 2971.30  117.19
   2   2   1 2674.73  117.29
  -2  -2   1 2863.11  116.79
   2   2   1 3030.40  117.69
  -2   2  -1 3150.88  117.99
   2  -2   1 2981.90  117.29
   2   2  -1 2949.21  117.19
  -2  -2  -1 2771.22  116.69
  -2   2   1 3128.19  116.59
   2  -2   1 2947.80  116.99
  -2  -2  -1 2654.43  117.19
   2   2  -1 2881.71  116.09
   2   2  -1 2656.73  117.19
   2  -2   1 3032.40  117.09
  -2  -2  -1 2975.00  117.19
  -2   2   1 2994.40  117.29
  -2   2   1 2893.11  117.39
   2   2  -1 2853.51  116.99
  -2  -2  -1 2788.92  116.39
  -2   2   1 3011.50  117.69
  -2   2   1 2811.02  116.89
  -2  -2  -1 3104.89  117.89
   2   3   1 7656.33  300.97
   2  -3  -1 7595.24  300.27
   2  -3  -1 7606.94  300.97
   2  -3  -1 7600.14  301.27
   2   3   1 6908.31  299.87
  -2  -3   1 7336.17  300.57
   2   3   1 7331.87  300.37
   2  -3  -1 7611.44  299.67
  -2  -3   1 6866.91  300.57
   2  -3  -1 7974.40  299.77
  -2  -3   1 7458.25  299.77
  -2   3  -1 7976.00  300.37
   2   3   1 8163.88  301.87
  -2   3  -1 7729.23  301.67
   2  -3  -1 8020.80  300.47
  -2   3  -1 7764.32  300.37
  -2  -3   1 7018.10  300.37
   2   3   1 8188.68  302.07
  -2   3   1 7907.61  301.57
  -2  -3  -1 6783.02  299.77
  -2  -3  -1 7658.23  301.27
   2  -3   1 7557.44  301.07
  -2  -3  -1 7458.75  300.87
   2   3  -1 7579.84  300.97
  -2  -3  -1 7303.87  300.07
  -2   3   1 7326.57  300.67
   2  -3   1 7623.74  299.87
   2  -3   1 8162.08  300.57
   2   3  -1 6848.31  300.27
   2  -3   1 8253.47  300.57
  -2  -3  -1 7017.40  299.87
   2   3  -1 7190.78  299.77
  -2   3   1 7553.04  301.07
  -2  -4   1   38.90    6.70
   2   4   1   52.89    9.40
   2  -4  -1   43.50    7.60
   2  -4  -1   50.69    9.30
   2  -4  -1   53.19    5.70
   2  -4  -1   25.40    7.90
   2   4   1   45.20   10.10
  -2   4  -1   46.40   10.10
   2   4   1   41.30    8.50
   2   4   1   48.50    6.10
  -2   4  -1   46.60    7.20
   2  -4  -1   63.39    8.30
  -2   4  -1   62.89    7.40
   2  -4  -1   32.00    8.90
  -2  -4   1   44.30    6.80
   2  -4  -1   61.49    6.20
  -2  -4   1   54.09    7.50
   2   4   1   51.29    6.30
  -2   4  -1   29.40    9.80
  -2   4  -1   52.29    7.20
   2   4   1   61.89    8.20
  -2   4  -1   34.20    8.00
  -2  -4   1   42.60    8.60
   2  -4  -1   54.99    9.50
   2   4  -1   43.70    9.70
  -2  -4  -1   46.40    8.70
  -2  -4  -1   51.09    6.20
   2   4  -1   59.99   10.30
   2  -4   1   53.69    7.70
  -2   4   1   47.50    9.80
   2   4  -1   33.60    8.40
   2  -4   1   53.09    7.20
  -2   4   1   52.39   10.50
  -2  -4  -1   44.30    6.10
  -2   4   1   44.50    6.00
   2   4  -1   63.59    9.50
  -2  -4  -1   57.29    9.60
   2  -4   1   26.10    8.60
  -2  -4  -1   40.90    7.10
   2  -4   1   54.49    8.60
   2   4  -1   48.90    7.20
  -2  -4  -1   49.90    8.10
  -2  -4  -1   45.60    9.00
  -2   4   1   41.90    8.20
  -2   4   1   53.49    5.70
  -2   4   1   43.30    9.40
   2  -4   1   39.30    7.60
  -2   5  -1   59.39    7.60
  -2  -5   1   46.00    8.00
  -2   5  -1   58.69    9.60
  -2  -5   1   50.69    7.50
  -2  -5   1   60.19   10.10
   2   5   1   51.39    6.20
  -2  -5   1   44.30    7.20
  -2   5  -1   50.09   10.30
   2  -5  -1   68.49    7.70
   2   5   1   50.79    8.70
   2  -5  -1   44.10   10.50
   2   5   1   40.00    9.10
   2   5   1   39.60   10.60
  -2   5  -1   50.29    8.50
  -2  -5   1   39.40   10.10
  -2   5  -1   47.60   10.90
   2   5   1   51.79   10.40
   2  -5  -1   52.49    5.70
   2  -5  -1   54.09    8.90
   2  -5  -1   59.89   14.70
   2   5   1   51.59    6.50
   2  -5  -1   32.60    8.40
   2  -5  -1   31.40    8.40
   2  -5  -1   46.10   10.30
   2  -5  -1   51.79    9.20
  -2   5  -1   54.59    7.80
   2   5  -1   41.60    6.80
   2   5  -1   53.09    9.50
  -2  -5  -1   47.20    6.30
  -2  -5  -1   53.29   10.40
   2   5  -1   53.79   10.40
   2  -5   1   49.60   10.90
  -2  -5  -1   55.29    6.40
  -2  -5  -1   41.40    9.20
  -2  -5  -1   49.20    8.10
  -2   5   1   42.00    8.70
  -2   5   1   49.80    5.60
  -2   5   1   63.49    6.40
   2   5  -1   59.49   10.40
  -2   5   1   54.89   10.10
   2   5  -1   40.00    7.30
   2  -5   1   45.00    9.80
   2  -5   1   64.79    7.60
   2   5  -1   50.19   10.20
   2  -5   1   49.50    9.30
   2  -5   1   62.69    8.00
  -2  -5  -1   54.69    9.10
  -2  -5  -1   69.09    9.90
  -2   5   1   79.39   11.60
   2   6   1  604.84   31.70
   2  -6  -1  631.64   30.90
   2   6   1  629.04   28.60
  -2   6  -1  634.54   28.50
  -2   6  -1  652.93   33.50
   2   6   1  641.14   32.40
   2   6   1  652.43   32.80
   2  -6  -1  659.83   27.80
   2  -6  -1  633.94   32.50
  -2   6  -1  659.83   28.50
   2  -6  -1  628.54   33.00
  -2   6  -1  589.54   32.30
  -2  -6   1  618.04   29.80
  -2  -6   1  600.44   32.50
   2  -6  -1  637.84   31.50
  -2   6  -1  620.34   31.20
  -2   6  -1  636.94   30.40
   2   6   1  595.44   27.70
  -2  -6   1  622.04   31.90
  -2  -6   1  590.94   28.60
   2  -6  -1  661.93   30.80
  -2  -6   1  579.54   28.30
   2  -6  -1  681.43   32.70
   2  -6  -1  629.44   31.00
  -2   6   1  632.54   32.20
  -2  -6  -1  557.54   31.90
   2   6  -1  656.63   32.60
   2   6  -1  617.34   32.20
  -2   6   1  626.54   33.00
  -2   6   1  657.23   27.00
   2  -6   1  719.73   31.90
  -2  -6  -1  619.84   30.10
  -2  -6  -1  634.34   31.70
  -2  -6  -1  599.74   27.60
   2   6  -1  591.64   28.40
   2   6  -1  624.44   32.00
   2  -6   1  629.24   32.50
  -2  -6  -1  627.14   31.90
  -2   6   1  659.13   27.00
   2  -6   1  653.63   28.50
  -2  -6  -1  636.74   27.60
   2  -6   1  635.94   33.20
  -2   6   1  651.13   31.10
   2  -6   1  651.63   28.60
   2   6  -1  630.64   32.10
  -2  -6  -1  673.33   31.00
  -2  -6  -1  616.04   30.80
   2   7   1  172.68   11.60
  -2   7  -1  199.18   17.20
   2  -7  -1  216.58   19.60
   2  -7  -1  188.98   17.20
   2  -7  -1  210.78   19.20
   2  -7  -1  209.68   17.20
   2   7   1  207.78   19.60
   2  -7  -1  214.58   20.70
  -2   7  -1  188.68   19.90
  -2   7  -1  206.48   21.40
  -2  -7   1  183.38   16.20
  -2   7  -1  165.78   17.70
   2  -7  -1  188.88   17.70
  -2  -7   1  201.98   19.20
  -2   7  -1  180.58   13.40
  -2  -7   1  171.38   18.80
  -2  -7   1  191.68   16.50
  -2  -7   1  189.58   13.60
  -2  -7   1  159.98   12.90
   2  -7  -1  175.38   17.20
   2   7   1  191.78   19.20
  -2  -7  -1  169.28   18.60
   2   7  -1  188.58   18.90
   2   7  -1  183.78   12.70
  -2  -7  -1  189.48   16.20
   2  -7   1  185.08   20.20
   2   7  -1  187.38   18.60
   2   7  -1  178.48   14.00
   2  -7   1  205.38   19.60
  -2  -7  -1  182.28   18.60
  -2   7   1  206.88   20.60
  -2  -7  -1  193.78   11.90
  -2   7   1  200.58   17.70
   2   7  -1  201.98   19.50
  -2  -7  -1  195.68   16.00
   2   7  -1  196.78   19.30
   2  -7   1  197.38   17.60
  -2  -7  -1  184.28   17.50
  -2   7   1  179.78   19.50
   2  -7   1  205.08   13.80
  -2  -7  -1  179.58   17.20
   2  -8  -1   62.89   12.90
   2   8   1   58.49   12.20
   2  -8  -1   34.10   10.80
  -2  -8   1   73.19    9.10
  -2  -8   1   53.19   12.90
   2   8   1   54.49   13.60
  -2   8  -1   61.79    8.20
  -2   8  -1   69.39   13.80
  -2  -8   1   73.79   11.80
  -2  -8   1   68.59    8.60
   2   8   1   91.79   14.50
   2   8   1   72.29    7.20
  -2  -8   1   61.49   11.40
   2  -8  -1   52.49   17.20
   2   8   1   82.39    8.00
   2  -8  -1   67.69   13.90
   2  -8  -1  108.39   21.00
  -2   8  -1   52.49   12.40
   2  -8  -1   72.29   13.30
   2  -8  -1   71.69   12.70
  -2   8  -1   58.49   12.20
  -2   8  -1   61.59    8.10
  -2   8  -1   77.99   14.70
  -2  -8  -1   76.49    7.50
  -2  -8  -1   84.29   13.60
  -2  -8  -1   90.69   11.50
  -2   8   1   67.89   13.70
  -2  -8  -1   67.69   14.50
  -2   8   1   70.89   14.40
   2   8  -1   64.59   13.30
   2   8  -1   61.89   12.70
   2  -8   1   57.29   13.60
   2  -8   1   57.49    8.30
   2   8  -1   86.79   14.30
   2  -8   1   62.89   12.30
  -2  -8  -1   76.89    7.40
   2   8  -1   73.19    8.40
   2  -8   1   61.89   14.00
   2  -8   1   69.29   13.20
  -2   8   1   78.49   12.30
   2   8  -1   59.99    9.00
  -2  -8  -1   75.19   13.00
   2  -8   1   65.19   12.60
   2  -8   1   87.09   10.50
  -2  -8  -1   67.59   11.90
  -2   9  -1   38.30   13.70
  -2  -9   1   55.19    8.60
   2   9   1   57.79    6.80
  -2   9  -1   52.69   13.30
  -2  -9   1   48.80   13.80
  -2  -9   1   62.89    9.00
   2  -9  -1   46.00   12.30
   2   9   1   41.70   14.30
   2  -9  -1   44.40   15.90
   2  -9  -1   48.90   20.90
   2  -9  -1   60.69   14.00
  -2  -9   1   72.59   14.10
  -2   9  -1   48.80    7.80
   2   9   1   52.59   14.00
  -2  -9   1   44.10   13.00
   2  -9  -1   59.99   14.10
  -2   9  -1   49.90    7.50
  -2  -9   1   65.79   12.20
  -2   9  -1   72.79   13.60
   2   9   1   50.99   13.80
  -2   9  -1   41.20   15.10
   2  -9   1   43.30   13.10
  -2  -9  -1   50.09   13.10
   2   9  -1   65.59   14.30
   2   9  -1   58.59   14.00
   2   9  -1   61.69   14.40
  -2  -9  -1   45.90   13.30
   2  -9   1   52.39    8.40
   2  -9   1   37.00   12.80
   2   9  -1   51.69    8.80
  -2   9   1   37.60   13.50
   2  -9   1   57.79   13.10
   2  -9   1   54.79    8.00
  -2  -9  -1   58.49   13.80
   2  -9   1   15.70   11.60
  -2  -9  -1   19.90   10.20
   2   9  -1   70.89    8.10
   2  -9   1   70.89   16.20
  -2  -9  -1   42.70   14.10
  -2   9   1   61.69   14.50
   2  -9   1   56.59   13.80
  -2  -9  -1   71.39   13.90
  -2  10  -1  116.99   11.50
  -2 -10   1  110.89   12.70
  -2 -10   1  118.99   12.30
   2  10   1   84.49   16.40
  -2  10  -1  115.09   16.40
   2  10   1  109.59   17.90
  -2 -10   1  129.49   16.20
   2 -10  -1  106.59   15.20
   2 -10  -1  111.19   18.40
   2  10   1   97.39   17.20
   2 -10  -1  103.69   17.00
  -2  10  -1  145.19   18.00
  -2 -10   1   73.69   16.80
   2 -10  -1  108.79   15.80
   2 -10  -1   99.39   17.90
  -2  10  -1   91.39    9.80
  -2 -10   1  139.89   17.30
  -2 -10   1  124.69   15.90
  -2  10   1  125.79   17.60
   2  10  -1   97.29   10.90
  -2 -10  -1   95.59   14.70
   2  10  -1  117.89   18.70
  -2 -10  -1   89.39   18.10
   2  10  -1  118.09   13.20
   2  10  -1   95.69   16.20
  -2 -10  -1   96.09   16.30
   2 -10   1  117.29   17.00
   2 -10   1  113.49   17.30
  -2  10   1   80.19   16.10
  -2 -10  -1  106.29   15.20
   2  10  -1  124.79   17.30
   2 -10   1  111.09   15.80
  -2 -11   1   10.90    7.20
  -2 -11   1    3.30   13.20
   2 -11  -1   -1.20   14.50
  -2  11  -1   17.00   13.10
  -2 -11   1   16.20    7.10
  -2 -11   1   -5.00   12.30
  -2 -11   1  -20.20   15.20
   2  11   1    2.20   13.90
   2 -11  -1   13.80   15.50
   2 -11  -1  -15.30   11.20
   2  11   1    0.40   14.60
   2 -11  -1    4.30   11.10
  -2 -11   1   41.60   20.10
   2  11   1   14.10   14.10
   2 -11  -1   18.00   13.60
  -2 -11   1    1.70   12.20
  -2  11  -1   10.60   15.00
   2 -11   1    9.80   11.40
  -2  11   1    8.00   15.20
  -2 -11  -1  -13.60   14.10
  -2 -11  -1   11.80   11.40
   2  11  -1   20.20   14.20
   2  11  -1    3.30   13.30
  -2  11   1   -2.60   12.60
  -2 -11  -1   12.80   12.90
  -2 -11  -1   -1.10   14.10
   2 -11   1   19.40   15.40
   2  11  -1   17.20   13.40
  -2 -11  -1   62.59   16.10
   2  11  -1   13.20    4.50
   2 -11   1    5.70   11.80
  -2 -11  -1    3.00   14.30
   2 -11   1    6.60   12.90
   2 -11   1   15.10   18.40
   2  12   1   96.39   18.60
   2  12   1   84.49   16.90
   2 -12  -1  103.49   20.90
   2 -12  -1   55.89   12.40
   2 -12  -1   90.09   16.10
  -2  12  -1   73.49   19.40
  -2 -12   1   68.19   18.80
  -2 -12   1   68.69   13.40
   2 -12  -1   87.49   21.80
  -2  12  -1   74.39   16.80
   2  12   1   92.79   18.60
   2 -12  -1  104.29   19.90
  -2 -12   1   97.39   21.30
  -2 -12   1   85.19   16.30
   2  12  -1   60.79   17.80
  -2 -12  -1   97.59   19.60
   2  12  -1  110.99   18.40
   2 -12   1   53.89   13.90
  -2 -12  -1  113.69   22.70
   2  12  -1  106.09   18.50
   2 -12   1   90.59   19.80
   2 -12   1   57.29   16.40
   2 -12   1   93.89   17.50
  -2 -12  -1   72.39   13.20
  -2 -12  -1   67.39   17.20
  -2 -12  -1  107.69   17.00
   2 -13  -1    5.10    9.50
  -2  13  -1   34.40   21.40
  -2  13  -1   37.80   16.40
  -2 -13   1    2.80   12.80
  -2 -13  -1   32.50   18.40
   2  13  -1   17.10   19.10
   2  13  -1    2.50   15.60
   2 -13   1    8.80   10.90
  -2 -13  -1    4.00   13.80
  -3   0  -1   11.00    7.60
  -3   0   1   -3.10    6.80
   3   0   1   16.30    7.70
  -3   0   1    0.20    6.70
   3   0   1   17.40    7.60
   3   0  -1    8.70    7.40
  -3   0  -1   27.50    7.80
   3   0  -1   15.10    4.20
   3   0  -1    5.80    7.20
  -3  -1   1 4205.58  170.08
   3   1   1 4028.90  169.98
  -3  -1   1 4111.59  169.98
   3   1   1 4160.58  169.98
   3  -1  -1 4358.46  169.48
  -3   1  -1 4069.19  169.48
   3   1   1 4339.87  169.88
   3  -1  -1 4406.76  169.88
  -3   1  -1 4344.07  170.18
  -3   1  -1 4317.97  170.18
   3  -1  -1 4276.27  169.88
   3   1  -1 4349.16  170.18
  -3  -1  -1 4296.37  169.28
  -3   1   1 4390.16  169.48
   3  -1   1 4295.07  170.18
  -3   1   1 4276.17  169.98
  -3   1   1 4319.77  169.88
   3  -1   1 4317.37  170.18
   3   1  -1 3945.01  169.98
  -3  -1  -1 4196.08  170.08
  -3  -1  -1 4145.19  169.98
  -3  -2   1 9396.36  385.86
  -3   2   1 9999.00  385.46
   3   3   1 3206.68  130.59
  -3  -3   1 3213.08  131.39
   3   3   1 3416.56  132.59
   3   3   1 3082.69  131.19
   3  -3  -1 3277.17  130.69
   3  -3  -1 3434.36  130.99
  -3   3  -1 3392.36  131.49
   3  -3  -1 3402.26  130.99
   3   3   1 3254.27  131.29
  -3   3  -1 3553.94  133.89
   3  -3  -1 3347.77  132.39
  -3  -3   1 3001.80  131.39
   3  -3  -1 3376.26  131.89
  -3  -3   1 3038.90  131.39
  -3   3  -1 3394.96  130.89
   3  -3   1 3320.37  132.09
   3   3  -1 3169.48  130.39
   3   3  -1 3067.09  131.39
   3   3  -1 2995.00  131.39
  -3  -3  -1 3018.90  131.89
  -3   3   1 3172.68  130.89
  -3   3   1 3145.29  131.49
   3  -3   1 3486.85  131.69
   3  -3   1 3378.36  131.49
  -3  -3  -1 3272.87  131.79
  -3   3   1 3437.86  132.69
  -3   3   1 3367.76  130.89
  -3  -3  -1 3111.29  131.19
   3  -3   1 3383.86  130.19
  -3  -3  -1 3145.59  130.59
  -3  -4   1  717.63   33.40
   3  -4  -1  756.62   33.50
  -3   4  -1  814.92   36.40
   3   4   1  743.43   35.60
   3   4   1  747.43   33.70
  -3  -4   1  730.73   34.50
   3  -4  -1  802.02   32.80
   3   4   1  760.42   34.90
   3  -4  -1  783.62   32.60
  -3  -4   1  711.03   33.50
   3   4   1  688.33   32.60
  -3   4  -1  736.23   36.00
  -3  -4   1  673.13   33.40
  -3   4  -1  831.22   33.50
   3  -4  -1  783.52   33.50
   3  -4  -1  782.42   35.90
  -3   4  -1  808.12   33.70
   3   4   1  689.23   32.90
   3  -4  -1  780.52   35.20
   3   4   1  793.82   36.30
  -3  -4  -1  710.53   32.90
  -3  -4  -1  722.43   34.60
   3  -4   1  823.92   35.60
  -3   4   1  826.52   33.70
   3   4  -1  700.63   33.40
  -3   4   1  774.52   32.50
  -3   4   1  752.52   36.40
   3  -4   1  769.62   32.60
   3   4  -1  743.23   32.60
  -3  -4  -1  762.42   35.00
   3   4  -1  737.13   35.90
  -3  -4  -1  695.43   32.90
   3   4  -1  742.43   34.90
  -3   4   1  731.23   35.00
   3  -4   1  796.02   33.70
  -3   4   1  796.52   32.90
   3  -4   1  772.02   33.50
  -3   4   1  764.82   36.00
  -3  -4  -1  731.03   33.00
   3  -5  -1  729.23   30.60
  -3   5  -1  714.83   35.40
   3  -5  -1  738.53   34.90
  -3  -5   1  677.13   31.50
  -3  -5   1  695.43   33.60
   3  -5  -1  746.83   32.40
   3  -5  -1  739.83   34.10
   3   5   1  682.63   32.30
  -3   5  -1  735.03   32.80
  -3   5  -1  723.13   31.70
   3   5   1  748.33   35.50
   3   5   1  729.93   34.80
  -3   5  -1  744.33   31.90
   3  -5  -1  709.33   32.60
  -3  -5   1  663.43   31.60
  -3  -5   1  639.44   31.50
   3   5   1  698.03   33.90
   3  -5  -1  743.83   30.80
   3   5   1  664.33   31.00
  -3   5  -1  694.43   34.40
   3   5   1  661.23   31.20
   3  -5  -1  719.53   34.10
  -3   5   1  717.33   35.90
  -3   5   1  784.82   31.00
   3   5  -1  691.03   34.70
  -3  -5  -1  652.83   31.10
  -3   5   1  721.03   34.90
  -3  -5  -1  645.24   31.00
  -3   5   1  758.42   30.60
   3  -5   1  725.43   31.80
   3  -5   1  695.63   34.60
  -3  -5  -1  677.83   33.80
   3  -5   1  736.23   31.80
   3  -5   1  721.63   33.20
  -3  -5  -1  694.93   34.10
  -3  -5  -1  680.73   31.90
  -3   5   1  740.63   32.70
   3   5  -1  662.83   31.80
   3   5  -1  683.53   34.70
   3  -5   1  740.03   31.80
  -3   5   1  686.53   34.20
   3   5  -1  679.53   33.80
   3  -6  -1  551.44   26.30
   3  -6  -1  555.44   23.50
   3  -6  -1  527.55   23.60
  -3   6  -1  560.84   24.80
  -3   6  -1  520.75   28.80
   3   6   1  460.45   24.00
   3  -6  -1  550.14   28.60
   3   6   1  487.05   24.00
  -3   6  -1  535.85   25.00
  -3  -6   1  468.45   24.70
  -3  -6   1  528.15   25.50
   3   6   1  552.54   29.80
   3   6   1  511.85   26.10
   3   6   1  529.95   28.90
   3  -6  -1  509.65   27.80
   3  -6  -1  513.55   27.20
   3   6   1  510.75   27.80
  -3  -6   1  496.35   28.70
  -3   6  -1  525.45   26.80
   3  -6  -1  507.65   29.00
  -3  -6   1  510.75   25.00
  -3   6  -1  519.55   29.70
  -3  -6   1  510.95   27.70
  -3   6   1  539.65   29.30
  -3  -6  -1  507.45   25.80
   3  -6   1  496.05   28.70
   3  -6   1  540.25   27.40
  -3   6   1  539.25   23.40
  -3  -6  -1  509.65   28.00
   3  -6   1  542.95   25.00
   3   6  -1  502.95   24.60
   3   6  -1  495.45   28.70
   3  -6   1  540.05   24.90
   3   6  -1  510.15   28.80
  -3   6   1  575.64   26.00
   3   6  -1  497.85   25.00
  -3   6   1  546.15   26.80
  -3  -6  -1  500.55   27.90
   3   6  -1  516.85   28.20
  -3   6   1  494.35   28.10
  -3  -6  -1  469.95   23.90
  -3  -6  -1  489.35   24.00
   3  -7  -1   41.10    6.60
  -3   7  -1   45.50   10.70
  -3  -7   1   40.00    9.70
   3  -7  -1   22.30   10.70
  -3  -7   1   19.90   10.50
   3  -7  -1   27.10   10.80
  -3   7  -1   37.00    7.60
  -3  -7   1   47.30   11.50
   3  -7  -1   28.50    9.50
   3   7   1   36.90   10.70
  -3  -7   1   40.30    8.20
   3  -7  -1   41.00    6.60
  -3   7  -1   42.10   12.10
   3  -7  -1   39.10    9.80
   3   7   1   62.79   12.90
  -3  -7   1   41.50    7.80
   3  -7  -1   45.00   10.50
  -3   7  -1   46.30    9.90
  -3   7  -1   37.40   11.30
   3   7   1   44.10   12.00
   3   7   1   38.30    7.40
  -3  -7   1   35.00    8.80
   3   7  -1   44.00    8.30
  -3  -7  -1   32.50   10.50
   3  -7   1   40.60    8.00
  -3   7   1   38.30    6.60
   3   7  -1   47.90   11.00
   3   7  -1   48.70    7.50
  -3  -7  -1   52.39   10.00
  -3   7   1   57.19   12.10
  -3  -7  -1   43.40    7.10
  -3   7   1   43.80   10.10
  -3  -7  -1   32.80   10.50
  -3  -7  -1   38.80   10.30
  -3   7   1   47.20   12.20
  -3  -7  -1   41.70    7.10
   3   7  -1   36.90   10.80
   3  -7   1   31.00    9.60
   3   7  -1   29.00   12.40
   3  -7   1   45.00    8.50
  -3   7   1   50.79    6.30
   3  -7   1   28.70   10.60
   3  -7   1   36.50   10.50
  -3  -8   1  541.65   27.10
  -3   8  -1  589.84   26.80
  -3   8  -1  579.34   33.00
   3  -8  -1  486.15   36.90
  -3  -8   1  510.55   32.00
   3  -8  -1  596.14   30.40
   3   8   1  534.85   25.80
   3   8   1  558.74   33.50
  -3  -8   1  524.05   43.30
   3   8   1  533.55   32.70
  -3   8  -1  574.54   34.50
  -3  -8   1  581.04   29.60
  -3   8  -1  574.04   26.50
  -3  -8   1  564.84   29.20
   3  -8  -1  570.44   33.00
   3  -8  -1  524.15   31.00
   3  -8  -1  575.94   32.60
  -3  -8   1  554.54   27.20
  -3   8  -1  567.94   31.00
   3  -8  -1  595.84   31.80
   3   8   1  500.95   31.50
  -3   8   1  584.24   31.00
   3  -8   1  537.65   33.00
  -3   8   1  578.64   24.80
   3   8  -1  504.35   28.20
  -3   8   1  589.14   32.70
  -3   8   1  580.14   24.80
  -3  -8  -1  559.04   26.10
  -3  -8  -1  535.15   29.40
   3   8  -1  605.14   33.10
   3   8  -1  561.44   31.90
   3  -8   1  564.64   31.80
  -3  -8  -1  545.05   32.00
  -3  -8  -1  550.74   27.20
   3  -8   1  568.14   31.20
  -3  -8  -1  561.44   30.30
  -3  -8  -1  560.34   31.30
  -3   8   1  578.34   33.40
   3   8  -1  552.84   32.50
   3  -9  -1   -0.70   14.70
  -3   9  -1    2.50   13.30
  -3   9  -1    3.70   13.50
  -3  -9   1    6.90   12.20
  -3   9  -1    7.70   11.70
   3   9   1  -18.90   10.70
  -3  -9   1    0.50   10.90
   3   9   1    1.00    6.50
   3  -9  -1    6.50   12.70
   3  -9  -1   -7.70   11.80
  -3   9  -1   -5.00    6.70
  -3   9  -1   -6.40    6.70
   3   9   1   15.70   13.60
   3  -9  -1    5.80   11.70
   3  -9  -1   12.60   13.80
   3  -9  -1  -15.20    9.30
  -3  -9   1   -5.30    9.70
   3   9   1   -4.50    5.80
  -3  -9   1    5.40   11.80
  -3  -9  -1   -4.00   12.00
   3   9  -1    9.50   20.00
   3   9  -1   -2.30   12.50
   3   9  -1    3.20    6.60
  -3  -9  -1    3.40    6.60
   3  -9   1   17.70   12.60
   3  -9   1  -11.80    7.60
  -3  -9  -1   15.40   10.50
  -3   9   1  -11.30   10.60
   3   9  -1    0.50    7.70
   3  -9   1   28.80   14.60
  -3  -9  -1    5.60   12.20
   3  -9   1   -9.50    7.40
  -3   9   1    0.40   12.30
  -3  -9  -1   -5.00    6.50
  -3   9   1    1.20   14.20
   3  -9   1   11.90   12.60
   3   9  -1   -9.80   11.50
  -3  -9  -1  -27.10   10.80
   3  10   1   -4.70   12.80
  -3  10  -1   13.40   15.40
  -3  10  -1   11.20    7.30
  -3  10  -1   27.40   12.40
   3 -10  -1    9.30   12.40
   3 -10  -1   30.60   13.90
   3  10   1   15.70    6.10
   3  10   1   15.40    6.90
  -3 -10   1   15.70    8.30
  -3 -10   1   29.10   12.00
  -3  10  -1   17.70   15.10
  -3  10  -1   13.30    5.90
  -3 -10   1   17.50    8.00
   3  10   1   25.70   14.40
   3 -10  -1   16.50   14.40
  -3 -10   1   26.90   13.10
   3  10   1   11.90   13.40
   3 -10   1   13.40   13.10
  -3 -10  -1    9.50   13.10
  -3  10   1   20.00   13.30
   3  10  -1   24.50    7.20
  -3  10   1    7.80   14.60
  -3 -10  -1    5.20   13.90
   3  10  -1    3.30   13.60
   3 -10   1   20.50    7.60
   3 -10   1   -1.60    6.70
   3 -10   1    5.50   12.60
  -3 -10  -1    2.90   10.90
   3 -10   1   18.80   13.50
   3  10  -1   12.90   12.90
   3  10  -1    2.20   12.80
   3  10  -1    1.80    7.40
  -3 -11   1    6.40   13.90
   3 -11  -1   13.10   15.20
   3  11   1   42.20   15.60
  -3 -11   1   25.10    8.10
  -3  11  -1   36.30   14.30
   3 -11  -1   48.00   14.00
  -3 -11   1   45.10    8.60
   3  11   1   44.10   15.10
  -3 -11   1    8.80   16.30
  -3 -11   1   32.40   12.80
   3  11   1   44.00   16.60
  -3  11  -1   23.50   16.40
   3 -11  -1   36.10   17.60
  -3 -11   1   28.30   16.30
   3 -11  -1   23.10   14.60
   3 -11  -1   -0.10   12.20
   3 -11   1   29.80   17.50
   3 -11   1   35.40   13.10
   3  11  -1   23.50   15.00
   3 -11   1   15.20   14.10
   3  11  -1   23.50   15.00
  -3 -11  -1   15.00   13.50
   3 -11   1   23.10   15.30
  -3 -11  -1   51.59   13.20
   3 -11   1   18.90   15.50
  -3 -11  -1   32.80   16.70
  -3  11   1   36.80   15.50
  -3 -11  -1   32.80   15.40
   3  11  -1   -3.10   13.30
  -3 -11  -1   15.20   16.30
   3  11  -1   32.80   10.40
   3 -12  -1    8.60   13.40
   3  12   1   11.00   15.40
  -3 -12   1   38.60   18.00
  -3 -12   1   21.10   12.80
  -3  12  -1   35.80   21.60
   3 -12  -1   43.50   17.60
   3  12   1   34.70   17.80
  -3  12  -1   50.49   15.60
  -3 -12   1   18.30   15.20
   3 -12  -1   38.50   16.90
   3  12   1   54.39   17.80
  -3 -12   1   52.19   27.70
   3 -12  -1   50.19   19.50
   3  12  -1   38.60   18.30
   3 -12   1   11.00   14.00
  -3 -12  -1   39.40   13.70
   3 -12   1   21.00   16.40
  -3 -12  -1   18.90   16.00
   3  12  -1   40.00   17.40
   3 -12   1   35.00   11.20
  -3 -12  -1   54.79   17.20
   3 -12   1   39.60   16.70
  -3 -12  -1   43.20   16.90
   3  12  -1   36.90    8.20
  -3 -12  -1   51.39   20.20
  -3  12   1   25.70   17.00
   3  12  -1   55.99   15.90
   4   0  -1   -3.30    6.90
  -4   0   1    8.30    6.90
  -4   0  -1    6.60    7.70
   4   0   1    2.70    7.60
  -4   0  -1   -4.70    7.20
  -4   0   1    0.80    8.40
   4   0   1   -2.00    7.20
   4   0  -1    4.80    7.20
   4  -1  -1 1378.76   56.59
  -4   1  -1 1326.97   56.79
   4  -1  -1 1356.96   56.69
   4   1   1 1340.57   56.69
  -4  -1   1 1330.87   56.69
   4   1   1 1337.77   56.79
   4   1   1 1413.66   56.29
   4  -1  -1 1362.96   55.59
  -4   1  -1 1397.66   57.09
  -4  -1   1 1325.97   56.79
  -4  -1  -1 1367.76   55.39
  -4  -1  -1 1336.67   56.79
  -4  -1  -1 1304.57   56.59
   4   1  -1 1347.37   55.29
  -4   1   1 1356.26   56.59
   4  -1   1 1346.07   55.19
  -4   1   1 1353.86   56.39
   4   1  -1 1331.77   56.79
   4  -1   1 1355.66   56.79
  -4   1   1 1328.67   55.59
   4  -1   1 1369.26   57.09
   4   2   1 4385.06  187.38
  -4  -2   1 4522.15  187.48
  -4   2  -1 4696.63  187.48
   4  -2  -1 4716.33  187.28
   4  -2  -1 4751.02  187.08
   4   2   1 4561.84  187.38
   4   2   1 4618.24  186.88
   4   2   1 4781.72  187.98
   4  -2  -1 4822.22  187.38
  -4   2  -1 4587.84  187.18
  -4   2  -1 4817.72  187.68
  -4  -2  -1 4605.44  188.58
  -4  -2  -1 4343.97  187.28
   4  -2   1 4790.32  187.68
   4   2  -1 4474.95  187.48
   4   2  -1 4327.47  187.38
  -4  -2  -1 4665.03  186.88
   4   2  -1 4645.14  186.88
  -4   2   1 4942.51  187.48
   4  -2   1 4883.51  188.98
  -4   2   1 4636.14  186.98
   4  -2   1 4654.53  187.18
  -4   2   1 4758.02  187.18
  -4   2   1 5124.09  191.68
  -4  -3   1  104.39   10.10
   4   3   1   88.99    8.90
   4  -3  -1  112.39   10.00
  -4  -3   1  101.09   10.00
   4   3   1  102.89   11.30
  -4   3  -1   91.29   10.90
  -4  -3   1   96.49    9.30
   4   3   1  110.89    9.90
  -4   3  -1  118.59   10.80
   4   3   1  104.39   10.00
  -4   3  -1   98.69   10.00
   4  -3  -1  105.69   15.60
   4   3   1  114.59   11.40
   4  -3  -1   94.79    9.40
   4  -3  -1  114.59    9.90
  -4   3  -1  109.09    9.70
  -4  -3  -1  116.39   12.90
  -4  -3  -1  111.49   11.60
   4  -3   1  114.89   12.90
  -4   3   1  100.69   11.30
   4  -3   1  106.79   10.70
   4  -3   1  126.79   11.00
   4  -3   1   96.19   10.20
   4   3  -1  100.99   10.10
  -4   3   1   98.19   11.00
  -4  -3  -1   92.69   10.00
   4   3  -1  100.09   11.80
   4   3  -1  113.99   10.00
   4  -4  -1 2144.39   84.49
   4  -4  -1 2102.49   86.39
  -4  -4   1 1984.20   85.09
   4  -4  -1 2216.38   85.69
   4  -4  -1 2059.09   85.69
  -4   4  -1 2167.68   86.39
  -4  -4   1 1931.81   84.89
   4   4   1 1985.20   85.99
  -4   4  -1 2155.38   84.19
  -4   4  -1 2073.89   84.89
   4   4   1 2048.59   86.39
  -4  -4   1 1986.30   83.29
   4  -4  -1 2133.89   84.39
  -4   4  -1 2067.69   86.49
   4   4   1 1919.91   84.59
   4   4   1 2003.20   85.49
  -4  -4   1 1924.31   84.79
  -4  -4  -1 1958.20   84.59
   4   4  -1 2086.29   86.69
   4  -4   1 2073.39   85.99
   4   4  -1 2046.60   83.69
  -4   4   1 2129.49   84.29
   4  -4   1 2109.89   85.69
   4  -4   1 2248.58   90.19
  -4   4   1 2198.48   84.39
   4   4  -1 1948.01   84.79
   4   4  -1 2011.10   85.09
  -4  -4  -1 2092.09   85.69
  -4   4   1 2057.29   86.19
   4  -4   1 2113.39   84.89
   4   4  -1 2030.80   85.49
  -4   4   1 2122.69   86.59
  -4   4   1 1987.80   85.29
   4  -4   1 2081.69   83.29
  -4  -4  -1 2007.10   86.69
   4   5   1   -0.10    6.90
  -4   5  -1   -3.80   10.00
  -4   5  -1   -6.10    9.40
   4  -5  -1   -5.30    6.80
   4   5   1   -5.60    9.10
  -4  -5   1  -10.80    6.70
  -4  -5   1   -8.60    5.70
  -4   5  -1    5.00    9.20
   4  -5  -1   12.70    7.10
   4   5   1   -2.00    8.60
  -4  -5   1   -9.10    7.70
  -4  -5   1   -2.60    8.10
   4  -5  -1   -6.80    8.40
  -4   5  -1   -5.70    7.00
   4   5   1   -8.10    7.80
   4  -5  -1  -13.40    8.80
   4  -5  -1    3.30    6.20
  -4   5  -1    2.30    7.00
   4   5   1   -3.60    5.80
   4   5   1    1.70    6.70
  -4   5  -1   -1.20    6.70
   4  -5   1    3.80    7.20
   4  -5   1   -4.70    8.60
  -4  -5  -1   -2.40    6.60
  -4   5   1   -2.60   10.20
   4   5  -1    0.10    8.40
   4  -5   1    7.30    8.00
   4   5  -1    8.20    9.60
  -4  -5  -1  -15.10    8.40
  -4   5   1   -1.00    6.10
  -4  -5  -1    8.00    8.80
  -4  -5  -1   -4.00    6.30
  -4   5   1  -11.70    6.60
  -4  -5  -1    1.10    6.60
  -4   5   1   -1.40    6.90
   4   5  -1    8.60    6.20
  -4   5   1    1.20    9.10
   4   5  -1  -11.70    6.70
   4  -5   1    0.60    8.00
  -4   5   1    3.60   10.00
  -4  -6   1    1.10    6.70
   4   6   1    9.60    7.60
   4   6   1   14.40    6.60
  -4  -6   1   10.10    9.50
  -4  -6   1   16.70    7.30
   4   6   1   20.80   11.00
   4  -6  -1   10.90    8.70
   4   6   1    9.30    9.30
  -4   6  -1   -2.70   10.50
   4  -6  -1   16.80    6.30
   4  -6  -1    6.00    9.30
   4   6   1   19.30    7.10
  -4   6  -1   -1.30    7.70
  -4  -6   1   10.50    7.30
   4   6   1    4.80    9.00
  -4   6  -1   12.30    7.30
  -4   6  -1    4.00    7.50
   4  -6  -1   17.30    8.10
   4  -6  -1   14.90    9.20
  -4   6  -1   10.20   10.10
   4  -6  -1   12.60    7.30
   4  -6  -1   -2.60    8.60
  -4   6   1    6.90    7.10
   4  -6   1   10.40   10.00
   4   6  -1   14.80    7.50
  -4  -6  -1   10.70    6.90
   4   6  -1   11.60    6.10
  -4  -6  -1    2.50    9.00
  -4   6   1   12.20    8.00
  -4   6   1   12.80    6.20
   4  -6   1    1.00    9.00
   4  -6   1   14.60    8.50
   4   6  -1    4.00   10.80
  -4  -6  -1    7.10    9.10
   4   6  -1   -4.10    8.70
  -4   6   1   18.40   11.30
   4  -6   1    3.20    8.70
   4   6  -1   13.50   10.50
  -4   6   1   15.50   10.10
   4  -6   1    0.60    7.40
  -4  -6  -1   11.70    7.40
  -4  -6  -1    9.40    6.90
  -4   6   1    6.40   10.60
   4  -7  -1  154.98   15.00
  -4   7  -1  148.19   13.60
   4  -7  -1  152.78   16.00
  -4   7  -1  151.48   16.20
   4   7   1  157.38   15.10
   4  -7  -1  157.58   12.40
   4   7   1  157.28   16.30
   4   7   1  142.89   12.90
  -4   7  -1  152.28   13.90
  -4  -7   1  135.49   13.60
  -4   7  -1  154.68   17.20
  -4  -7   1  173.98   15.60
   4  -7  -1  135.99   15.60
  -4  -7   1  125.29   13.60
   4   7   1  153.08   15.40
   4  -7  -1  152.68   14.50
  -4   7  -1  163.58   15.90
  -4  -7   1  153.38   15.40
   4  -7  -1  149.39   18.20
  -4  -7   1  157.68   14.60
   4  -7  -1  150.88   16.20
   4   7   1  162.88   17.70
   4   7   1  152.68   12.60
   4   7  -1  148.29   13.00
  -4   7   1  169.68   15.90
   4  -7   1  138.89   17.20
   4  -7   1  165.38   14.60
   4   7  -1  170.28   16.80
  -4  -7  -1  166.18   15.30
   4   7  -1  170.58   16.20
  -4   7   1  154.58   16.60
  -4   7   1  144.89   11.70
   4   7  -1  145.79   13.70
  -4  -7  -1  134.09   13.10
  -4   7   1  146.49   16.40
  -4   7   1  158.58   12.40
  -4  -7  -1  147.69   14.90
   4  -7   1  160.28   16.50
   4  -7   1  146.79   15.40
   4   7  -1  172.28   19.90
   4  -7   1  182.28   14.30
  -4  -7  -1  170.58   14.40
  -4  -7  -1  125.19   12.80
   4   8   1  105.39   14.60
  -4   8  -1  119.49   14.00
   4  -8  -1   95.59   15.00
   4  -8  -1   89.59   10.70
   4   8   1  113.59   10.80
  -4  -8   1  118.09   13.70
   4   8   1   99.69   11.80
  -4   8  -1  128.79   11.30
   4   8   1  104.09   15.50
   4  -8  -1  101.99   14.60
   4  -8  -1  143.59   14.20
   4  -8  -1  107.29   13.90
  -4   8  -1   94.89   16.10
   4  -8  -1   73.59   13.60
  -4  -8   1  100.79   15.60
  -4  -8   1  118.39   12.70
   4   8   1  112.49   15.30
   4  -8  -1  110.09   11.40
  -4   8  -1  100.19   10.50
  -4  -8   1  131.39   17.10
  -4  -8   1  101.79   11.30
  -4   8  -1  107.79   15.40
   4  -8   1   99.29   11.30
  -4   8   1  112.29   17.10
  -4   8   1  104.99   16.00
  -4   8   1  147.29   15.00
   4  -8   1   98.99   14.40
  -4   8   1   90.69   10.40
   4   8  -1  135.79   17.10
   4   8  -1  112.39   14.70
  -4  -8  -1  123.09   14.30
   4  -8   1  104.29   12.60
  -4   8   1  107.49   11.00
   4   8  -1  136.29   12.40
  -4  -8  -1  114.19   14.10
   4  -8   1   97.59   15.00
   4  -8   1   89.79   14.10
   4   8  -1   98.59   14.40
   4   8  -1  107.29   10.70
  -4  -8  -1  123.59   13.20
  -4  -8  -1  125.79   15.60
  -4  -8  -1  110.89   10.70
  -4  -8  -1  111.49   12.10
   4  -9  -1    0.80   10.20
  -4  -9   1   41.60   10.80
   4   9   1   30.50    7.40
  -4   9  -1   21.80    8.00
   4   9   1   26.60   12.80
   4   9   1   28.40   14.00
   4  -9  -1   35.20   13.70
  -4   9  -1   40.60   11.90
  -4  -9   1   54.19   13.40
  -4  -9   1   43.80   13.80
  -4   9  -1    8.60   14.40
  -4   9  -1   27.60   14.90
   4   9   1   19.10   13.60
   4  -9  -1   33.20   13.00
   4  -9  -1   25.80   13.10
   4  -9  -1   30.40   13.50
  -4   9  -1   23.20    8.20
  -4  -9   1   45.80    9.10
  -4  -9   1   27.20    9.40
  -4   9   1   12.40   14.70
   4  -9   1   36.20    9.10
  -4   9   1   12.10   11.40
  -4   9   1   28.40   14.30
   4   9  -1   46.90   26.30
   4  -9   1   19.10   13.90
   4  -9   1   13.70   12.90
  -4   9   1   26.70    6.10
  -4   9   1   22.50    6.40
   4   9  -1   32.90   12.40
  -4  -9  -1   26.10   10.60
   4   9  -1   24.20    8.00
  -4  -9  -1   32.10    9.90
  -4  -9  -1   27.90   23.30
  -4  -9  -1   30.60    8.20
   4   9  -1   17.20   12.80
  -4  -9  -1   33.30   12.80
  -4 -10   1  111.49   16.40
  -4 -10   1  121.69   14.40
   4 -10  -1   82.19   15.60
   4 -10  -1  107.79   18.00
  -4  10  -1  104.59   18.40
  -4  10  -1   93.89   16.30
   4  10   1   99.19   16.70
   4 -10  -1   75.59   15.80
   4  10   1  107.69   17.90
  -4 -10   1  127.59   18.50
   4  10   1  101.59   11.50
  -4  10  -1   91.19    9.60
   4  10   1  114.89   19.10
  -4 -10   1  113.39   11.60
  -4  10  -1  103.89   18.00
   4  10  -1   96.39   16.20
  -4  10   1   97.39   17.90
  -4 -10  -1  116.29   18.70
   4 -10   1  112.59   10.80
   4  10  -1  116.29   19.10
   4 -10   1   85.89   10.10
  -4 -10  -1  116.49   16.50
  -4  10   1   82.59   17.90
   4 -10   1   76.39   16.20
   4 -10   1   82.79   16.00
  -4 -10  -1  119.19   11.00
  -4 -10  -1  109.79   10.40
   4 -10   1  111.39   17.30
  -4 -10  -1  129.79   15.10
   4  10  -1  121.89   18.40
  -4  11  -1    4.70    3.70
  -4 -11   1   19.40    8.70
   4 -11  -1    7.10   14.90
   4 -11  -1  -14.20   20.40
   4  11   1    2.70   13.40
   4 -11  -1   27.20   20.80
   4  11   1    6.30   15.00
  -4  11  -1   33.80   17.00
  -4 -11   1   16.90    8.80
  -4 -11   1  -14.10   25.80
  -4 -11   1   11.30   11.70
  -4 -11   1   16.10   17.10
  -4 -11   1    2.00   13.90
  -4  11  -1    3.80   12.60
   4  11   1    6.80   14.30
   4 -11  -1   12.00   14.50
   4  11   1    1.20    3.90
  -4  11  -1   18.30   16.70
  -4 -11  -1   -9.20   14.30
   4 -11   1    6.60   24.20
   4  11  -1   17.00   14.80
   4 -11   1    7.30   18.30
   4  11  -1   11.30   15.30
   4 -11   1   25.80   27.90
  -4  11   1  -12.50   14.10
   4  11  -1    1.40    4.20
   4 -11   1   10.80   13.80
  -4 -11  -1   10.30   11.70
   4  11  -1   21.20   14.10
  -4 -11  -1   28.00   16.30
  -4 -11  -1    5.80    6.70
   4 -11   1    1.10   14.90
   4  11  -1   11.40    8.80
  -4 -11  -1   24.30   23.20
  -4 -11  -1    0.30   13.30
   4 -12  -1    2.30   10.60
  -4 -12   1   -0.90    8.30
  -4 -12   1    8.90   11.80
   4  12   1   -7.20   20.90
   4 -12  -1    4.50   13.10
  -4  12  -1   17.70   14.30
  -4 -12   1    1.00    7.40
   4 -12  -1   34.40   16.60
  -4 -12   1   11.20   17.50
   4  12   1  -19.40   14.20
   4  12   1  -11.20   15.00
   4 -12  -1  -14.70   14.30
  -4 -12   1   31.20   16.30
  -4 -12   1   -2.40   17.20
   4 -12  -1   25.50   22.40
  -4 -12  -1   19.40   14.20
  -4 -12  -1   -8.10   15.20
   4 -12   1   -9.50   14.40
  -4 -12  -1  -11.00   15.10
   4  12  -1   14.10   10.00
   4 -12   1   -5.30   18.10
  -4 -12  -1   11.80   12.90
   4  12  -1   -0.50    3.90
  -4 -12  -1   -7.30   16.90
  -4  12   1  -22.50   24.90
   4  12  -1   13.60   16.20
   4 -12   1   13.70   17.20
   4 -12   1    5.60   13.20
   4 -12   1   13.70   15.60
   4  12  -1   -9.10   16.50
  -5   0  -1   -7.40    7.80
  -5   0   1   -4.10    4.90
   5   0  -1   -6.30    7.40
   5   0   1    7.60    8.50
  -5   0   1    3.70    7.50
   5   0   1    9.50    8.10
  -5   0  -1   -8.80    7.60
   5   0  -1    1.20    7.90
  -5   0   1   -1.80    7.60
   5   1   1 3642.24  141.79
   5   1   1 3555.84  142.59
   5   1   1 3390.26  142.39
  -5   1  -1 3712.53  142.79
   5  -1  -1 3687.73  142.59
  -5   1  -1 3674.83  142.69
  -5  -1   1 3550.04  142.59
   5  -1  -1 3661.03  142.49
   5  -1   1 3013.50  146.59
  -5  -1  -1 2991.10  146.79
  -5  -1  -1 3554.44  140.79
   5  -1   1 3462.65  142.49
  -5   1   1 3638.74  142.39
   5   1  -1 3553.54  142.49
  -5  -1  -1 3466.85  142.39
  -5   1   1 3613.74  142.39
   5   1  -1 3448.75  142.49
   5  -1   1 3512.55  140.69
  -5   1   1 3644.84  141.09
   5   1  -1 3471.35  140.69
   5  -2  -1   40.50    8.70
  -5   2  -1   26.60    8.70
   5  -2  -1   23.30    7.50
  -5   2  -1   12.60    9.30
   5  -2  -1   15.60    7.70
   5   2   1   23.30    8.50
  -5  -2   1   31.60    8.50
  -5  -2   1   35.00    8.60
   5   2   1   28.50    8.10
   5   2   1   19.90    6.50
  -5   2  -1   24.50    8.50
   5   2   1   25.50    7.80
  -5   2   1   29.10    7.50
  -5  -2  -1   28.50    6.90
   5  -2   1    9.50    8.30
   5   2  -1   38.20    8.40
  -5  -2  -1   22.80    8.40
  -5   2   1   34.80    8.80
  -5   2   1   10.80    7.50
   5  -2   1   18.40    6.80
   5   2  -1   26.20    8.50
   5  -2   1   29.40    9.30
  -5  -2  -1   26.20    8.50
   5   2  -1   37.40    7.00
  -5  -3   1    9.50    7.90
   5   3   1   -5.20    9.20
  -5   3  -1    7.90    8.70
   5  -3  -1   24.00    8.20
   5   3   1   19.80    7.80
  -5   3  -1   14.90    8.30
   5  -3  -1   23.40    7.60
   5   3   1   22.70    8.40
   5   3   1    9.80    7.50
   5  -3  -1    6.60    7.70
  -5   3  -1   20.60    8.70
  -5  -3   1   25.20    8.20
  -5  -3  -1   24.20    8.20
  -5  -3  -1   30.60    8.40
  -5   3   1   21.20    8.20
   5   3  -1   -0.30    7.50
   5  -3   1    6.20    8.70
   5   3  -1   24.20    7.90
   5  -3   1   27.10    7.50
  -5   3   1    9.40    9.40
  -5  -3  -1   13.90    7.70
  -5   3   1   17.30    7.60
   5  -3   1   15.30    8.70
   5   3  -1   17.50    8.40
   5  -4  -1 3026.70  117.39
  -5   4  -1 2951.70  117.79
  -5   4  -1 2974.60  116.29
   5  -4  -1 2973.10  118.19
   5   4   1 2882.11  117.99
   5  -4  -1 2869.51  117.99
  -5   4  -1 2968.60  118.69
   5   4   1 2769.82  117.59
  -5  -4   1 2774.82  117.79
  -5   4  -1 3087.79  121.29
   5   4   1 2776.12  117.69
  -5  -4   1 2856.61  117.99
   5   4   1 2816.72  118.89
  -5  -4   1 2826.92  117.39
  -5   4   1 2967.40  117.29
  -5  -4  -1 2905.61  117.99
   5   4  -1 2899.21  119.09
  -5   4   1 2907.71  118.79
   5   4  -1 2834.92  117.79
   5  -4   1 3018.20  117.89
   5  -4   1 2863.41  118.39
   5   4  -1 2877.71  117.89
   5   4  -1 2701.93  117.79
   5  -4   1 2821.52  117.89
  -5  -4  -1 2789.12  117.59
  -5   4   1 2869.21  118.89
   5  -4   1 2974.90  117.89
  -5  -4  -1 2745.43  117.59
   5   4  -1 2867.31  116.19
  -5   4   1 2898.01  117.79
   5   5   1   17.70    7.70
  -5   5  -1    6.50    3.40
   5   5   1   16.20    8.20
   5  -5  -1   19.90    7.20
  -5  -5   1   10.20    7.80
   5  -5  -1   25.60    7.60
  -5   5  -1   15.00    7.70
  -5  -5   1   32.30    8.80
   5  -5  -1   23.90    8.30
  -5   5  -1   14.20    7.30
   5   5   1   16.50   10.20
  -5  -5   1   14.90    8.30
   5  -5  -1   12.30    9.10
   5   5   1   27.20    8.70
  -5   5  -1   33.90   11.50
  -5  -5   1   15.70    8.20
  -5   5  -1   19.90   11.20
  -5  -5  -1    8.60    9.00
   5   5  -1    8.90    7.70
  -5   5   1   31.10    7.90
  -5   5   1   16.10    9.70
  -5   5   1   26.10   10.30
   5  -5   1   16.50    9.80
   5   5  -1   30.00    6.80
  -5   5   1   24.10    7.30
   5  -5   1   31.90    9.30
  -5  -5  -1   14.30    7.70
   5   5  -1   23.70    8.70
   5  -5   1   33.00    9.10
  -5   5   1   24.80   10.70
   5   5  -1   10.10    9.90
   5   5  -1    7.70    7.60
   5  -5   1   14.80    9.00
  -5  -5  -1   24.50    8.80
  -5  -6   1  155.08   14.10
   5   6   1  154.58   18.50
  -5   6  -1  150.68   15.40
  -5   6  -1  143.59   14.20
   5   6   1  126.29   12.60
  -5   6  -1  137.49   14.10
   5   6   1  163.48   16.40
  -5  -6   1  135.09   13.90
   5  -6  -1  137.19   13.70
  -5   6  -1  129.29   13.80
   5  -6  -1  146.39   13.70
   5  -6  -1  152.98   16.20
   5   6   1  136.09   13.50
   5   6   1  124.09   11.80
   5  -6  -1  129.99   12.80
   5   6   1  120.99   13.20
   5  -6  -1  142.89   14.40
  -5   6  -1  149.69   15.30
  -5  -6   1  132.69   12.60
   5   6  -1  115.99   14.80
  -5  -6  -1  132.49   13.10
   5  -6   1  114.49   14.00
   5   6  -1  128.89   13.90
   5   6  -1  153.78   14.10
  -5  -6  -1  132.89   13.60
   5  -6   1  162.08   14.90
  -5   6   1  146.69   14.60
  -5   6   1  142.99   12.50
  -5   6   1  113.49   13.00
  -5  -6  -1  133.49   13.10
   5  -6   1  136.99   15.80
  -5   6   1  147.39   16.60
  -5   6   1  135.49   15.20
   5  -6   1  135.39   13.90
   5   6  -1  118.99   12.20
   5  -6   1  128.89   14.50
  -5  -6  -1  116.79   13.10
   5  -7  -1  884.61   60.59
   5  -7  -1 1061.89   55.19
  -5  -7   1 1034.70   45.10
  -5   7  -1 1036.40   46.40
  -5   7  -1 1068.59   47.40
  -5  -7   1 1015.20   45.90
   5   7   1 1047.00   46.00
   5  -7  -1 1092.19   44.90
   5   7   1 1014.60   45.10
   5   7   1 1040.60   50.09
   5  -7  -1 1118.19   44.80
   5   7   1 1043.80   48.30
   5   7   1 1022.30   49.50
  -5   7  -1 1057.29   45.70
   5   7   1  880.11   50.69
  -5  -7   1  948.91   45.50
   5  -7  -1 1065.49   45.80
   5  -7  -1 1090.89   48.70
  -5  -7   1 1003.30   47.60
  -5   7  -1 1003.80   48.70
  -5   7  -1 1026.80   49.90
   5  -7  -1  938.21   53.99
   5  -7   1 1048.40   45.60
  -5   7   1 1012.30   48.30
   5   7  -1  971.80   45.10
  -5   7   1 1061.39   50.79
  -5  -7  -1  999.60   46.10
   5  -7   1 1042.80   47.80
  -5  -7  -1  969.40   45.10
  -5   7   1 1107.59   44.60
  -5  -7  -1  972.00   45.20
   5   7  -1  999.40   49.60
   5  -7   1 1041.60   49.20
   5  -7   1 1104.19   45.90
  -5  -7  -1 1027.70   45.40
   5  -7   1 1093.59   50.59
  -5  -7  -1 1030.70   47.90
   5   7  -1  980.60   48.10
   5   7  -1 1015.30   49.50
  -5   7   1  993.30   49.50
   5   8   1   37.70    9.00
  -5   8  -1   45.30   11.50
   5   8   1   58.39   21.80
   5  -8  -1   33.00    8.10
  -5  -8   1   51.19   12.30
   5  -8  -1   20.20   13.80
  -5  -8   1   54.29   10.00
   5  -8  -1    9.30   11.40
  -5   8  -1   38.30   22.40
   5  -8  -1   25.10    8.80
   5  -8  -1   54.59   14.50
  -5   8  -1   39.00    9.10
   5   8   1   29.20   20.20
   5   8   1   55.49   11.20
   5   8   1   53.29   17.10
  -5  -8   1   56.59   10.20
   5   8   1   38.50    8.60
  -5   8  -1   59.09   15.50
   5  -8  -1   57.39   13.20
   5  -8  -1   55.79   11.20
  -5  -8   1   36.70   13.60
  -5   8   1   38.20    8.50
   5  -8   1   37.00   12.50
   5  -8   1   41.90   10.40
  -5  -8  -1   38.40    9.40
   5   8  -1   60.49   10.50
  -5  -8  -1   51.69   12.60
  -5   8   1   38.20   12.80
   5   8  -1   47.60   14.70
  -5   8   1   39.30    7.90
  -5   8   1   37.00   16.60
   5   8  -1   55.29    8.80
   5   8  -1   32.30   23.60
  -5  -8  -1   38.10   10.70
   5  -8   1   29.00   11.80
  -5  -8  -1   47.30   10.60
   5  -8   1   46.80   10.10
   5  -8   1   18.40   12.00
  -5  -8  -1   43.90    9.20
  -5   9  -1  114.49   11.70
  -5   9  -1   92.39   17.10
  -5  -9   1   97.59   13.00
  -5  -9   1  115.39   12.50
   5   9   1   90.49   16.90
   5  -9  -1   57.09   14.70
   5  -9  -1   73.39   15.20
   5   9   1   95.59   17.70
   5  -9  -1  117.79   15.30
   5  -9  -1   95.69    9.50
  -5   9  -1   78.59   10.70
   5   9   1   94.29   15.60
   5  -9  -1   84.39   16.20
  -5  -9   1  134.49   17.80
  -5  -9   1  110.79   12.40
   5   9   1  113.39   12.60
  -5   9  -1  101.79   14.00
  -5   9  -1   87.59   17.70
   5   9   1  120.69   12.50
  -5  -9  -1   90.09   15.20
   5  -9   1  106.69   11.90
  -5   9   1  115.59   17.40
  -5  -9  -1  118.59   13.60
  -5  -9  -1  106.69   16.40
  -5   9   1  111.39   11.50
   5  -9   1   55.19   14.40
  -5   9   1  109.79   11.60
   5   9  -1   81.19   15.00
   5   9  -1  115.09   18.10
  -5   9   1   93.79   16.80
   5  -9   1   99.59   12.20
   5   9  -1  108.19   12.80
  -5  -9  -1  132.79   12.40
   5  -9   1   74.19   15.50
   5   9  -1  104.69   15.20
   5   9  -1  113.99   12.20
   5 -10  -1   10.00   14.20
  -5 -10   1    1.80   10.60
  -5  10  -1   -3.00   14.70
  -5 -10   1    8.20    9.20
  -5  10  -1   26.60   15.50
  -5  10  -1   11.80   20.20
  -5 -10   1   23.90   11.70
   5 -10  -1    5.70   14.20
   5  10   1   -5.30   13.10
  -5 -10   1   -0.50   13.40
   5  10   1   -0.20    4.50
   5  10   1   11.30   13.60
   5 -10  -1  -11.50   12.40
   5  10   1    3.60   13.50
  -5 -10   1   -7.20   11.40
  -5  10  -1   -0.60    5.30
   5  10  -1    9.40    4.60
   5 -10   1    6.80   15.90
  -5 -10  -1    6.70   20.30
  -5 -10  -1   -4.20    8.60
   5 -10   1    6.60    8.30
   5  10  -1   -9.90   12.70
   5  10  -1    5.40   13.20
  -5  10   1   14.50   15.20
   5 -10   1   10.60   14.00
   5  10  -1  -12.60   12.00
  -5 -10  -1    1.60   11.80
  -5  10   1   -2.30   14.10
  -5 -10  -1   -0.60    7.90
   5 -10   1   12.10   13.70
   5 -11  -1   38.50   17.00
   5  11   1   53.29   15.70
  -5 -11   1   75.59   10.90
   5 -11  -1   77.39   20.60
   5 -11  -1   63.69   16.30
  -5 -11   1   60.79   14.80
   5  11   1   60.79   17.80
  -5  11  -1   57.79    9.60
  -5 -11   1   56.79   11.40
   5 -11  -1   35.40   15.40
  -5 -11   1   72.89   13.50
   5 -11  -1   52.79   14.60
  -5  11  -1   71.59   16.30
  -5  11  -1   37.40   18.20
   5  11   1   74.79   10.70
  -5 -11   1   66.69   16.90
  -5 -11   1   83.79   18.70
   5  11   1   49.90   17.20
  -5  11  -1   42.70   17.50
  -5 -11  -1   69.19   16.60
   5 -11   1   56.29   16.40
  -5 -11  -1   54.89    9.40
  -5 -11  -1   51.99   19.00
  -5 -11  -1   80.99   10.60
   5 -11   1   71.09   16.90
   5 -11   1   62.19   17.30
  -5 -11  -1   73.49   20.10
  -5  11   1   56.89   18.80
   5  11  -1   57.29   16.20
   5 -11   1   50.49    9.10
  -5  11   1   66.79   17.60
   5  11  -1   71.19   16.90
  -5 -11  -1   87.39   14.30
   5 -11   1   26.60   26.20
   5 -11   1   80.29   18.70
  -5 -11  -1   54.49   16.80
   5  11  -1   43.80   16.40
   5  11  -1   59.39   11.10
   5 -11   1   52.89    9.40
   5  12   1   47.80   20.10
   5 -12  -1   72.59   16.60
  -5  12  -1   59.19   19.60
  -5 -12   1   65.79   11.10
  -5 -12   1   59.89   14.40
   5  12   1   86.39   12.20
  -5  12  -1   39.90   19.10
  -5 -12   1   68.59   11.50
  -5 -12   1  115.79   24.10
  -5 -12   1   75.39   17.30
   5 -12  -1   71.49   18.60
   5  12   1   77.39   20.80
  -5 -12  -1  102.49   18.40
   5  12  -1   43.30   17.10
   5  12  -1   97.89   12.00
   5  12  -1   44.80   16.80
  -5  12   1   73.19   20.00
  -5 -12  -1   54.89   19.60
  -5 -12  -1   72.19   15.30
   5 -12   1   57.19   17.30
  -5 -12  -1   69.29   16.90
   5 -12   1  102.59   19.20
   6   0   1  -15.60   15.90
   6   0  -1   -0.80    8.60
  -6   0  -1   -7.70    8.60
  -6   0   1   -4.60    8.40
   6   0  -1   -4.80    8.10
  -6   0   1   -1.00    8.10
  -6   0   1   -2.90    5.40
   6   0   1    0.00    8.60
  -6   0  -1   -3.90    9.20
   6  -1  -1  176.38   15.90
   6   1   1  188.58   16.60
  -6  -1   1  198.88   16.70
   6  -1  -1  182.68   15.90
  -6   1  -1  162.38   15.80
   6   1   1  168.58   16.60
  -6  -1   1  169.28   16.20
  -6   1  -1  166.28   15.70
   6  -1   1  194.18   17.00
  -6   1   1  185.48   15.90
   6  -1   1  184.98   24.10
   6   1  -1  173.88   16.20
  -6  -1  -1  138.79   15.10
   6   1  -1  209.78   16.80
  -6   1   1  188.78   15.50
  -6   1   1  184.08   13.00
   6   1  -1  163.38   11.90
  -6  -1  -1  173.58   12.20
   6  -1   1  181.48   12.30
  -6  -1  -1  178.28   16.90
   6   2   1 1554.64   64.69
   6   2   1 1537.15   65.19
   6  -2  -1 1559.94   64.89
  -6  -2   1 1519.95   65.09
  -6   2  -1 1547.15   64.89
   6  -2  -1 1569.04   63.69
  -6   2  -1 1470.25   64.29
  -6  -2   1 1373.76   71.59
   6  -2  -1 1546.05   64.79
   6   2   1 1529.25   65.09
  -6   2  -1 1628.74   65.39
   6   2  -1 1558.24   65.19
  -6  -2  -1 1471.15   64.99
   6  -2   1 1559.54   65.29
  -6   2   1 1571.94   64.99
   6  -2   1 1464.05   64.69
   6   2  -1 1512.95   63.19
   6  -2   1 1540.05   63.39
   6   2  -1 1516.65   65.09
  -6   2   1 1508.05   64.89
  -6  -2  -1 1510.55   63.29
  -6   2   1 1537.25   64.69
  -6  -2  -1 1453.75   64.69
  -6   3  -1  141.99   15.10
   6   3   1  162.48   14.30
   6   3   1  183.08   15.00
  -6  -3   1  138.99   13.20
   6  -3  -1  148.89   14.70
   6  -3  -1  158.78   15.40
  -6   3  -1  137.09   16.30
  -6  -3   1  158.58   15.40
   6  -3  -1  139.89   14.20
   6   3   1  147.39   15.90
   6   3   1  137.39   15.10
  -6   3  -1  147.69   15.60
   6  -3   1  135.49   15.50
  -6   3   1  137.09   13.80
   6   3  -1  148.69   15.00
  -6  -3  -1  169.78   15.20
   6   3  -1  173.28   15.30
   6  -3   1  137.59   15.70
  -6   3   1  147.29   15.60
  -6  -3  -1  153.98   14.10
   6  -3   1  157.98   14.60
   6   3  -1  168.88   14.00
  -6  -3  -1  128.69   14.10
  -6   3   1  176.88   14.80
  -6   4  -1  328.07   20.50
   6  -4  -1  325.97   19.80
   6  -4  -1  359.36   20.90
  -6   4  -1  329.57   21.30
  -6  -4   1  315.87   20.20
   6  -4  -1  335.57   20.00
  -6   4  -1  332.97   16.60
   6   4   1  325.87   19.80
  -6  -4   1  313.87   20.40
  -6   4  -1  316.57   22.30
   6   4   1  285.27   21.80
   6   4   1  325.67   20.30
   6   4   1  321.27   19.80
   6   4  -1  296.17   19.90
   6   4  -1  301.57   20.30
   6  -4   1  343.07   21.20
   6   4  -1  328.37   22.30
  -6   4   1  326.47   19.20
  -6  -4  -1  351.26   21.00
  -6  -4  -1  309.07   19.90
   6  -4   1  312.87   21.10
  -6   4   1  317.77   23.00
   6   4  -1  332.77   20.20
  -6  -4  -1  325.57   20.00
   6  -4   1  317.37   21.00
  -6  -5   1  211.28   17.20
   6   5   1  226.58   16.30
   6   5   1  245.78   16.80
  -6   5  -1  198.98   15.00
   6   5   1  198.68   16.30
  -6   5  -1  204.78   16.60
  -6   5  -1  233.88   21.40
   6   5   1  201.88   19.00
   6  -5  -1  227.78   18.90
   6  -5  -1  226.78   15.00
  -6   5  -1  226.48   20.80
  -6  -5   1  205.78   16.90
  -6  -5   1  231.88   17.60
   6  -5  -1  244.98   17.50
   6   5   1  242.58   18.50
   6  -5  -1  254.47   16.40
   6  -5   1  237.18   17.90
   6   5  -1  223.38   17.00
  -6   5   1  220.58   15.70
  -6  -5  -1  228.38   17.30
  -6   5   1  230.98   21.80
   6   5  -1  228.28   16.70
   6   5  -1  241.28   18.50
  -6   5   1  230.48   18.70
  -6   5   1  222.28   20.80
   6  -5   1  208.98   17.40
   6  -5   1  231.48   19.10
  -6   5   1  188.48   14.40
   6   5  -1  235.68   19.90
  -6  -5  -1  221.48   17.10
  -6  -5  -1  219.28   19.40
   6   5  -1  231.18   17.30
   6  -6  -1   58.39   11.10
   6   6   1   37.60   12.30
   6   6   1   47.40    9.90
  -6  -6   1   55.29   10.50
  -6   6  -1   55.49    9.10
  -6   6  -1   33.00   13.20
  -6   6  -1   40.80   12.60
  -6  -6   1   62.99   10.40
  -6   6  -1   49.20    8.90
   6  -6  -1   73.99    9.90
  -6   6  -1   62.99   12.30
  -6   6  -1   50.39    9.60
   6   6   1   62.59   13.80
  -6  -6   1   43.90    7.80
   6  -6  -1   62.19   10.50
  -6  -6   1   56.09   11.30
   6  -6  -1   62.89    9.20
   6   6   1   59.69   11.10
   6   6   1   51.89    9.70
   6   6  -1   56.19    9.80
  -6   6   1   53.29   12.00
  -6   6   1   58.49   14.20
   6   6  -1   65.19   11.10
   6  -6   1   44.60   11.50
   6   6  -1   50.19   12.50
   6   6  -1   53.29    9.70
   6  -6   1   42.30   11.70
   6   6  -1   64.99    8.60
   6  -6   1   58.39   11.20
  -6   6   1   34.90   12.30
  -6   6   1   58.19    9.00
  -6  -6  -1   40.80    9.80
  -6  -6  -1   59.59   11.70
  -6  -6  -1   36.20   16.10
   6  -6   1   72.09   10.90
  -6   6   1   57.39    9.70
   6  -7  -1  170.58   15.90
   6   7   1  131.59   15.80
   6   7   1  135.19   14.30
   6   7   1  134.69   18.10
   6   7   1  132.59   15.50
  -6   7  -1  136.59   17.20
   6   7   1  147.09   16.00
  -6   7  -1  155.28   16.00
   6  -7  -1  147.89   16.40
  -6   7  -1  148.79   15.30
  -6  -7   1  156.68   16.10
   6  -7  -1  166.88   15.40
  -6  -7   1  185.98   18.90
   6   7   1  144.89   15.40
  -6  -7   1  148.89   21.70
   6  -7  -1  166.88   18.60
  -6   7  -1  160.68   16.80
  -6   7  -1  153.48   16.10
  -6  -7   1  136.09   14.10
   6  -7  -1  145.99   14.80
   6  -7  -1  121.79   14.60
  -6   7   1  159.58   13.80
   6   7  -1  160.58   17.80
   6  -7   1  164.98   17.30
  -6  -7  -1  147.09   15.80
  -6  -7  -1  147.89   15.70
  -6   7   1  149.39   17.50
   6  -7   1  165.58   17.40
  -6  -7  -1  144.89   15.90
   6   7  -1  147.19   14.20
   6   7  -1  175.18   16.50
  -6  -7  -1  160.88   15.60
  -6   7   1  181.08   16.70
  -6   7   1  165.78   14.90
  -6   7   1  125.59   17.60
   6  -7   1  174.18   18.70
   6   7  -1  140.99   15.50
   6  -7   1  163.98   16.20
   6   7  -1  160.98   18.30
  -6   8  -1  108.59   13.20
  -6   8  -1  104.29   12.50
   6  -8  -1   74.89   19.20
   6   8   1  105.39   11.50
  -6  -8   1  145.59   15.10
   6   8   1   84.29   15.80
   6  -8  -1  103.59   18.80
   6  -8  -1   82.09   14.80
   6  -8  -1   83.79   14.90
   6  -8  -1   80.39   14.80
   6  -8  -1  132.39   13.50
   6   8   1  140.79   14.40
   6   8   1  106.49   15.20
  -6   8  -1   92.99   11.90
  -6  -8   1  129.89   11.90
  -6   8  -1   83.79   19.30
   6   8   1  123.09   18.00
  -6   8  -1   82.69   16.80
  -6  -8   1  112.89   12.80
  -6  -8   1  116.39   13.10
   6   8   1  107.29   12.80
   6   8  -1  103.69   14.90
  -6   8   1  123.49   11.80
  -6   8   1  105.19   11.00
   6  -8   1  104.79   15.70
   6  -8   1   87.69   15.40
  -6  -8  -1  120.09   12.80
  -6   8   1  110.79   16.30
   6  -8   1  121.29   13.10
  -6  -8  -1  101.49   12.60
  -6   8   1  102.09   16.90
   6   8  -1   82.89   14.60
  -6  -8  -1  112.19   13.00
  -6  -8  -1  130.89   15.80
   6   8  -1  105.99   11.50
   6   8  -1  103.09   18.50
   6  -8   1   50.99   14.10
   6  -8   1   87.79   12.80
   6   8  -1  123.39   14.00
   6  -9  -1  153.98   15.80
   6  -9  -1  116.49   17.50
  -6  -9   1  158.28   16.60
   6   9   1  150.58   17.70
  -6   9  -1  146.19   15.20
   6   9   1  128.59   16.90
   6  -9  -1  124.39   14.90
   6   9   1  140.99   21.10
  -6  -9   1  144.59   14.50
   6   9   1  134.19   18.70
  -6   9  -1  166.38   19.30
  -6  -9   1  162.28   14.50
  -6   9  -1  136.09   19.60
  -6   9  -1  147.39   16.20
   6  -9  -1  136.19   13.80
  -6  -9   1  177.68   19.20
  -6  -9  -1  152.58   16.00
  -6   9   1  163.18   20.10
  -6   9   1  134.49   19.00
   6   9  -1  143.79   16.70
   6  -9   1  172.88   18.70
  -6  -9  -1  150.68   14.40
  -6  -9  -1  128.79   15.50
  -6  -9  -1  131.29   16.70
  -6   9   1  152.08   13.90
   6  -9   1  105.69   13.70
   6   9  -1  134.29   17.90
   6   9  -1  143.49   19.90
   6   9  -1  104.89   12.00
  -6   9   1  124.69   13.80
   6  -9   1  107.79   28.60
  -6  -9  -1  161.78   15.70
   6 -10  -1   32.50    8.30
  -6 -10   1   25.70   13.60
   6 -10  -1   38.30   15.90
   6  10   1   36.70   11.10
   6 -10  -1    8.70   14.10
  -6 -10   1   48.10   16.20
  -6  10  -1   34.00   15.90
   6 -10  -1   26.60    8.80
   6 -10  -1    9.80   13.90
   6  10   1   29.50   15.50
  -6  10  -1   24.40   12.70
  -6  10  -1   17.80    9.80
  -6 -10   1   46.70   11.40
  -6 -10   1   42.60   14.00
   6 -10  -1   16.30   16.30
  -6 -10   1   29.30   10.50
   6  10   1   25.70   13.80
   6  10   1   34.40   15.10
  -6  10  -1   14.50   15.90
   6  10  -1   29.90   15.10
   6  10  -1   38.90   14.60
   6 -10   1    7.90   10.30
  -6  10   1   21.10   15.40
   6 -10   1   23.70   15.80
  -6 -10  -1   42.30   10.00
   6 -10   1   35.10   14.10
  -6 -10  -1   39.00   13.10
  -6 -10  -1   35.90   14.70
   6  10  -1   13.90   13.50
   6 -10   1   36.00   10.30
  -6 -10  -1   51.99   21.70
  -6 -10  -1   29.00   11.90
  -6  10   1   17.50   15.40
   6 -10   1   -8.10   15.20
  -6 -10  -1   27.40   10.50
  -6 -11   1    5.40   13.90
  -6 -11   1  -15.40    9.10
  -6 -11   1    2.30   11.20
   6 -11  -1  -19.80   13.70
   6  11   1   11.20   16.00
  -6  11  -1  -14.30   14.70
   6  11   1    1.30   14.10
  -6  11  -1  -11.40   16.20
  -6 -11   1   -9.60   14.60
  -6 -11   1   11.90   15.70
   6 -11  -1  -23.30   15.30
  -6  11  -1   15.20    4.60
   6  11   1   -3.10    4.60
   6  11   1    8.20   14.80
  -6 -11   1    9.70    9.50
  -6  11  -1   -8.50    8.20
   6 -11  -1   23.40   15.10
   6 -11  -1    9.90   16.20
  -6  11   1  -13.00   15.20
   6 -11   1   -2.90   15.30
  -6  11   1   -2.60   15.80
   6 -11   1   -8.80   13.90
   6  11  -1   -1.90   15.00
   6 -11   1   -1.70    8.60
   6 -11   1  -22.90   15.40
  -6 -11  -1   -5.30   12.30
  -6 -11  -1   -3.60    8.40
   6  11  -1   26.60   14.90
   6  11  -1   -4.60    4.70
  -6 -11  -1  -12.70    9.30
  -6 -11  -1   24.00   16.60
  -6 -11  -1    7.10   11.40
   6  11  -1  -14.40   14.30
   6 -11   1  -14.10   15.80
  -6 -11  -1  -17.20   14.40
   6 -11   1  -11.90   13.50
  -6  12  -1   27.10   18.30
  -6  12  -1   25.40    8.30
   6 -12  -1   26.10   18.00
  -6 -12   1   48.60   14.40
  -6 -12   1   26.80   16.00
  -6 -12   1   64.79   16.40
   6  12   1    7.20   17.80
  -6  12  -1   15.80   18.20
   6  12   1    5.30   15.10
   6  12   1   21.70    9.40
  -6 -12   1   25.20    9.70
   6  12  -1   27.40   16.00
  -6  12   1   26.90   18.60
  -6 -12  -1   22.40    9.90
   6  12  -1   10.70   16.80
   6  12  -1   37.20   12.10
   6 -12   1   45.00   16.40
  -6  12   1    9.60   17.30
  -6 -12  -1   33.40   22.20
   6 -12   1   89.89   19.90
  -6 -12  -1   32.50   16.10
  -6 -12  -1   19.90    8.70
  -7   0   1    1.50    5.50
   7   0   1   -3.60    9.00
   7   0  -1   -0.60    8.60
  -7   0   1    9.10   10.90
   7   0   1   -3.10    9.00
  -7   0   1   -4.50    8.80
  -7   0  -1    1.50    9.50
  -7   0  -1   11.10    9.80
   7   0  -1    8.20    8.80
   7   1   1  262.27   29.90
   7   1   1  269.07   20.00
   7  -1  -1  249.88   18.70
   7  -1  -1  272.57   19.30
  -7   1  -1  274.97   19.10
  -7  -1   1  274.27   19.80
   7   1   1  269.57   17.60
  -7   1  -1  277.77   19.30
  -7  -1   1  288.67   20.00
   7   1  -1  283.97   14.80
   7   1  -1  259.17   19.50
   7  -1   1  254.97   19.90
  -7   1   1  281.77   16.00
  -7   1   1  261.37   18.60
  -7  -1  -1  246.08   19.80
  -7   1   1  268.47   19.70
   7  -1   1  294.87   20.30
   7  -1   1  246.28   16.60
   7   1  -1  240.28   18.90
  -7  -1  -1  252.87   19.20
   7   2   1 1819.42   78.39
   7  -2  -1 1843.52   78.19
  -7  -2   1 1814.32   78.39
   7  -2  -1 1860.41   78.29
   7   2   1 1848.22   77.79
  -7   2  -1 1850.41   78.59
  -7   2  -1 1840.82   77.59
  -7  -2   1 1795.02   78.39
  -7   2  -1 1850.81   78.69
   7   2   1 1806.92   78.39
  -7  -2  -1 1893.51   78.79
  -7  -2  -1 1931.91   76.39
   7  -2   1 1874.71   76.39
  -7   2   1 1931.21   78.29
   7  -2   1 1806.12   85.19
   7   2  -1 1880.41   77.89
   7   2  -1 1839.62   78.59
   7  -2   1 1820.22   78.49
  -7   2   1 1915.51   78.59
   7   2  -1 1877.61   78.79
  -7  -2  -1 1787.52   78.29
   7   3   1 2327.37   98.99
  -7  -3   1 2370.16   99.39
  -7   3  -1 2491.35   99.59
   7  -3  -1 2403.46   98.19
   7   3   1 2421.96   99.59
   7   3   1 2309.77   99.19
  -7  -3   1 2289.07  101.09
   7  -3  -1 2425.86   98.99
   7  -3  -1 2456.65   99.09
  -7   3  -1 2402.06   99.29
  -7   3  -1 2402.86   98.89
  -7  -3  -1 2320.37   99.19
   7   3  -1 2276.97   99.19
   7  -3   1 2391.66   97.89
   7   3  -1 2348.67   97.69
   7  -3   1 2493.95   99.49
  -7  -3  -1 2355.06   99.19
  -7  -3  -1 2425.66   97.99
   7  -3   1 2428.06   99.29
  -7   3   1 2354.96   99.39
  -7   3   1 2363.56   98.79
   7   3  -1 2255.87   98.99
  -7   3   1 2442.36   99.19
  -7  -4   1   67.99   11.10
   7  -4  -1   72.39   10.90
   7   4   1   67.99    9.90
  -7  -4   1   59.99   10.70
  -7   4  -1   60.89   10.70
  -7   4  -1   46.90   11.70
  -7   4  -1   71.09   12.00
   7  -4  -1   63.19   10.70
   7   4   1   50.39   11.60
   7   4   1   55.69   10.20
   7  -4  -1   63.49   10.60
   7   4   1   61.79   10.90
   7   4  -1   74.09   10.70
   7   4  -1   59.29   11.30
   7  -4   1   54.49   10.50
  -7   4   1   43.40   11.80
  -7   4   1   58.79    9.90
   7  -4   1   59.89   11.10
   7   4  -1   75.39   10.00
   7  -4   1   80.29   11.80
  -7  -4  -1   56.59   10.70
  -7   4   1   60.69   10.70
   7   4  -1   79.89   12.80
  -7  -4  -1   80.19   11.70
   7   5   1   12.90    9.10
  -7  -5   1   14.70    9.50
  -7   5  -1   26.40    8.80
   7   5   1   21.20    8.70
   7  -5  -1   15.80    9.60
   7  -5  -1   20.80   11.60
  -7   5  -1   18.00   11.50
   7   5   1   14.80   10.60
  -7  -5   1   10.10    9.40
  -7   5  -1   31.50   10.30
   7   5   1   12.60    9.10
   7  -5  -1   10.20   10.30
  -7  -5   1   14.20    9.50
  -7   5   1   12.70   11.90
  -7   5   1   26.70   12.00
   7   5  -1   18.60    7.40
   7   5  -1    5.10    8.70
  -7   5   1   21.80   10.90
   7  -5   1    0.20    9.60
   7   5  -1   20.60   10.90
   7   5  -1    6.20    9.80
   7  -5   1   14.30   10.50
  -7  -5  -1   22.20    9.60
   7   5  -1   14.80    8.90
  -7   5   1   25.70    8.30
  -7  -5  -1    9.20    9.40
   7  -5   1   21.00   10.30
   7   6   1  869.11   42.20
  -7  -6   1  833.12   40.80
   7   6   1  874.41   40.70
   7  -6  -1  893.61   40.60
   7  -6  -1  898.01   38.50
   7  -6  -1  872.21   40.30
   7  -6  -1  829.92   42.20
   7   6   1  885.61   40.10
   7   6   1  828.22   40.40
   7   6   1  815.52   43.20
  -7  -6   1  841.82   41.00
  -7   6  -1  879.71   44.50
  -7  -6   1  796.02   40.60
  -7   6  -1  871.91   44.30
  -7   6  -1  910.31   38.50
  -7   6  -1  887.61   40.60
   7  -6   1  874.11   41.40
  -7   6   1  920.61   40.70
  -7   6   1  889.61   42.20
   7   6  -1  801.52   41.50
   7   6  -1  818.42   40.90
   7  -6   1  882.41   42.40
  -7   6   1  942.71   44.10
   7   6  -1  821.92   38.30
  -7   6   1  911.71   40.20
   7   6  -1  821.52   40.30
   7  -6   1 1047.60   52.29
  -7  -6  -1  830.22   40.70
   7   6  -1  835.92   43.60
  -7  -6  -1  813.22   41.40
  -7  -6  -1  848.52   40.80
  -7   6   1  855.71   44.40
  -7  -6  -1  844.62   38.40
   7   7   1  175.88   17.00
  -7   7  -1  146.49   17.00
  -7  -7   1  162.58   17.20
  -7   7  -1  152.68   14.80
  -7   7  -1  151.08   17.90
   7   7   1  136.39   16.20
   7  -7  -1  151.08   16.80
   7   7   1  151.98   26.70
  -7   7  -1  149.19   15.80
   7  -7  -1  159.98   16.90
   7  -7  -1  143.89   22.30
   7   7   1  157.08   16.60
   7  -7  -1  143.79   14.00
   7  -7  -1  170.68   15.10
  -7  -7   1  166.88   15.90
  -7  -7   1  164.08   18.00
  -7  -7  -1  142.59   15.30
   7   7  -1  143.09   14.10
  -7  -7  -1  170.78   15.70
   7   7  -1  130.79   14.50
  -7   7   1  136.29   18.70
  -7   7   1  133.29   17.70
   7   7  -1  156.58   16.10
   7  -7   1  147.19   16.00
   7   7  -1  178.88   21.70
  -7   7   1  168.98   15.50
   7   7  -1  163.88   16.10
  -7   7   1  154.58   16.90
  -7   7   1  145.89   16.10
  -7  -7  -1  112.69   20.50
   7  -7   1  120.09   24.50
  -7  -7  -1  149.39   18.80
   7  -7   1  147.39   17.10
   7   8   1  376.56   23.10
   7   8   1  365.86   28.90
   7  -8  -1  410.66   23.30
  -7   8  -1  376.36   23.90
   7   8   1  369.06   27.50
   7   8   1  410.86   23.90
  -7   8  -1  426.06   29.10
   7  -8  -1  413.46   23.20
   7  -8  -1  408.46   23.80
  -7   8  -1  403.36   30.90
   7  -8  -1  378.46   28.20
  -7   8  -1  395.76   24.00
   7  -8  -1  305.07   26.70
  -7  -8   1  388.96   24.60
   7   8   1  414.76   30.60
  -7  -8   1  357.46   24.40
  -7  -8   1  371.66   26.10
  -7   8  -1  403.96   24.20
   7  -8   1  431.66   28.20
   7  -8   1  379.46   28.60
   7  -8   1  383.66   24.40
   7   8  -1  370.86   30.20
  -7   8   1  388.66   29.40
   7   8  -1  359.36   28.40
  -7  -8  -1  374.76   24.30
   7   8  -1  428.96   27.70
  -7   8   1  351.36   31.90
  -7  -8  -1  381.56   24.60
  -7   8   1  419.36   26.00
  -7  -8  -1  372.66   23.80
   7  -8   1  390.86   24.60
  -7   8   1  421.66   23.10
  -7   8   1  369.56   29.50
   7  -8   1  412.16   30.60
  -7  -8  -1  341.47   26.50
  -7   9  -1   -2.10   14.40
   7   9   1   20.90   12.10
  -7   9  -1    6.00    5.80
   7   9   1    7.90   15.50
  -7  -9   1    2.20   10.00
   7  -9  -1   22.50   11.30
  -7  -9   1    2.40   10.10
   7   9   1    3.40    9.90
  -7   9  -1   12.80   10.80
   7   9   1   13.70   15.10
   7   9   1   -8.80    4.70
   7  -9  -1    8.50   16.20
  -7  -9   1   58.29   13.00
  -7   9  -1    7.20   14.90
   7  -9  -1    5.60    9.10
   7  -9  -1    7.30   14.80
  -7  -9   1   12.60    9.70
   7  -9  -1    4.30   10.10
  -7   9   1  -11.20    5.50
   7   9  -1   14.70   15.40
  -7  -9  -1   28.60   10.00
  -7   9   1   -1.90   13.60
   7  -9   1   43.00   14.40
  -7  -9  -1    2.20   10.50
   7   9  -1    0.90    4.80
   7   9  -1   18.80   13.00
   7  -9   1    8.90   12.90
   7   9  -1   30.90   15.90
  -7  -9  -1   10.80   10.50
  -7   9   1    3.40   13.90
  -7  -9  -1   17.70   11.10
   7  -9   1   21.50   11.20
   7   9  -1   24.40   12.90
   7  10   1    4.80    5.20
  -7 -10   1    5.40   18.70
  -7  10  -1    5.40   15.10
   7 -10  -1   -4.50   16.10
   7 -10  -1   18.10    9.30
  -7 -10   1   15.10   10.90
   7 -10  -1   14.20    9.40
  -7 -10   1   18.90   15.80
   7  10   1   28.50   12.00
   7 -10  -1    1.80   14.20
  -7 -10   1    4.80   10.00
   7  10   1   -0.80   13.80
  -7  10  -1   14.00    9.90
  -7 -10   1   24.40   13.00
  -7 -10   1    5.40   10.70
   7  10   1    9.00   15.00
   7 -10  -1    7.90   26.10
  -7  10  -1    5.50    5.10
   7  10   1    5.40   13.20
  -7  10  -1   30.00   15.70
   7  10  -1   21.60   13.80
  -7  10   1   28.70   16.50
  -7 -10  -1   -9.10   16.40
   7 -10   1   -5.80   13.30
   7 -10   1   28.10   15.40
   7 -10   1   29.30   11.20
  -7 -10  -1   51.79   14.00
  -7 -10  -1   18.10   10.70
  -7  10   1   12.10    4.80
   7  10  -1   -2.40    4.70
   7 -10   1    0.20    9.70
  -7  10   1   10.00   14.90
   7  10  -1   -8.30   12.80
  -7 -10  -1    5.90   12.00
   7 -10   1   -5.40   16.00
   7  10  -1   12.60   17.00
  -7  10   1   12.40    8.60
   7  10  -1   15.60   15.20
   7 -11  -1   80.49   19.40
   7 -11  -1   64.19   18.00
  -7 -11   1   57.29   19.20
  -7 -11   1   93.29   22.10
  -7 -11   1   68.39   19.10
  -7  11  -1   62.39   19.30
  -7 -11   1   94.29   16.50
   7 -11  -1   43.40   16.40
  -7 -11   1   61.49   13.00
   7  11   1   57.19   28.40
  -7  11  -1   68.19   11.50
  -7  11  -1   68.19   26.20
  -7 -11   1   46.20   12.40
   7  11   1   57.29   19.50
   7 -11  -1   42.20   16.80
  -7  11   1   60.79   10.20
   7 -11   1   43.20   11.70
   7  11  -1   72.89   27.50
  -7 -11  -1   57.39   11.30
  -7 -11  -1   61.69   16.10
  -7 -11  -1   65.89   18.70
   7 -11   1   60.99   16.80
  -7 -11  -1   85.09   15.50
  -7 -11  -1   75.19   12.80
  -7  11   1   51.69   17.90
   7 -11   1   45.40   17.50
   7  11  -1   52.79   16.90
   7 -11   1   37.90   17.30
   7 -11   1   54.09   11.90
  -7  11   1   47.60   18.50
   7  11  -1   71.19   18.70
   8   0  -1   -2.00    9.50
   8   0  -1  -12.30    8.40
  -8   0   1   -5.50    5.50
   8   0   1   -6.50    9.30
  -8   0  -1   -6.60    9.50
  -8   0   1    2.20    9.40
  -8   0  -1   -0.70    9.60
   8   0   1   -4.30    9.50
  -8   0   1   -0.30    9.10
   8  -1  -1  783.12   38.10
   8  -1  -1  818.12   38.70
  -8   1  -1  838.22   39.20
   8   1   1  793.92   36.50
  -8  -1   1  775.42   38.20
   8   1   1  775.12   38.90
   8   1   1  783.32   38.10
  -8   1  -1  779.62   38.20
  -8  -1   1  759.32   38.10
  -8   1   1  827.42   36.80
  -8  -1  -1  776.22   38.70
  -8  -1  -1  755.52   38.20
   8  -1   1  768.72   38.70
   8   1  -1  788.32   34.00
   8   1  -1  815.42   38.60
  -8   1   1  808.42   38.00
   8  -1   1  791.92   38.30
   8   1  -1  762.52   37.80
   8  -2  -1  126.89   16.50
  -8  -2   1  130.99   14.20
  -8   2  -1  137.29   13.80
   8  -2  -1  126.19   14.20
   8   2   1  127.89   13.10
   8   2   1  125.59   15.60
  -8   2  -1  136.09   14.60
  -8  -2   1  148.59   14.80
  -8   2  -1  144.09   14.90
   8   2   1  118.19   13.80
   8  -2   1  123.59   13.80
  -8  -2  -1  119.69   13.80
   8   2  -1  119.59   13.30
   8   2  -1  162.58   15.20
  -8   2   1  132.09   13.80
  -8  -2  -1  120.39   14.20
  -8   2   1  139.99   14.30
   8  -2   1  143.49   13.70
   8   2  -1  138.69   13.80
   8  -2   1  130.29   14.00
   8   3   1  243.58   20.10
  -8   3  -1  187.58   19.40
  -8   3  -1  225.88   19.70
  -8  -3   1  211.18   19.60
   8   3   1  248.38   19.70
   8   3   1  215.48   19.10
   8  -3  -1  224.18   19.10
  -8  -3   1  218.28   18.70
  -8   3  -1  230.38   19.20
   8  -3  -1  238.18   18.90
   8  -3  -1  229.18   17.80
  -8   3   1  239.08   18.70
   8   3  -1  234.28   16.60
   8  -3   1  221.68   19.70
   8   3  -1  213.68   26.10
   8  -3   1  223.88   19.80
  -8   3   1  229.28   19.40
  -8  -3  -1  225.28   19.70
   8   3  -1  229.38   19.90
  -8  -3  -1  251.47   20.10
   8  -3   1  223.78   17.40
  -8   3   1  205.88   20.40
   8   4   1  122.19   14.20
   8  -4  -1  100.99   12.60
  -8   4  -1   92.99   13.60
  -8   4  -1  150.28   17.60
   8   4   1  116.29   13.60
  -8  -4   1  124.69   14.60
  -8   4  -1   99.29   13.60
   8   4   1   91.19   13.40
   8  -4  -1  102.49   13.00
  -8  -4   1  108.19   13.80
   8  -4  -1  116.39   13.60
   8   4  -1  124.89   13.80
   8   4  -1  112.39   11.70
   8  -4   1  108.09   14.30
  -8   4   1  116.39   13.10
   8   4  -1  101.99   14.20
   8  -4   1  120.69   12.50
  -8  -4  -1  103.99   13.50
   8  -4   1  104.09   14.00
  -8   4   1  108.99   14.70
   8   4  -1   99.39   13.80
  -8  -4  -1  118.39   14.10
  -8   4   1  112.59   13.40
   8   5   1   60.99   11.80
   8   5   1   50.79   13.10
   8  -5  -1   50.59   12.20
  -8   5  -1   82.09   13.90
  -8   5  -1   64.29   13.90
  -8  -5   1   70.89   13.10
   8  -5  -1   60.49   11.80
   8   5   1   62.09   11.60
  -8   5  -1   43.70   12.10
  -8  -5   1   65.69   12.30
   8  -5  -1   64.49   12.40
  -8  -5   1   69.69   11.70
   8  -5   1   38.00   11.60
   8   5  -1   81.69   11.80
   8  -5   1   53.99   12.70
   8   5  -1   69.89   14.30
  -8  -5  -1   83.09   13.30
   8   5  -1   56.39   11.90
  -8   5   1   77.69   11.90
  -8  -5  -1   72.39   12.70
  -8   5   1   83.89   14.90
  -8   5   1   80.29   12.20
   8  -5   1   66.19   13.30
   8  -6  -1   40.30   14.00
   8  -6  -1   41.40   11.80
   8  -6  -1   67.59   12.40
   8   6   1   49.80   11.00
  -8  -6   1   48.10   13.20
   8   6   1   40.00   14.00
  -8   6  -1   57.69   16.40
   8  -6  -1   53.69   14.40
   8   6   1   58.29   12.50
  -8   6  -1   44.20   15.30
   8   6   1   59.89   11.10
  -8   6  -1   44.70   14.80
  -8   6  -1   41.30   11.40
  -8  -6   1   48.90   12.30
   8   6   1   74.99   12.20
  -8  -6   1   59.19   12.50
   8  -6  -1   62.89    9.20
   8  -6   1   53.49   12.80
   8   6  -1   49.30   12.70
  -8   6   1   51.39   12.80
   8   6  -1   69.39    9.80
  -8   6   1   41.70   10.50
   8   6  -1   57.69   13.90
  -8   6   1   60.89   15.20
   8  -6   1   56.89   12.50
   8  -6   1   66.79   16.90
   8   6  -1   47.90   11.50
  -8  -6  -1   56.89   14.70
  -8  -6  -1   66.89   12.50
  -8  -6  -1   47.20    8.60
  -8  -6  -1   49.60   12.20
   8   6  -1   54.79   11.30
  -8   6   1   56.29   15.70
  -8   7  -1  173.18   20.30
   8   7   1  161.58   17.40
   8   7   1  180.08   20.50
   8   7   1  158.18   18.40
   8   7   1  169.98   15.40
  -8   7  -1  188.38   20.00
  -8  -7   1  178.38   17.20
  -8  -7   1  188.58   21.60
   8   7   1  155.68   19.10
   8  -7  -1  190.98   18.30
   8  -7  -1  160.98   17.90
  -8  -7   1  176.38   16.80
  -8   7  -1  179.78   20.20
   8  -7  -1  184.78   18.90
   8  -7  -1  168.28   15.20
   8  -7  -1  168.18   18.20
  -8  -7  -1  158.98   16.30
  -8   7   1  166.18   17.20
   8   7  -1  169.88   17.80
  -8   7   1  131.89   21.10
  -8  -7  -1  165.88   19.00
  -8   7   1  182.18   17.50
   8  -7   1  171.48   20.00
  -8   7   1  176.28   20.40
  -8  -7  -1  179.18   17.90
  -8  -7  -1  162.88   15.70
  -8   7   1  187.58   19.50
   8   7  -1  190.28   21.00
   8  -7   1  148.69   17.10
   8   7  -1  184.58   15.00
   8  -7   1  168.88   19.40
   8   7  -1  204.78   20.10
  -8  -8   1  144.39   17.00
   8  -8  -1  146.09   15.80
   8   8   1  128.99   19.00
  -8   8  -1  138.49   18.90
   8   8   1  152.28   15.10
  -8   8  -1  116.49   19.10
   8   8   1  124.89   16.60
   8  -8  -1  106.59   14.60
  -8  -8   1  151.28   15.90
  -8  -8   1  140.49   15.60
   8   8   1  128.79   20.70
   8  -8  -1  132.99   14.30
   8   8  -1  135.99   13.90
  -8   8   1  111.09   18.70
  -8  -8  -1  138.89   15.60
  -8   8   1  127.39   19.70
   8   8  -1  161.38   22.00
   8  -8   1  110.69   20.40
  -8  -8  -1  144.69   15.70
   8  -8   1  147.09   16.40
   8  -8   1  144.79   15.80
   8  -8   1  126.59   17.50
  -8  -8  -1  139.29   14.00
   8   8  -1  124.79   18.00
  -8   8   1  147.79   18.40
  -8  -8  -1  159.08   18.20
   8   8  -1  149.79   17.50
  -8   9  -1   15.20   15.90
   8   9   1   -0.40    5.30
  -8  -9   1    0.50   10.60
   8   9   1   35.20   17.30
  -8  -9   1    6.60   10.70
  -8   9  -1   14.00   10.80
   8   9   1   22.50   13.60
   8   9   1   23.90   10.40
   8   9   1   12.90   12.30
   8  -9  -1   44.00   16.00
  -8   9  -1   12.20   14.00
   8  -9  -1   21.10   10.90
   8  -9  -1   21.90   12.00
   8  -9  -1   11.80   14.20
   8   9   1   -0.70   13.00
   8  -9  -1   10.60   15.60
  -8  -9   1   27.20   11.20
   8  -9   1    4.40   12.00
  -8   9   1   21.30   15.20
   8   9  -1   22.80   14.50
  -8   9   1    1.60    5.90
   8  -9   1   18.60   11.00
  -8   9   1    7.70   15.40
   8   9  -1   25.90   15.70
  -8   9   1   30.10   10.40
   8  -9   1    4.30   14.10
  -8  -9  -1   17.70   11.40
   8   9  -1   10.20   13.10
   8  -9   1   -5.00   15.30
   8   9  -1   21.00   13.10
  -8  -9  -1   14.30   10.90
   8  10   1  -29.10   15.80
  -8 -10   1    4.80   11.90
   8 -10  -1    4.50   15.50
  -8  10  -1    9.30    5.60
  -8 -10   1  -18.60   15.30
  -8  10  -1    9.90   15.60
   8  10   1  -10.80   15.50
   8 -10  -1   -5.60   10.20
  -8 -10   1  -15.50   10.10
  -8 -10   1    0.70   10.20
  -8  10  -1  -10.50   13.20
   8 -10  -1   29.20   19.90
   8 -10  -1    8.90   15.10
  -8 -10   1   14.70   14.20
   8 -10  -1   -1.50   10.40
  -8  10  -1   -5.30   14.50
   8  10   1   -8.00   11.50
  -8  10   1   -8.60   11.20
   8 -10   1   -3.80   13.90
   8  10  -1    9.30   17.20
   8  10  -1   -6.70   12.20
   8  10  -1  -22.50   12.60
   8  10  -1   -0.10    4.80
   8 -10   1    7.10   15.00
  -8 -10  -1   -9.50   10.70
   8 -10   1  -26.60   18.60
   8 -10   1  -16.30   10.10
  -8 -10  -1    5.90   13.00
   8 -10   1   18.30   11.90
  -8 -10  -1  -12.40   11.10
  -8 -10  -1   -3.50   10.40
  -8  10   1    5.50    5.20
  -8  10   1   10.90   16.10
   8  10  -1    9.10   14.50
  -8  10   1   17.90   14.70
  -8  11  -1  -36.70   28.80
   8  11   1  -21.30   17.40
   8  11   1  -17.30   14.20
  -8  11  -1   -5.20    9.60
   8 -11  -1   34.60   16.20
  -8  11  -1    5.90    5.40
   8  11   1   11.30   15.10
  -8  11  -1   23.10   17.70
  -8 -11   1   -0.60   11.00
  -8 -11   1    8.10   13.50
   8 -11  -1   15.30    9.90
   8 -11  -1   -9.60    9.40
   8  11   1    4.20    5.20
  -8 -11   1  -10.10   12.30
  -8 -11  -1    1.30   13.90
   8  11  -1  -19.10   13.60
  -8  11   1    5.80    8.70
  -8 -11  -1   -2.50   10.30
   8  11  -1   -0.50    4.70
  -8 -11  -1   -6.40   14.20
  -8  11   1   16.70    5.00
   8 -11   1    7.00   14.00
  -8 -11  -1   23.60   13.60
   8 -11   1   -9.70   13.10
   8 -11   1   -9.50   11.60
   8  11  -1    9.40   15.40
  -8  11   1  -10.00   16.00
  -8  11   1   -3.90   17.30
   8 -11   1   -6.00   18.50
  -9   0   1   -9.00   10.00
   9   0  -1    8.10   10.50
   9   0   1    5.80   10.60
   9   0  -1   11.00   10.70
  -9   0   1   -3.90   10.00
   9   0   1   -6.70    7.80
  -9   0  -1   -3.00   10.30
  -9   0  -1  -10.80   10.50
  -9   0   1  -10.40    5.90
   9   0   1   -0.10   10.30
   9   1   1   92.99   13.70
  -9  -1   1   90.89   13.60
  -9  -1   1   82.89   13.40
   9   1   1   91.19   13.90
  -9   1  -1   82.99   13.60
   9  -1  -1   91.49   13.50
   9   1   1   88.79   11.20
  -9   1  -1   93.49   14.00
   9  -1  -1   75.09   13.10
   9  -1   1   96.09   14.30
   9   1  -1  113.19   14.50
  -9   1   1   93.39   13.70
  -9  -1  -1   93.29   14.30
   9   1  -1   84.79   12.70
  -9   1   1  117.39   14.60
   9  -1   1   82.39   13.50
  -9  -1  -1   89.99   13.90
   9   2   1 1547.75   70.79
   9  -2  -1 1618.94   70.59
   9  -2  -1 1564.34   70.19
  -9  -2   1 1599.54   70.69
   9   2   1 1532.25   69.09
  -9   2  -1 1496.75   69.09
   9   2   1 1686.53   71.09
  -9   2  -1 1699.73   71.19
  -9   2  -1 1642.24   71.09
  -9  -2   1 1627.74   71.09
   9  -2   1 1510.65   70.39
   9   2  -1 1702.03   67.19
   9   2  -1 1686.33   70.99
   9  -2   1 1613.74   70.79
  -9  -2  -1 1603.74   70.99
  -9  -2  -1 1614.24   71.09
  -9   2   1 1691.43   70.89
   9   2  -1 1572.24   70.69
   9  -2   1 1638.64   67.39
  -9   2   1 1565.04   72.79
   9  -3  -1  310.47   23.10
  -9   3  -1  317.37   23.80
   9   3   1  295.27   22.30
   9  -3  -1  309.57   27.90
   9   3   1  297.07   23.50
  -9   3  -1  334.27   24.10
  -9   3  -1  280.57   23.10
   9   3   1  330.07   24.10
  -9  -3   1  299.07   23.50
  -9  -3   1  307.87   22.60
   9   3  -1  306.77   19.70
  -9   3   1  336.67   23.40
   9   3  -1  351.56   24.30
   9   3  -1  297.27   22.30
   9  -3   1  339.17   21.10
  -9   3   1  324.27   24.10
  -9  -3  -1  332.07   24.00
   9  -3   1  318.67   23.80
  -9   3   1  270.47   22.50
  -9  -3  -1  305.27   22.60
   9  -3   1  296.87   23.50
   9  -4  -1  577.14   31.90
   9   4   1  603.14   32.70
  -9  -4   1  606.14   32.90
  -9  -4   1  558.74   32.70
   9   4   1  519.65   38.00
  -9   4  -1  569.24   41.50
  -9   4  -1  544.25   32.70
  -9   4  -1  597.54   32.90
   9  -4  -1  590.54   31.60
   9   4   1  556.84   32.50
   9  -4  -1  593.34   31.90
  -9   4   1  618.14   33.00
   9   4  -1  559.44   32.90
  -9   4   1  603.34   31.90
  -9  -4  -1  558.74   32.10
   9  -4   1  566.34   31.10
   9  -4   1  605.04   32.80
  -9  -4  -1  590.84   32.80
   9   4  -1  565.54   32.90
   9   4  -1  603.54   45.70
   9   4  -1  574.24   30.10
  -9   4   1  593.74   33.70
   9  -4   1  575.54   32.60
   9  -5  -1   32.00   14.40
   9   5   1    6.80   10.40
  -9   5  -1   39.60   12.00
   9  -5  -1    9.30   12.00
   9   5   1   27.60   12.40
  -9  -5   1   16.50   11.80
  -9   5  -1   13.90   11.30
  -9  -5   1   10.90   11.40
   9   5   1   12.70   11.60
   9  -5  -1   38.60   11.80
  -9  -5   1   13.50   10.20
  -9   5  -1    9.40   13.10
   9   5  -1    1.80   12.10
   9   5  -1    2.20    9.90
   9  -5   1   19.10   11.90
  -9  -5  -1    7.50   11.30
  -9  -5  -1   12.20   11.50
   9   5  -1   -7.80   10.00
   9   5  -1    3.60   11.50
  -9   5   1    0.40   10.70
  -9   5   1    4.30   10.40
  -9   5   1   -5.50   12.40
   9  -5   1   14.10   12.60
   9  -5   1   26.40   11.50
  -9   6  -1  475.95   32.40
   9  -6  -1  432.26   27.80
   9  -6  -1  467.85   29.20
  -9   6  -1  381.06   31.70
   9   6   1  464.95   28.10
  -9  -6   1  413.76   27.90
   9   6   1  472.05   26.10
  -9  -6   1  410.26   27.50
   9   6   1  460.55   30.20
   9  -6  -1  457.45   28.30
   9   6   1  444.76   28.20
   9  -6  -1  433.26   27.70
  -9   6  -1  443.06   28.00
  -9  -6   1  449.36   29.20
  -9  -6  -1  450.65   28.90
   9   6  -1  464.15   29.20
  -9   6   1  445.26   28.60
  -9   6   1  485.95   38.10
   9  -6   1  431.36   28.40
  -9   6   1  437.86   32.30
   9  -6   1  388.26   41.90
   9   6  -1  447.96   24.10
   9   6  -1  458.55   27.70
   9   6  -1  428.46   27.20
  -9  -6  -1  458.25   28.50
   9   6  -1  421.96   30.00
   9  -6   1  453.25   28.40
  -9   7  -1   87.19   15.80
  -9   7  -1   83.19   18.30
  -9  -7   1  100.99   15.20
   9   7   1  105.19   13.10
  -9   7  -1  104.69   17.70
   9  -7  -1   67.19   14.90
  -9  -7   1   78.49   14.00
  -9  -7   1  117.29   15.40
   9  -7  -1   89.29   14.60
   9  -7  -1   84.09   13.70
   9   7   1   93.09   13.60
   9   7   1   93.59   15.60
   9   7  -1  108.79   17.90
   9  -7   1   77.59   15.10
  -9  -7  -1  114.09   15.40
   9   7  -1   90.29   13.50
  -9  -7  -1   87.69   15.20
  -9   7   1   93.89   18.30
   9   7  -1  130.39   18.10
  -9  -7  -1   88.59   10.90
  -9  -7  -1   96.49   14.30
   9   7  -1  112.19   11.20
  -9   7   1  102.59   13.00
   9  -7   1  121.89   15.80
  -9   7   1  100.39   16.40
  -9   7   1  119.29   17.30
  -9  -8   1  164.58   17.60
  -9   8  -1   99.59   19.60
  -9   8  -1  129.09   18.80
   9   8   1  162.78   21.80
  -9  -8   1  163.58   18.50
   9  -8  -1  178.28   19.40
  -9   8  -1  154.98   17.70
   9  -8  -1  150.98   18.20
  -9  -8   1  166.48   17.60
   9   8   1  163.08   20.40
   9   8   1  174.78   17.50
  -9  -8  -1  165.48   18.30
   9   8  -1  138.59   14.20
  -9   8   1  107.99   19.90
  -9   8   1  148.89   15.80
   9  -8   1  144.59   17.20
   9  -8   1  181.98   17.80
   9   8  -1  143.39   18.10
  -9  -8  -1  155.58   16.50
  -9   8   1  183.28   21.10
  -9  -8  -1  186.98   21.20
  -9   8   1  183.18   22.20
  -9  -8  -1  184.68   18.10
   9   8  -1  135.49   19.50
   9   9   1    4.90   15.20
  -9   9  -1    6.70    6.00
   9  -9  -1    3.50   15.20
  -9  -9   1   -8.90   10.50
   9   9   1    3.90    9.50
   9  -9  -1   10.40   13.90
  -9   9  -1   18.90   16.20
  -9  -9   1  -10.50   10.40
   9   9   1   11.60    5.30
   9   9   1  -11.90   13.10
   9  -9  -1   11.60   12.00
   9  -9  -1  -12.00   14.70
  -9   9  -1  -12.00   14.30
   9   9  -1  -12.80   13.20
   9  -9   1   -6.00   12.40
  -9  -9  -1  -14.70   10.40
   9   9  -1   -1.10   11.60
  -9   9   1    6.00    6.00
  -9  -9  -1   -2.20   11.40
  -9   9   1   -1.00   15.60
   9  -9   1   -2.30   14.30
   9  -9   1   -3.90   15.90
   9  -9   1  -24.90   14.60
   9  -9   1   -3.00   11.60
  -9  -9  -1   19.10   10.20
  -9   9   1   -3.60   15.10
   9   9  -1    6.50   17.00
  -9   9   1   19.50   11.80
   9 -10  -1    8.30   11.60
  -9  10  -1    0.70    5.40
  -9 -10   1    8.00   14.30
   9 -10  -1    5.70   15.50
  -9  10  -1   -2.50   11.20
  -9  10  -1  -10.60   17.60
   9 -10  -1    7.20   15.20
   9  10   1    3.60    5.40
  -9 -10   1    2.00   11.20
  -9  10  -1    6.90   15.10
   9 -10  -1   -1.40   17.00
   9  10   1   33.00   19.70
   9  10   1    0.70   18.70
   9 -10  -1    2.40   11.70
   9  10   1   20.30   13.30
  -9  10   1    0.40    5.20
   9 -10   1   12.90   17.20
   9  10  -1   15.30    4.80
  -9 -10  -1    3.30   14.20
   9 -10   1   17.00   15.30
   9  10  -1    8.30   13.30
   9  10  -1   -2.60   13.70
   9 -10   1   18.50   14.30
   9  10  -1    7.70   25.80
  -9  10   1    3.80   16.60
   9 -10   1    0.20   13.40
  -9  10   1   -4.40   14.50
  -9 -10  -1  -12.00   11.10
  -9  10   1   -3.20    9.70
   9 -10   1  -25.00   11.10
   9  10  -1    2.80   16.20
  -9 -11   1   16.00   14.70
   9 -11  -1    2.10   11.30
  -9 -11   1    8.50   13.00
  -9  11  -1   13.10    6.10
  -9 -11   1    0.30   11.70
   9 -11  -1   -7.90   16.30
   9 -11  -1   -9.50   10.80
  -9  11  -1   15.40   17.00
  -9  11  -1    2.90   17.70
   9  11   1  -12.60    4.90
   9  11   1    3.00   16.10
  -9 -11   1   29.80   12.70
   9  11   1  -15.40   15.00
   9 -11   1   19.20   15.10
   9  11  -1   -9.80   15.20
  -9  11   1    1.20    5.20
  -9 -11  -1  -13.70   10.00
   9  11  -1    8.90   16.40
   9  11  -1    3.50   13.90
   9 -11   1   12.00   11.90
  -9  11   1   26.10   22.00
  -9  11   1   27.90   16.70
   9 -11   1    9.10   11.70
  -9 -11  -1   -3.90   11.80
  -9 -11  -1  -23.00   13.30
  -9 -11  -1    5.00   11.80
 -10   0   1    8.40   11.60
 -10   0  -1   -6.50   11.40
  10   0  -1  -19.50   10.50
  10   0  -1    4.30    5.50
  10   0   1  -22.80   10.80
  10   0   1   -7.80    8.10
 -10   0  -1    4.80   11.90
  10   0  -1   13.90   11.90
  10   0   1    8.60   11.70
 -10   0   1  -16.00   10.80
  10  -1  -1   27.40    7.50
  10  -1  -1   10.20   12.00
 -10   1  -1   10.10   12.10
 -10  -1   1   34.20   12.30
 -10   1  -1   -0.90   12.10
  10   1   1    3.70    9.50
  10   1   1   23.40   12.20
  10  -1  -1   38.30   12.90
  10   1   1   21.00   11.90
 -10  -1  -1   22.30   12.40
 -10  -1  -1   22.50   12.10
  10  -1   1   22.50   12.40
  10   1  -1   41.70   13.30
 -10   1   1   11.70   11.90
 -10   1   1   38.90   12.70
  10  -1   1   -7.80   11.60
  10   1  -1    1.90   11.30
  10   2   1    5.60   10.60
  10  -2  -1   27.00   12.70
  10   2   1   21.40   12.00
  10  -2  -1   24.40   11.90
 -10  -2   1   32.50   13.00
 -10   2  -1    5.20   12.10
 -10  -2   1   15.40   11.90
  10   2   1   23.00   12.80
 -10   2  -1   14.00   12.30
 -10   2  -1   11.80   12.30
  10  -2   1   19.30   11.90
 -10   2   1    8.80   12.20
  10  -2   1   -3.00   12.30
  10   2  -1   23.70   11.60
 -10  -2  -1   24.60   12.40
 -10  -2  -1   34.60   13.60
  10   2  -1   18.20   12.90
 -10   2   1    0.80   11.50
  10   3   1  180.38   19.70
 -10   3  -1  207.98   18.50
  10   3   1  178.28   21.70
 -10   3  -1  179.88   21.30
  10  -3  -1  185.18   21.30
  10   3   1  211.38   23.30
  10  -3  -1  174.58   21.40
 -10  -3   1  226.58   21.30
 -10   3  -1  261.27   29.50
 -10  -3   1  204.98   21.90
  10  -3   1  188.58   19.00
  10   3  -1  204.18   22.70
 -10   3   1  179.08   18.40
  10   3  -1  188.98   20.70
 -10  -3  -1  209.78   23.10
  10   3  -1  207.98   21.60
  10  -3   1  195.88   22.10
  10  -3   1  189.28   18.10
 -10   3   1  175.38   18.40
 -10   3   1  189.68   21.40
 -10  -3  -1  185.08   21.90
  10   3  -1  189.48   16.90
  10  -4  -1    5.30   14.40
  10   4   1    9.80   13.20
 -10  -4   1   18.30   13.40
 -10   4  -1    6.50   12.00
  10   4   1   -7.90   10.50
 -10   4  -1    6.10   12.90
  10   4   1   -3.10   11.30
 -10  -4   1   10.90   12.20
  10  -4  -1   -5.80   12.00
 -10   4  -1   16.40   12.40
  10  -4  -1   13.20   11.50
  10  -4  -1    7.90   11.70
 -10  -4  -1    7.20   12.20
  10  -4   1  -11.90   12.30
 -10   4   1    8.90   12.10
  10   4  -1    2.20   11.00
 -10   4   1   18.00   11.90
  10  -4   1    7.90   11.10
  10   4  -1   10.80   13.10
  10   4  -1  -23.10   11.90
  10   4  -1   -8.50    9.10
 -10   4   1   11.70   13.00
 -10  -4  -1   23.80   13.40
 -10   5  -1   68.59   14.10
  10  -5  -1   55.39   15.30
  10  -5  -1   46.60   13.60
 -10   5  -1   89.19   16.60
  10  -5  -1   61.49   13.60
 -10  -5   1   63.49   14.20
  10   5   1   78.09   14.10
  10   5   1   74.39   18.20
  10  -5  -1   53.49   13.80
 -10  -5   1   37.10   13.70
  10   5   1   69.49   15.60
 -10   5  -1   67.49   14.70
  10  -5   1   41.80   14.50
 -10   5   1   52.89   15.10
  10  -5   1   62.09   14.60
 -10  -5  -1   45.50   13.90
  10   5  -1   48.20   15.10
  10   5  -1   59.29   13.30
 -10   5   1   38.00   13.10
  10  -5   1   50.09   13.60
 -10   5   1   58.69   13.60
  10   5  -1   59.99   12.00
  10   5  -1   41.90   24.00
 -10  -5  -1   67.69   14.90
  10  -6  -1   -8.10   11.20
  10  -6  -1   14.40   12.50
 -10   6  -1    9.60   11.60
  10   6   1    2.00   13.40
  10  -6  -1  -11.80   11.30
  10   6   1   -2.60   12.30
 -10  -6   1    3.30   12.10
  10   6   1    5.60   10.40
  10  -6  -1    4.10   13.20
 -10  -6   1    0.90   11.80
 -10   6  -1   15.30   18.30
 -10  -6   1  -12.00   10.50
  10  -6   1   12.90   12.90
  10   6  -1   -2.60   10.90
  10  -6   1   -6.70   11.90
 -10  -6  -1   13.90   12.50
  10   6  -1    3.30   12.70
  10   6  -1    1.50   13.60
  10   6  -1   -4.70    9.50
 -10   6   1   16.90   15.20
 -10   6   1    2.40   13.60
 -10  -6  -1   -5.80   11.40
 -10   6   1    1.40   11.10
  10  -6   1   11.20   13.10
  10   6  -1    7.40    8.50
 -10   6   1  -12.90   12.30
 -10  -7   1  136.09   16.80
  10   7   1  134.69   15.60
 -10   7  -1  110.99   18.00
 -10  -7   1  111.69   16.60
  10   7   1  115.29   17.20
  10  -7  -1  118.49   17.10
  10   7   1  147.19   14.90
 -10  -7   1  105.49   15.00
  10  -7  -1  148.39   18.60
  10  -7  -1  108.99   16.30
 -10   7  -1   90.79   20.20
 -10   7  -1  107.19   18.20
 -10   7   1  134.49   20.00
  10   7  -1  150.68   15.90
 -10   7   1  139.59   20.00
  10  -7   1  121.49   19.30
 -10  -7  -1  126.19   16.50
 -10   7   1  134.69   17.90
  10   7  -1  124.19   14.00
  10  -7   1  139.79   17.40
  10   7  -1  148.89   19.50
  10   7  -1  109.19   17.50
  10  -7   1   96.39   16.60
 -10  -7  -1  130.89   16.50
 -10  -7  -1  115.39   16.70
  10   7  -1  138.59   16.20
  10   8   1    6.50    9.90
 -10   8  -1   -1.20   13.90
  10  -8  -1    6.00   12.60
  10   8   1  -12.10   14.20
 -10   8  -1    8.70   13.00
 -10  -8   1    9.30   12.00
  10  -8  -1  -15.50   10.90
  10   8   1    6.50    5.70
 -10   8  -1    4.10   15.60
 -10  -8   1   14.30   12.80
  10  -8  -1   14.50   14.50
  10   8   1   15.90   15.00
 -10   8  -1    0.00    3.10
 -10  -8   1   13.10   12.40
  10   8   1    0.50   15.90
  10   8  -1    8.30   14.80
 -10   8   1   -3.90   15.00
 -10  -8  -1   -0.30   12.00
 -10   8   1   16.80   16.40
  10   8  -1    5.90    7.70
  10   8  -1   10.70   12.30
 -10   8   1   -4.20   11.80
 -10   8   1   15.70    5.50
  10   8  -1   -1.30   14.40
  10  -8   1   26.50   12.20
 -10   8   1  -12.40   13.30
  10  -8   1   -9.70   12.80
  10   8  -1    5.30    5.80
 -10  -8  -1    5.80    8.80
 -10  -8  -1   24.50   12.80
 -10  -8  -1   -2.40   11.70
 -10  -9   1   19.80   12.70
  10   9   1   20.70   13.70
 -10   9  -1   -5.50   12.30
  10   9   1    3.90   14.20
 -10   9  -1   15.90   16.00
  10   9   1   13.20   10.30
  10  -9  -1   -3.60   16.70
 -10   9  -1    6.80    5.90
 -10  -9   1   30.60   12.80
  10  -9  -1    0.30   12.40
 -10  -9   1    2.70   10.00
  10  -9  -1    6.10   15.60
  10  -9  -1   -8.70   12.80
 -10   9  -1   32.80   17.70
  10  -9  -1   33.60   14.70
  10   9  -1   10.00   16.00
  10  -9   1    9.80   13.00
  10   9  -1   -6.80   15.90
  10   9  -1   33.00   14.40
  10   9  -1   -0.60   12.70
  10  -9   1   15.00   14.60
  10  -9   1   12.80   13.60
  10   9  -1   10.10    5.10
 -10  -9  -1   17.50   13.90
 -10  -9  -1   20.10   12.80
 -10   9   1   -0.90   16.20
 -10  -9  -1   18.60   10.00
 -10   9   1   18.10   17.60
  10  -9   1   19.00   14.90
 -10   9   1    7.70   11.10
  10  -9   1  -17.00   14.00
 -10   9   1   14.60   15.50
 -10  -9  -1    7.10   12.80
  10 -10  -1  -30.20   16.30
 -10  10  -1   13.90   16.70
  10 -10  -1  -11.10   13.10
 -10 -10   1   -6.30   11.20
  10 -10  -1   10.50   13.50
  10  10   1   -9.10    5.00
  10  10   1    6.90   17.50
  10  10   1   -0.40   15.10
 -10 -10   1   22.40   11.70
 -10  10  -1  -21.00   14.80
  10 -10  -1   21.00   17.00
 -10  10  -1   -6.00    5.50
 -10 -10   1   -2.10   12.30
 -10 -10   1  -20.10   13.30
 -10  10   1    1.30   15.80
  10 -10   1  -23.90   12.30
 -10 -10  -1   -6.40   11.40
 -10  10   1   11.50    5.90
  10  10  -1  -11.80    3.90
  10 -10   1   -2.90   15.50
 -10  10   1   16.10   17.10
  10  10  -1  -14.50   16.70
 -10 -10  -1   -2.60   13.20
 -10 -10  -1  -14.30   11.60
  10 -10   1   13.10   17.20
  10 -10   1   -2.50   15.60
  10  10  -1   16.50   14.80
  10  10  -1  -13.60   13.00
 -10 -10  -1   19.50   11.20
 -11   0  -1   15.80   13.00
  11   0  -1  -13.60   13.40
  11   0   1  -14.10    8.60
  11   0  -1    8.30   12.60
 -11   0   1   13.60   13.30
 -11   0   1   -6.80   12.20
 -11   0  -1    2.90   13.20
  11   0   1   -6.70   12.40
  11   0   1  -14.00   12.30
  11   1   1   -3.10   13.60
  11  -1  -1  -10.90   11.80
 -11   1  -1  -13.20   12.20
 -11  -1   1    0.60   12.40
 -11   1  -1  -18.10   12.30
  11  -1  -1    1.40    7.20
 -11  -1   1  -13.50   12.40
  11   1   1   -8.90    9.00
  11  -1  -1  -14.90   12.70
  11   1   1   11.50   12.80
  11  -1   1  -12.40   12.80
 -11  -1  -1    9.90   14.10
  11   1  -1  -13.50   12.80
 -11   1   1   -5.50   12.80
  11   1  -1  -13.50   12.00
  11  -1   1   -0.20   12.20
 -11  -1  -1   -5.40   12.20
 -11   1   1   -5.60   12.50
  11  -1   1   -5.80    8.10
  11  -2  -1  224.18   21.60
  11  -2  -1  253.07   22.10
  11   2   1  227.28   24.70
 -11  -2   1  215.38   21.00
 -11  -2   1  202.68   21.00
  11   2   1  211.68   23.70
  11   2   1  215.38   20.00
 -11   2  -1  248.98   20.40
 -11   2  -1  211.68   23.00
  11  -2  -1  204.58   16.90
 -11   2  -1  201.48   24.60
 -11  -2  -1  197.58   24.00
 -11  -2  -1  214.48   21.40
  11   2  -1  213.78   24.70
  11  -2   1  195.28   23.40
 -11   2   1  218.18   21.60
 -11   2   1  175.88   19.40
  11  -2   1  240.18   22.50
  11   2  -1  244.38   24.30
  11   3   1  474.95   29.40
 -11  -3   1  509.65   32.80
  11   3   1  483.35   32.00
 -11   3  -1  502.65   32.30
 -11   3  -1  510.85   30.90
 -11   3  -1  507.25   31.80
  11  -3  -1  453.85   27.40
  11  -3  -1  477.95   31.70
  11   3   1  471.45   32.90
 -11  -3   1  529.35   31.60
 -11   3   1  459.65   32.10
  11  -3   1  459.05   34.50
 -11   3   1  522.75   32.00
  11  -3   1  544.75   33.10
  11   3  -1  435.56   30.10
  11   3  -1  568.14   31.80
  11   3  -1  519.65   33.00
 -11  -3  -1  500.45   32.30
 -11  -3  -1  493.65   33.10
 -11   3   1  469.55   31.90
  11  -4  -1  472.15   27.70
  11   4   1  412.06   28.70
  11   4   1  447.96   30.20
  11  -4  -1  465.65   30.60
  11   4   1  422.26   30.40
 -11   4  -1  453.25   30.70
 -11  -4   1  411.26   37.40
 -11  -4   1  456.95   31.30
 -11   4  -1  482.35   31.30
  11  -4  -1  406.16   29.40
 -11   4  -1  396.26   36.00
  11  -4   1  485.75   27.70
 -11   4   1  446.56   30.70
  11  -4   1  451.75   30.70
 -11   4   1  460.35   32.40
 -11   4   1  450.85   29.60
 -11  -4  -1  459.05   31.70
  11  -4   1  493.95   31.90
  11   4  -1  399.16   30.80
  11   4  -1  492.25   32.10
  11   4  -1  475.25   29.10
 -11  -4  -1  412.46   30.50
 -11  -5   1  206.58   20.50
  11  -5  -1  178.78   20.10
 -11   5  -1  168.78   19.70
 -11  -5   1  244.68   24.00
  11   5   1  191.88   21.80
  11   5   1  185.38   19.00
  11  -5  -1  191.78   22.40
  11   5   1  227.68   22.10
  11  -5  -1  182.88   19.60
 -11   5  -1  162.18   19.50
  11  -5  -1  148.89   25.10
 -11   5  -1  198.48   20.00
 -11  -5  -1  198.18   20.80
  11  -5   1  169.48   19.70
 -11  -5  -1  178.68   20.30
  11   5  -1  190.08   19.70
 -11   5   1  220.58   23.20
  11   5  -1  198.68   22.60
  11  -5   1  228.88   31.20
 -11   5   1  184.58   20.70
  11   5  -1  222.28   21.60
  11  -5   1  180.58   18.50
 -11   5   1  218.98   20.40
  11   5  -1  208.98   22.00
 -11  -6   1  -14.50   12.50
  11   6   1   -3.00   12.70
  11  -6  -1    1.70   13.20
 -11   6  -1  -11.70   11.30
 -11  -6   1  -13.80   11.50
  11  -6  -1   -6.90   12.30
  11   6   1  -30.30   13.90
  11  -6  -1  -11.60   12.00
 -11   6  -1  -18.70   13.30
 -11   6  -1  -15.80   13.20
  11  -6  -1   -7.40   11.90
  11   6   1    4.30   11.10
  11   6  -1  -13.40    9.70
  11  -6   1   -7.00   11.90
 -11   6   1   -2.80   14.40
 -11   6   1    0.60   11.30
 -11   6   1    2.70   12.70
  11   6  -1   22.20   15.30
 -11  -6  -1    7.00   12.80
 -11  -6  -1    2.50   12.70
  11  -6   1   -9.30   13.00
  11   6  -1   -5.50   10.80
  11   6  -1    2.00   13.40
  11  -6   1   -0.50   13.30
  11  -7  -1    7.60   11.50
  11   7   1   42.00   16.60
  11  -7  -1   51.69   14.60
  11   7   1   40.70   12.10
 -11   7  -1   14.10    7.00
 -11   7  -1   13.50   16.00
 -11  -7   1   29.30   14.40
 -11   7  -1   46.90   15.50
 -11  -7   1   27.90   14.10
  11  -7  -1   31.70   13.90
 -11   7  -1   36.90   16.40
  11   7   1   53.79   16.40
 -11  -7   1   47.60   12.80
  11   7   1    3.90    8.80
 -11   7  -1   27.10   14.00
  11  -7   1   44.30   14.80
 -11   7   1   48.50   15.00
  11   7  -1   31.30   13.10
  11   7  -1   38.80   12.10
 -11  -7  -1   57.39   14.80
  11   7  -1   91.69   18.10
  11  -7   1   49.60   15.10
  11   7  -1   49.99   16.50
 -11   7   1   47.40   14.90
  11  -7   1   39.20   14.80
  11   7  -1   42.90    9.40
 -11   7   1   24.40   15.20
 -11  -7  -1   39.90   13.80
 -11  -7  -1   57.39   14.80
 -11   7   1   72.39   18.60
  11   8   1  109.89   21.20
 -11   8  -1   93.19   19.80
 -11   8  -1  103.09   16.80
 -11   8  -1  140.59   21.70
 -11  -8   1  152.78   18.90
  11   8   1  116.99   14.40
 -11  -8   1  141.29   18.60
  11  -8  -1  106.89   16.90
  11  -8  -1  105.89   19.10
  11   8   1  138.79   19.50
  11  -8  -1  113.49   16.70
 -11   8  -1  165.48   21.10
  11   8   1  199.68   21.40
  11  -8  -1  120.49   18.70
  11  -8   1  135.59   17.80
  11   8  -1  164.38   21.80
  11  -8   1  138.99   20.80
  11   8  -1  115.29   18.60
  11  -8   1  129.89   20.70
  11   8  -1  133.89   13.50
 -11   8   1  130.19   17.70
 -11  -8  -1  141.79   18.50
  11   8  -1  125.29   17.00
 -11  -8  -1  117.49   17.20
 -11   8   1  120.39   19.40
 -11   8   1  107.99   21.20
 -11   9  -1  -10.70   15.20
  11   9   1   33.50   18.00
 -11   9  -1    6.20    5.50
  11   9   1    0.20    6.20
 -11  -9   1    6.80   13.00
  11   9   1   -3.40   15.00
 -11   9  -1    9.30   21.90
  11  -9  -1  -14.30   16.40
 -11  -9   1    9.60   13.30
  11  -9  -1   21.70   14.30
  11   9   1    6.10    9.70
  11  -9  -1   -9.60   15.70
 -11  -9   1    2.60   10.30
 -11  -9   1   11.80   13.00
  11  -9  -1    2.90   13.80
 -11   9   1   -6.30   14.10
 -11  -9  -1   19.10   14.60
  11  -9   1   14.40   14.60
  11   9  -1   -8.60    5.20
  11   9  -1   -3.60   18.00
 -11  -9  -1    4.20   13.00
 -11   9   1  -11.60   18.50
  11  -9   1    1.10   14.30
 -11  -9  -1   -5.20   12.40
  11  -9   1    2.40   14.20
 -11   9   1    6.50    6.40
  11  -9   1   -7.80   24.50
  11  -9   1   19.00   17.00
 -11   9   1   -0.50   18.00
  11   9  -1   11.00   15.60
  11   9  -1    5.70   12.70
 -11   9   1    9.30   17.80
 -12   0  -1  -31.30   14.20
  12   0  -1   -1.20   13.50
  12   0   1   -4.30    9.00
  12   0   1  -15.60   12.50
 -12   0  -1    2.80   13.80
 -12   0   1  -18.20   12.90
  12   0   1  -14.90   13.70
  12   0  -1   -7.30   13.70
 -12   1  -1  -18.60   14.20
  12   1   1    6.10   13.10
 -12   1  -1  -16.30   13.20
  12  -1  -1   -2.80   13.70
  12   1   1   -3.10   14.90
 -12  -1   1    4.10   14.80
  12   1   1    7.60   10.00
  12  -1  -1  -16.70   12.20
 -12  -1   1    3.00   13.50
  12  -1  -1    0.80    7.30
  12  -1   1   -5.60   13.70
 -12   1   1   -3.60   13.80
  12  -1   1   -0.20    8.60
 -12  -1  -1   11.20   13.50
  12  -1   1    9.40   14.30
  12   1  -1   13.90   14.70
 -12  -1  -1  -13.40   13.80
  12   1  -1  -11.50   12.90
 -12   1   1   -5.50   14.10
  12   2   1   79.29   16.60
  12  -2  -1  110.59   17.70
 -12   2  -1   71.59   14.90
  12   2   1   72.69   14.00
 -12   2  -1   58.59   15.80
 -12   2  -1   65.59   17.00
  12   2   1   59.29   17.20
 -12  -2   1   49.99   16.60
  12  -2  -1   64.59   10.50
 -12  -2   1   48.90   16.10
  12  -2  -1   46.50   16.40
  12  -2   1   48.20    9.30
  12  -2   1   62.09   16.30
  12   2  -1   66.89   16.50
 -12  -2  -1   69.39   17.60
 -12   2   1   71.79   16.70
  12   2  -1   80.69   13.90
  12   2  -1   72.69   17.20
 -12  -2  -1   96.99   17.10
 -12   2   1   88.49   16.80
 -12  -3   1  -26.10   13.10
  12   3   1   14.60   11.80
  12   3   1  -33.40   14.10
  12  -3  -1   -1.90   12.70
 -12   3  -1   10.00   13.60
  12   3   1   -0.60   12.90
 -12   3  -1   14.20   13.00
 -12   3  -1   -4.80   14.70
  12  -3  -1    0.30   14.10
 -12  -3   1  -16.10   24.20
  12  -3  -1  -16.10    9.30
  12  -3   1   -4.70   13.80
 -12   3   1    8.30   13.40
 -12  -3  -1   18.60   14.00
  12  -3   1    1.60   14.00
  12   3  -1   11.00   13.60
  12   3  -1   -5.30   12.00
 -12   3   1  -26.60   13.30
 -12   3   1    6.90   13.90
  12   3  -1   -9.40   14.50
 -12  -3  -1  -13.00   14.40
  12   4   1   -0.70   14.60
 -12   4  -1   17.30   13.70
  12   4   1    6.10   11.50
  12   4   1   -6.00   12.20
 -12   4  -1    2.00   14.70
  12  -4  -1    5.70   14.50
 -12   4  -1   -1.50   12.80
  12  -4  -1    2.70   17.20
  12  -4  -1   14.60   13.30
 -12  -4   1  -12.40   13.60
 -12  -4   1   21.70   14.10
  12   4  -1   -4.00   12.60
 -12   4   1   15.60   12.70
  12   4  -1    0.10   12.70
 -12   4   1  -14.20   13.30
  12  -4   1    5.30   13.80
  12  -4   1    7.60   14.30
 -12  -4  -1   -7.50   13.90
 -12  -4  -1  -10.40   13.50
 -12   4   1   13.50   14.20
  12   4  -1  -19.10   14.30
 -12  -5   1   27.10   14.10
  12  -5  -1   30.20   13.20
 -12   5  -1    0.90   14.30
 -12   5  -1    9.10   14.60
  12  -5  -1   -1.10   17.30
  12   5   1   13.10   12.20
 -12  -5   1    2.70   14.10
  12  -5  -1   23.30   14.10
  12   5   1   17.00   16.10
  12   5   1   45.30   13.60
 -12   5   1   16.60   14.80
  12   5  -1   20.80   13.00
 -12  -5  -1   29.40   14.40
 -12   5   1   23.90   15.50
  12  -5   1    9.50   14.40
 -12  -5  -1   31.90   16.10
 -12   5   1   34.10   13.60
  12  -5   1   27.20   18.80
  12   5  -1   28.00   12.60
  12   5  -1   44.20   17.10
  12  -5   1   24.20   15.00
  12   6   1   -2.00   11.60
 -12  -6   1   11.70   14.10
  12   6   1   16.80   12.80
  12   6   1    5.40   16.10
 -12   6  -1   -3.60   14.40
 -12  -6   1  -14.90   10.30
  12  -6  -1   15.40   13.70
 -12   6  -1   17.20    9.90
 -12   6  -1   25.50   15.60
 -12  -6   1    1.00   14.00
  12  -6  -1   20.40   14.60
  12  -6  -1   -5.00    9.60
  12   6  -1  -12.20   15.40
 -12   6   1    4.90   14.30
 -12  -6  -1  -15.10   12.60
  12   6  -1   17.70   14.70
 -12  -6  -1   -5.60   13.80
 -12   6   1   22.70   13.10
  12  -6   1    6.90   14.60
 -12   6   1   15.30   15.20
  12   6  -1    3.10   11.60
 -12   6   1   12.70    8.20
  12  -6   1    6.50   12.50
  12  -6   1   12.10   15.60
 -12   7  -1   34.20   15.40
  12   7   1   16.50   17.10
  12   7   1    8.30   11.00
 -12   7  -1   16.10   14.60
  12  -7  -1   -0.10   12.70
  12  -7  -1   14.20   14.10
  12   7   1   -2.60   13.20
 -12   7  -1   -5.80   15.70
 -12   7  -1   -2.10   15.40
  12  -7  -1   30.70   14.60
 -12  -7   1   13.00   11.30
 -12  -7   1   15.00   14.30
 -12   7  -1   21.80    8.00
  12   7   1   10.30    7.50
 -12  -7   1   -7.60   13.20
  12  -7   1    3.80   14.70
  12   7  -1    1.10    8.10
  12   7  -1   23.30   18.10
 -12  -7  -1   12.50    9.90
  12  -7   1   30.00   14.40
 -12  -7  -1    4.40   13.30
  12   7  -1   -0.80    8.30
  12   7  -1   21.30   14.60
 -12  -7  -1   14.20   14.40
 -12   7   1   74.59   17.80
 -12   7   1    4.80   15.50
 -12   7   1   21.40   14.50
 -12   7   1   25.60    8.80
 -12   7   1    7.10   13.50
 -12   8  -1   37.80   16.30
  12   8   1   33.60   24.10
 -12   8  -1    8.30    7.90
  12   8   1   10.70   10.50
  12  -8  -1  -21.60   14.90
  12  -8  -1    3.40   14.30
  12  -8  -1    9.40   15.50
  12   8   1    5.00    6.40
 -12   8  -1   -0.10   29.70
 -12  -8   1  -11.50   17.70
  12   8   1   16.30   24.70
  12  -8  -1    1.00   15.20
 -12  -8   1   19.30   16.10
  12   8   1   18.80   14.90
 -12   8  -1   -7.10   15.90
  12  -8   1    9.40   16.80
  12  -8   1    5.80   18.40
 -12   8   1   -1.70   14.50
  12   8  -1  -22.20   14.60
 -12  -8  -1  -19.60   21.20
  12  -8   1   45.10   16.10
 -12   8   1    9.80    5.00
  12   8  -1    3.80    6.30
 -12  -8  -1    5.30   14.00
  12   8  -1   15.50   19.60
  12   8  -1   25.30    8.00
 -12   8   1    8.00   16.00
 -12  -8  -1   29.40   13.80
 -12   8   1    3.10   19.50
  12  -8   1    0.70   14.30
 -12   8   1   -2.10   16.70
  12  -9  -1   60.89   27.60
 -12  -9   1   48.80   14.30
  12   9   1   43.30   10.90
 -12  -9   1   54.29   15.80
 -12   9  -1   24.20   16.70
  12  -9  -1   34.90   16.70
  12  -9  -1   29.80   15.50
  12   9   1   55.09   19.10
 -12  -9   1   11.30   14.40
 -12   9  -1   39.00   18.30
  12   9   1   72.79   21.80
  12  -9  -1   31.60   14.70
  12  -9   1   43.90   16.50
  12  -9   1   20.40   15.60
 -12  -9  -1   27.40   15.30
  12   9  -1   30.70   19.30
 -12   9   1   39.10   20.20
 -12   9   1   18.30   18.80
 -12  -9  -1   48.80   15.50
 -12   9   1    4.00   14.80
 -12  -9  -1   32.20   19.90
  12   9  -1   64.09   18.90
  12  -9   1   15.60   15.70
  13   0  -1  -12.90   14.70
 -13   0   1   16.10   15.40
  13   0   1  -28.30   15.10
  13   0   1    2.40   14.60
  13   0  -1  -22.00   13.40
 -13   0  -1  -21.20   15.50
  13   0   1   -7.80    9.60
 -13   0   1   23.40   16.00
 -13   0  -1   16.80   15.10
 -13   1  -1   31.80   16.00
  13   1   1   54.49   12.50
  13  -1  -1   57.99   18.20
 -13   1  -1   58.09   18.20
 -13  -1   1   35.10   16.00
  13  -1  -1   44.90    8.90
  13   1   1   61.59   17.50
 -13  -1   1   72.79   19.40
  13   1   1   41.20   17.70
  13  -1  -1   50.39   16.10
 -13  -1  -1   43.00   32.30
  13  -1   1   34.70   10.00
 -13   1   1   51.39   16.70
  13  -1   1   58.99   18.10
 -13  -1  -1   49.80   16.90
  13   1  -1   48.60   16.60
  13  -1   1   46.80   18.00
  13   1  -1   43.50   17.50
 -13   1   1   41.50   16.80
  13   1  -1   49.10   13.10
  13  -2  -1   40.60    9.30
 -13   2  -1    9.50   13.20
  13   2   1   16.90   12.30
 -13   2  -1   58.19   18.30
  13   2   1    4.30   16.40
 -13  -2   1    4.30   27.20
 -13  -2   1   -6.60   15.30
  13  -2  -1   12.80   14.50
 -13   2  -1   54.09   15.20
  13   2   1    4.60   14.80
  13  -2  -1   29.30   16.80
  13   2  -1    2.80   16.30
 -13   2   1    8.50   14.70
 -13  -2  -1   18.50   16.80
  13  -2   1   11.50   15.30
  13  -2   1   27.00   15.40
 -13  -2  -1   17.90   14.70
  13   2  -1   37.00   15.80
  13   2  -1   33.80   13.30
 -13   2   1   34.40   16.10
 -13   3  -1  217.78   26.40
  13   3   1  260.77   27.50
  13  -3  -1  264.57   26.30
  13  -3  -1  227.38   19.60
 -13   3  -1  274.97   26.50
 -13   3  -1  261.67   28.60
  13  -3  -1  261.87   25.80
  13   3   1  238.48   27.00
 -13  -3   1  251.77   27.80
 -13  -3   1  259.07   27.20
  13  -3   1  243.78   24.80
 -13   3   1  276.97   27.80
  13   3  -1  320.67   28.50
  13  -3   1  236.78   27.10
 -13   3   1  255.17   25.80
 -13  -3  -1  244.68   27.70
  13   3  -1  228.48   27.20
  13   3  -1  216.68   23.50
 -13  -3  -1  257.67   27.40
 -13   3   1  241.58   27.10
 -13   4  -1   -4.30   13.90
 -13   4  -1   10.80   13.90
 -13  -4   1   -4.40   14.00
  13   4   1   -6.90   12.70
  13  -4  -1    4.70   15.60
  13   4   1    6.70   16.00
  13  -4  -1    3.00   13.40
 -13   4  -1   10.10   16.10
 -13  -4   1    7.60   14.90
  13  -4  -1   -7.60   10.20
  13   4   1   16.80   13.20
  13   4  -1   40.90   18.20
  13  -4   1    7.10   15.30
 -13   4   1   16.10   13.80
  13  -4   1  -13.20   14.00
 -13   4   1    8.50   14.30
 -13  -4  -1    1.10   14.20
  13   4  -1    7.00   13.70
 -13   4   1    1.80   15.40
 -13  -4  -1  -12.30   14.90
  13   4  -1   15.30   12.00
 -13  -5   1    0.90   14.80
 -13   5  -1   11.40   13.40
 -13   5  -1   13.90   16.60
  13  -5  -1   -4.60   11.30
  13   5   1   -5.20   12.00
  13  -5  -1    2.20   14.90
  13   5   1   -1.40   12.30
  13   5   1   -1.80   16.90
  13  -5  -1    5.30   14.30
 -13   5  -1   13.60   15.20
 -13  -5   1  -14.50   13.90
  13   5  -1   -0.70   12.40
  13  -5   1  -13.70   14.60
  13   5  -1   21.30   15.10
 -13   5   1   14.40   25.00
 -13  -5  -1  -15.00   14.50
 -13  -5  -1   -4.30   14.00
  13   5  -1  -13.00   16.50
 -13   5   1   -0.30   23.60
 -13   5   1   16.10   15.20
  13  -5   1    2.20   14.20
  13   6   1   27.10   13.90
 -13   6  -1   15.70    9.40
 -13   6  -1   64.09   17.70
  13   6   1   43.30   13.30
 -13  -6   1   36.60   16.10
 -13  -6   1   34.30   15.90
  13   6   1   47.60   19.20
  13  -6  -1   59.99   18.70
 -13  -6   1   29.20   12.10
  13  -6  -1   26.30   15.40
 -13   6  -1   28.60   16.70
  13   6  -1   33.10   21.00
  13  -6   1   46.90   16.20
  13  -6   1   38.70   13.90
 -13   6   1   14.40   15.80
  13  -6   1   27.20   17.20
 -13   6   1   51.49   17.00
  13   6  -1   26.30   15.00
 -13  -6  -1   35.20   16.20
 -13  -6  -1   43.80   16.10
 -13   6   1    4.70    7.60
  13   6  -1   22.90   13.30
 -13   6   1   43.60   14.70
 -13   7  -1   19.80    8.30
  13   7   1   51.79   15.50
 -13   7  -1   64.69   16.50
  13  -7  -1   47.20   17.20
  13   7   1   83.89   23.50
  13  -7  -1   66.19   17.00
  13  -7  -1   40.80   18.40
  13   7   1   65.29   12.60
 -13  -7   1   48.60   17.20
 -13   7  -1   23.70   27.90
 -13  -7   1   51.79   11.60
 -13   7  -1   54.39   18.30
 -13   7   1   35.70   17.50
 -13   7   1   43.00   17.60
 -13  -7  -1   63.49   17.10
 -13   7   1   57.49   16.30
  13   7  -1   31.30    8.50
  13  -7   1   39.00   15.60
  13  -7   1   35.70   18.40
  13  -7   1   12.60   16.10
  13   7  -1  111.89   22.40
  13   7  -1   66.69   10.50
  13   7  -1   67.49   17.10
  13  -8  -1   36.60   16.40
 -13  -8   1    3.80   13.50
  13  -8  -1   10.30   14.50
 -13   8  -1    6.40    6.80
 -13   8  -1  -19.80   16.00
 -13   8  -1    2.70   14.90
 -13   8  -1   21.20   19.80
 -13  -8   1   -2.80   14.90
  13   8   1   -3.80    9.80
  13   8   1    0.20    6.30
 -13  -8   1   -5.60   13.70
  13   8   1   19.00   14.80
 -13  -8  -1   -3.80   13.20
  13   8  -1    3.30    7.00
  13  -8   1   13.20   15.50
 -13  -8  -1   40.10   16.80
  13  -8   1   10.60   16.00
  13  -8   1   24.50   15.50
 -13  -8  -1   19.30   14.60
 -13   8   1  -38.50   21.30
 -13   8   1    9.90   15.90
  13   8  -1  -19.50   13.90
  13   8  -1    0.30    7.40
 -13   8   1  -12.20   14.30
  13  -8   1  -11.00   13.70
  14   0   1    1.60   10.10
  14   0   1  -14.10   13.90
 -14   0   1  -15.60   14.90
 -14   0   1  -16.80   16.30
 -14   0  -1  -13.70   16.80
  14   0   1  -19.50   16.70
  14   0  -1  -11.90   14.50
  14   0  -1  -12.40   10.70
  14   0  -1   18.40   18.20
 -14   0  -1   12.30   16.20
  14  -1  -1   -2.30    4.30
  14  -1  -1   -9.70   14.30
  14  -1  -1   21.70   17.80
  14   1   1    5.90   18.60
 -14  -1   1  -11.40   29.60
  14   1   1   11.50   11.20
 -14  -1   1    9.60   17.00
 -14   1  -1   -9.10   15.40
 -14   1  -1  -19.90   16.10
  14   1   1  -13.50   17.80
 -14  -1  -1   -3.50   17.90
  14   1  -1   -5.20   20.10
  14  -1   1    7.30   26.00
 -14   1   1   11.70   16.50
  14  -1   1   12.50   15.10
  14   1  -1    8.30   17.10
 -14   1   1   -9.60   14.50
 -14  -1  -1   -6.70   15.30
  14  -1   1   -9.30    9.30
  14   1  -1   -1.80   11.40
 -14  -2   1    4.60   16.90
  14   2   1  -12.00   16.60
 -14  -2   1   -3.60   15.50
  14  -2  -1    4.00   14.90
  14   2   1    1.60   11.60
  14  -2  -1    4.50   16.10
 -14   2  -1  -17.60   16.60
  14   2   1  -19.30   14.60
 -14   2  -1   17.30   15.50
 -14   2   1   17.20   15.20
  14  -2   1    2.60   16.60
  14   2  -1    6.20   15.40
  14   2  -1   -2.60   13.00
 -14  -2  -1   -1.70   17.60
 -14   2   1   10.40   17.00
  14  -2   1    8.80   15.50
  14  -2   1   15.60    9.00
 -14  -2  -1   13.10   16.60
  14   2  -1   11.90   17.40
  14  -3  -1   96.59   18.40
  14  -3  -1   97.49   13.70
  14   3   1   92.39   19.60
  14   3   1  121.49   17.90
  14   3   1  103.39   22.10
 -14   3  -1   90.59   17.60
 -14   3  -1  107.29   18.90
  14  -3  -1  143.99   22.40
 -14  -3   1  101.29   19.20
 -14   3  -1  127.89   21.50
  14   3  -1  110.39   17.00
 -14   3   1  106.99   18.80
  14  -3   1  119.89   21.50
  14   3  -1   99.89   22.50
 -14  -3  -1  142.29   21.20
 -14   3   1  158.38   22.10
 -14  -3  -1  115.39   21.20
  14  -3   1  100.19   20.00
  14   3  -1   74.19   18.60
  14   4   1   27.40   14.80
  14  -4  -1   17.20   16.90
  14   4   1   75.79   20.60
  14  -4  -1   29.90   14.90
  14  -4  -1   21.60   11.30
 -14  -4   1   14.60   15.30
  14   4   1   29.40   13.90
 -14   4  -1   15.90   14.90
 -14   4  -1    3.60   14.20
 -14  -4   1   20.70   17.00
  14  -4   1   33.10   17.20
 -14   4   1   13.60   15.00
  14   4  -1   38.00   16.00
  14   4  -1   31.60   14.40
  14  -4   1   76.09   17.90
  14   4  -1   48.60   20.30
 -14  -4  -1   34.20   15.70
 -14  -4  -1   10.30   17.00
 -14   4   1    2.90   13.10
 -14   4   1   -3.10   26.20
  14  -4   1   22.30   11.60
 -14  -5   1   27.40   15.80
  14   5   1   34.10   20.00
  14   5   1    5.70   14.90
 -14   5  -1   16.20   12.20
 -14   5  -1   39.20   16.30
  14  -5  -1   25.20    9.20
  14   5   1   45.90   15.30
 -14   5  -1   40.50   18.10
  14  -5  -1   33.50   16.40
 -14  -5   1   59.59   18.50
  14  -5  -1   57.59   17.80
  14   5  -1   33.70   25.40
 -14  -5  -1   47.10   18.90
  14   5  -1   20.90   14.80
 -14   5   1    2.90    7.80
  14  -5   1    6.50   17.20
 -14   5   1   33.90   17.50
  14   5  -1   36.70   14.80
  14  -5   1   36.30   17.10
 -14   5   1   38.10   17.40
 -14  -5  -1   58.99   17.10
 -14   6  -1   34.10   10.20
 -14   6  -1   10.10   16.00
  14  -6  -1   19.30   12.20
 -14  -6   1  -11.00   17.10
  14   6   1   19.50   21.10
 -14  -6   1    1.30   16.50
  14  -6  -1   92.39   17.90
  14   6   1   20.70   14.20
  14  -6  -1   14.70   17.40
 -14  -6   1    5.60    6.80
  14   6   1    3.20   10.80
 -14   6   1    4.10    7.60
  14   6  -1  -13.70   12.20
 -14   6   1   -7.70   15.60
 -14   6   1   -3.60   13.90
  14   6  -1   -5.00   13.10
 -14  -6  -1   29.00   16.70
  14  -6   1   21.30   16.80
  14  -6   1   20.30   16.50
  14   6  -1   -5.30   19.10
  14  -6   1   24.30   12.60
  14  -7  -1   16.70   15.90
 -14   7  -1   11.90   17.60
 -14  -7   1   33.20   16.80
 -14   7  -1   -1.40   15.10
  14  -7  -1   22.10   17.30
  14   7   1   -1.60    7.60
 -14  -7   1   13.00   14.80
 -14   7  -1   26.30   17.30
  14  -7  -1   -0.70   15.10
  14   7   1    9.80   19.00
 -14   7   1    4.50   18.70
  14   7  -1  -12.30    7.50
 -14  -7  -1    5.80   14.80
  14   7  -1    4.80    8.90
 -14   7   1    2.10   14.60
 -14   7   1    1.10   16.70
  14  -7   1   -1.80   13.60
 -14  -7  -1   18.70   12.70
 -14  -7  -1   26.20   16.60
  15   0  -1   12.80   11.60
  15   0   1    3.00   15.00
 -15   0  -1    7.70   16.10
 -15   0   1   33.60   18.40
 -15   0  -1    3.00   19.20
  15   0   1   11.80   18.90
  15   0   1    0.80   10.60
  15   0  -1   -5.50   15.20
  15   0  -1   23.00   17.90
 -15   0   1   -2.00   20.80
  15  -1  -1   26.30   12.10
 -15   1  -1   42.20   19.40
 -15  -1   1   29.90   17.50
 -15  -1   1   50.79   19.40
  15   1   1   71.59   13.90
  15  -1  -1   33.80   19.80
  15   1   1   33.00   17.20
 -15   1  -1   18.00   18.60
  15   1   1   72.69   21.70
  15  -1  -1   35.00   16.40
 -15   1   1   30.80   18.40
  15  -1   1   28.00   16.90
  15  -1   1   28.80   10.80
 -15  -1  -1   11.20   19.00
  15  -1   1    5.60   18.70
  15   1  -1   30.90   17.40
 -15   1   1   31.60   18.90
  15   1  -1   70.59   22.40
 -15  -1  -1   50.39   19.20
  15   2   1  147.09   18.70
 -15   2  -1  124.19   19.90
  15  -2  -1  140.19   15.10
  15   2   1  168.68   24.60
  15  -2  -1  168.48   22.90
 -15   2  -1  175.88   23.90
 -15  -2   1  142.39   22.50
  15   2   1  214.48   27.80
 -15  -2   1  200.68   24.90
  15  -2  -1  185.08   24.70
 -15  -2  -1  165.88   24.50
 -15  -2  -1  216.88   25.00
  15  -2   1  127.99   22.00
 -15   2   1  119.79   20.90
  15   2  -1  141.59   21.80
  15   2  -1  197.88   21.90
  15   2  -1  219.08   28.20
  15  -2   1  146.39   16.50
 -15   2   1  200.08   25.60
 -15   2   1  120.29   20.40
 -15  -3   1  107.89   20.70
  15  -3  -1  159.78   23.90
  15   3   1  145.49   26.00
 -15   3  -1   80.09   26.30
  15   3   1  111.29   17.70
 -15  -3   1  135.69   23.30
 -15   3  -1   97.39   18.40
  15   3   1  153.48   22.40
 -15   3  -1  107.79   19.70
  15  -3  -1  117.19   20.40
  15   3  -1  174.78   27.10
 -15  -3  -1  171.38   24.90
 -15   3   1   89.69   19.60
  15  -3   1  135.39   22.00
 -15   3   1  126.29   23.20
 -15  -3  -1  119.59   22.50
  15   3  -1   81.69   16.70
 -15   3   1   98.59   19.20
  15  -3   1  146.49   24.80
  15  -4  -1  115.09   24.00
 -15  -4   1  200.38   24.30
 -15   4  -1   98.09   19.00
  15  -4  -1  151.28   30.50
  15   4   1  151.08   20.20
  15   4   1  125.89   25.20
 -15   4  -1  148.89   24.50
  15   4   1  157.78   21.60
 -15  -4   1  166.68   23.50
 -15   4   1  121.29   22.40
 -15  -4  -1  130.19   21.90
  15   4  -1  190.08   35.40
 -15  -4  -1  151.68   41.00
 -15   4   1  122.99   20.40
  15  -4   1  106.09   21.90
  15   4  -1  131.69   19.90
  15  -4   1   76.49   21.70
  15   4  -1  137.69   22.20
 -15   4   1   84.69   18.00
 -15   5  -1   22.60   15.40
  15   5   1   29.40   14.70
 -15   5  -1   10.00    9.00
  15  -5  -1    4.10   18.50
  15  -5  -1   22.10   17.00
  15   5   1   -1.10   23.00
 -15  -5   1    8.80   22.50
  15  -5   1   13.80   16.10
  15   5  -1   17.30   22.10
 -15  -5  -1   -2.20   17.10
 -15   5   1    6.40    8.00
  15   5  -1   -1.80   14.70
  15   5  -1    7.10   15.20
 -15  -5  -1    5.40   28.80
  15  -5   1    1.10   17.80
 -15   5   1   10.80   16.50
 -16   0  -1   16.80   19.50
  16   0   1  -10.20   11.10
  16   0  -1    9.80   13.00
 -16   0  -1    0.30   18.20
 -16   0   1   25.20   20.30
  16   0  -1   22.40   20.90
  16   0   1   18.20   21.10
  16   0  -1   11.90   17.10
 -16   0   1   -1.50   17.90
  16   0   1  -18.90   15.80
  16  -1  -1  149.49   16.80
  16   1   1  189.88   28.50
 -16  -1   1  162.48   25.50
  16   1   1  174.68   28.00
  16  -1  -1  193.58   27.50
 -16   1  -1  147.29   21.00
 -16   1  -1  231.98   41.70
  16   1   1  145.69   22.80
  16  -1  -1  126.09   21.70
 -16  -1   1  168.98   24.70
  16  -1   1  181.88   27.70
 -16   1   1  153.28   39.20
 -16  -1  -1  158.08   24.60
  16  -1   1  124.69   22.20
  16   1  -1  167.48   19.70
  16  -1   1  133.99   15.70
  16   1  -1  164.08   27.20
  16   1  -1  179.48   24.90
 -16  -1  -1  180.38   26.90
 -16   1   1  137.79   25.30
  16   2   1   21.50   24.70
  16  -2  -1   33.00   17.80
 -16   2  -1   12.30   19.90
  16  -2  -1   10.70   10.80
  16   2   1   -2.80   16.00
  16  -2  -1    0.70    5.00
  16   2   1   20.30   13.10
 -16  -2   1   -4.30   19.20
  16  -2  -1   34.20   21.60
 -16   2  -1   17.00   15.60
 -16  -2   1   -6.70   17.00
  16  -2   1   14.90   18.00
  16   2  -1    6.10   20.50
 -16  -2  -1   -6.10   16.80
 -16   2   1    3.80   17.10
 -16  -2  -1    6.90   19.30
 -16   2   1   22.90   16.20
  16   2  -1    5.40   16.80
  16   2  -1   13.20   13.40
  16  -2   1   27.70   20.60
 -16   2   1   19.50   19.90
  16  -2   1    2.90    5.30
 -16   3  -1    9.60   17.40
  16   3   1   34.80   22.60
 -16  -3   1   28.10   17.80
  16  -3  -1   19.90   19.70
 -16   3  -1   34.60   21.70
 -16   3  -1   22.50   15.90
  16  -3  -1    3.10    5.70
  16   3   1   40.00   15.20
 -16  -3   1    8.40   18.70
  16   3   1   51.89   17.90
  16  -3  -1   28.10   20.90
  16   3  -1   30.00   17.70
 -16   3   1   34.80   17.30
 -16  -3  -1   19.10   19.20
  16   3  -1   59.09   23.20
  16   3  -1   21.70   14.00
 -16  -3  -1   25.60   17.30
  16  -3   1   10.20    6.30
  16  -3   1   26.80   28.50
 -16   3   1   24.00   16.90
  16  -3   1   36.00   34.60
 -16   3   1   18.00   35.90
   0   1   2    1.30    4.20
   0  -1  -2    1.60    3.10
   0  -1   2   -4.20    4.30
   0   1   2    3.70    2.00
   0   1  -2   -0.50    3.80
   0   1   2    0.20    3.70
   0  -1  -2   -3.90    3.10
   0  -1   2   -7.30    4.40
   0  -1  -2    3.80    3.50
   0   1  -2    0.90    4.20
   0   1   2    2.10    3.90
   0  -1  -2    3.20    3.20
   0   1  -2    3.50    4.00
   0   1   2   -1.60    3.90
   0   1   2    0.10    2.30
   0  -1   2    1.40    3.00
   0  -1  -2   -1.60    3.60
   0  -2  -2  340.57   16.90
   0  -2  -2  323.27   16.50
   0   2   2  322.77   18.40
   0   2   2  324.07   17.50
   0   2  -2  316.47   18.20
   0  -2  -2  311.97   16.70
   0  -2  -2  343.37   17.50
   0   2  -2  314.27   16.60
   0  -2  -2  318.27   17.00
   0  -2   2  339.67   17.70
   0  -2   2  313.97   16.70
   0  -2   2  315.37   17.20
   0   2   2  329.97   17.20
   0  -2  -2  355.46   17.60
   0   2  -2  349.47   15.80
   0  -2  -2  323.57   16.40
   0   2   2  367.56   18.70
   0  -2  -2  349.77   17.20
   0  -2  -2  320.07   16.80
   0   2   2  337.97   17.30
   0  -3  -2   -0.90    5.60
   0   3   2    0.00    6.70
   0   3   2  -10.80    8.10
   0  -3  -2   -2.90    5.90
   0  -3  -2   -0.50    5.70
   0   3  -2   -6.60    7.50
   0  -3  -2    5.40    6.70
   0  -3  -2    6.30    5.90
   0  -3  -2   -4.40    6.10
   0  -3  -2    3.10    5.60
   0  -3  -2   -4.80    5.70
   0  -3  -2    0.10    5.50
   0   3  -2   -1.80    5.90
   0   3   2   14.70    6.70
   0   3  -2    3.70    6.00
   0   3   2    3.40    7.00
   0   3  -2   -3.50    7.50
   0  -3   2    5.90    7.10
   0  -3   2   -2.70    7.20
   0   3   2   10.70    7.40
   0  -4  -2  253.37   15.80
   0  -4  -2  292.07   16.60
   0   4  -2  277.97   19.30
   0  -4   2  281.97   18.40
   0   4   2  290.57   18.90
   0  -4  -2  257.67   16.40
   0  -4  -2  259.37   17.10
   0  -4  -2  295.07   16.50
   0  -4   2  268.77   15.60
   0  -4   2  242.88   14.90
   0   4   2  259.57   17.40
   0   4  -2  242.68   18.50
   0  -4  -2  275.37   16.30
   0  -4  -2  267.07   17.10
   0  -4  -2  266.77   17.30
   0   4   2  288.27   18.20
   0   4  -2  281.37   17.00
   0   4  -2  264.87   15.40
   0  -4  -2  295.97   17.70
   0   4  -2  277.87   16.60
   0  -5  -2   -4.40    7.00
   0  -5  -2  -13.70    7.90
   0   5  -2    4.00    8.10
   0   5   2   -2.40    8.80
   0   5  -2   -1.30    7.60
   0  -5   2    3.30    6.50
   0  -5   2    3.90    8.50
   0  -5  -2    0.30    8.40
   0  -5   2    3.70    6.40
   0  -5  -2    2.50    6.70
   0   5  -2   -0.10    6.00
   0   5  -2    1.60    9.40
   0  -5  -2    8.90    7.90
   0  -5  -2    6.60    7.20
   0  -5  -2  -16.20    7.60
   0   5   2    2.90    8.50
   0  -5  -2   -1.30    7.20
   0  -5  -2    0.70    6.80
   0   5   2   15.70    7.90
   0   5  -2    4.80    9.20
   0   5  -2    0.20    5.90
   0   5  -2   -0.10    7.80
   0   6  -2  263.07   19.70
   0  -6   2  304.97   16.80
   0  -6  -2  307.07   19.20
   0   6   2  284.57   20.30
   0   6  -2  305.67   19.70
   0  -6  -2  274.17   20.20
   0  -6  -2  290.57   19.40
   0  -6  -2  282.27   18.90
   0  -6  -2  282.17   18.40
   0   6  -2  289.97   16.50
   0   6  -2  300.97   16.10
   0  -6  -2  280.27   21.00
   0   6  -2  274.27   21.00
   0  -6  -2  333.77   19.40
   0  -6   2  277.17   18.20
   0  -6   2  272.27   16.40
   0  -6   2  284.27   21.50
   0   6   2  305.77   21.30
   0   6  -2  280.67   19.50
   0  -6  -2  315.17   20.80
   0  -6  -2  272.07   20.20
   0   6   2  283.57   20.20
   0  -7   2   -2.30    6.80
   0  -7   2   -6.10    6.60
   0  -7  -2    1.30    8.40
   0  -7  -2    7.80    8.30
   0  -7  -2   -5.10    8.80
   0  -7   2    2.30    8.50
   0  -7  -2    3.80    9.50
   0   7  -2   -1.20   10.10
   0   7  -2  -16.20    5.80
   0   7  -2    4.00    7.00
   0  -7  -2   -5.20    8.80
   0   7   2   51.59   11.90
   0  -7   2   10.10    9.80
   0   7  -2   12.90    9.20
   0   7  -2  -13.40    8.90
   0  -7  -2    6.70    8.60
   0  -7  -2  -12.80    9.50
   0   7  -2    5.80    9.20
   0   7   2    0.50    8.80
   0   7   2   -0.40    9.60
   0  -7  -2    1.40    8.10
   0  -7  -2  -17.90    8.60
   0   8  -2  691.73   36.40
   0  -8  -2  674.43   38.60
   0  -8  -2  646.54   34.60
   0  -8   2  644.74   30.60
   0   8  -2  646.84   34.90
   0  -8   2  652.93   46.20
   0  -8  -2  627.14   34.10
   0  -8  -2  702.83   36.50
   0   8  -2  660.83   31.80
   0   8   2  734.63   36.60
   0  -8  -2  681.73   35.40
   0   8  -2  665.23   35.60
   0   8  -2  657.83   30.90
   0  -8  -2  713.63   35.40
   0  -8   2  719.43   31.40
   0  -8   2  566.24   40.20
   0   8  -2  692.13   35.60
   0  -8  -2  675.43   35.10
   0   8   2  640.04   35.50
   0  -8   2  697.83   33.90
   0   8   2  690.03   35.80
   0   9  -2    2.80    6.40
   0  -9  -2   -4.30   12.30
   0  -9  -2    5.90   13.10
   0   9  -2   -6.80   11.30
   0  -9   2    3.70    7.30
   0  -9  -2   -2.20   16.10
   0   9  -2  -27.90   12.50
   0   9   2  -11.00   12.70
   0  -9   2    7.40   11.00
   0   9  -2  -14.60   11.40
   0  -9  -2   -3.70   10.10
   0  -9  -2    0.20   13.30
   0  -9  -2    4.40   10.60
   0  -9   2   12.30   10.80
   0  -9  -2   -6.10   11.00
   0   9  -2   -2.00   14.40
   0   9  -2   -7.70    7.00
   0  -9  -2    4.80   13.50
   0  -9   2    4.40   12.50
   0  -9   2   -9.40    7.60
   0 -10   2  341.17   19.00
   0 -10  -2  316.07   24.60
   0 -10   2  339.17   34.00
   0  10  -2  309.27   17.50
   0  10  -2  338.97   28.20
   0 -10  -2  290.07   24.10
   0 -10  -2  297.77   29.10
   0 -10   2  327.17   24.60
   0 -10   2  315.67   18.10
   0 -10  -2  342.27   29.50
   0  10  -2  333.97   26.80
   0  10  -2  283.47   25.60
   0  10  -2  331.07   18.90
   0 -10  -2  310.57   25.40
   0  11  -2    1.20   12.90
   0 -11   2    6.70   13.00
   0 -11   2   18.60   18.90
   0 -11   2   -8.50   11.20
   0  11  -2   -6.20   12.90
   0 -11   2    3.60   13.60
   0 -11   2    0.20    7.30
   0 -11  -2   -7.10   11.60
   0  11  -2   12.80    4.40
   0 -11  -2  -20.30   13.80
   0 -11  -2   -9.10   10.80
   0 -11  -2   -3.00   14.60
   0 -11   2    2.20    6.70
   0 -11  -2  -11.90   12.40
   0  11  -2   -6.50   14.30
   0  12  -2   14.20   13.40
   0  12  -2  -10.10   13.30
   0 -12   2    8.50   16.50
   0 -12  -2   -8.60   16.60
   0 -12  -2    0.50   11.90
   0 -12   2   -7.30    9.90
   0 -12  -2    3.60   12.40
   0 -12   2   -9.30   12.80
   0 -12   2   12.20   14.90
   0 -12  -2    2.40   16.20
   0 -12  -2    7.90   17.90
   0 -12   2   27.40   14.70
   0 -13  -2    7.50   13.50
   0  13  -2    4.40   14.70
   0 -13  -2   13.70   11.00
   0 -13   2    4.40   10.70
   0 -13   2  -18.70   13.50
   0  13  -2   -2.90   13.80
  -1   0   2 1985.90   87.59
  -1   0  -2 1866.11   88.09
  -1   0  -2 2498.05   88.29
   1   0  -2 1972.40   87.89
   1   0   2 2190.58   87.39
   1   0  -2 2455.75   88.09
  -1   0   2 2325.87   87.19
  -1   1  -2  944.11   38.10
   1  -1  -2  927.01   37.20
   1   1   2  782.82   37.30
  -1   1  -2  889.41   37.90
   1  -1  -2  913.31   37.40
  -1  -1   2  903.51   37.90
   1   1   2  864.91   37.20
   1   1   2 1044.80   38.40
   1  -1  -2  917.11   37.30
  -1  -1   2  868.31   37.80
  -1   1   2  917.71   37.90
   1   1  -2  858.61   37.80
   1  -1   2  937.51   38.10
  -1   1   2  949.90   38.00
  -1  -1  -2  970.00   37.70
  -1  -1  -2  923.81   37.30
  -1   1   2  768.72   37.00
  -1   1   2  928.61   37.30
  -1   1   2  938.41   37.90
   1   1  -2  894.91   37.90
  -1  -1  -2  984.90   37.60
   1  -1   2  980.50   38.30
   1   2   2 2762.42  113.19
   1  -2  -2 2897.51  114.29
   1   2   2 2719.63  113.89
  -1  -2   2 2719.63  114.09
   1  -2  -2 2878.11  112.99
   1   2   2 3050.99  114.79
   1   2   2 2827.82  114.29
   1  -2  -2 2918.31  114.49
   1   2   2 2833.62  113.89
   1  -2  -2 2785.32  114.29
  -1  -2   2 2623.84  113.99
  -1   2  -2 3006.50  115.09
  -1   2  -2 2834.92  114.09
   1  -2  -2 2869.91  114.19
  -1  -2   2 2675.43  114.09
   1  -2  -2 2780.32  112.99
  -1   2  -2 2763.32  114.49
   1   2   2 2917.41  113.29
   1  -2  -2 2791.82  114.09
   1  -2  -2 2899.21  114.19
   1   2   2 3103.19  115.09
  -1  -2  -2 2798.32  114.29
   1  -2   2 2779.82  114.09
  -1   2   2 2890.41  114.59
  -1  -2  -2 3011.90  113.29
  -1   2   2 2895.21  112.99
  -1   2   2 2877.31  114.29
  -1  -2  -2 3168.78  115.09
   1   2  -2 2678.13  113.99
   1  -2   2 2842.32  113.29
   1  -2   2 2984.80  114.29
  -1   2   2 2809.32  114.09
  -1  -2  -2 2896.21  114.59
  -1  -2  -2 2800.72  114.09
  -1   2   2 2877.21  112.99
   1   2  -2 2688.43  113.99
   1   2  -2 2573.14  113.99
  -1  -2  -2 2705.93  113.89
  -1  -2  -2 2872.31  113.29
  -1   2   2 2897.31  114.39
  -1   2   2 2851.51  114.19
  -1  -2  -2 2683.73  113.69
   1   3   2  136.19   11.80
   1  -3  -2  132.29   12.10
   1  -3  -2  127.99   11.40
   1   3   2  125.69    8.00
  -1  -3   2  164.58   13.60
   1  -3  -2  142.29   11.80
  -1   3  -2  134.29   14.70
  -1   3  -2  157.88   11.60
   1   3   2  146.39   14.00
   1  -3  -2  140.29   12.20
   1  -3  -2  172.68   12.30
   1   3   2  136.39   14.20
   1   3   2  146.19    8.30
  -1   3  -2  142.09   10.40
  -1  -3   2  127.09   11.10
  -1  -3   2  120.49   11.30
   1  -3  -2  129.59   12.40
   1  -3  -2  138.29   12.50
   1  -3  -2  133.99   11.60
   1   3   2  140.89   12.30
   1  -3  -2  121.39   11.50
  -1   3  -2  129.49   11.30
  -1  -3   2  122.19   13.00
  -1   3   2  134.19   13.20
  -1  -3  -2  129.49    8.00
   1   3  -2  130.79   13.40
  -1  -3  -2  138.29   12.70
   1  -3   2  142.79   11.00
  -1  -3  -2  130.09   12.50
  -1   3   2  139.69   13.20
   1  -3   2  149.29   14.00
  -1  -3  -2  150.38   13.00
   1  -3   2  139.29   11.70
   1  -3   2  149.09   14.20
  -1  -3  -2  147.69    8.30
  -1  -3  -2  140.89   11.70
  -1   3   2  117.59   13.50
  -1  -3  -2  154.58   13.20
  -1  -3  -2  136.99   11.90
  -1  -3  -2  146.39   14.90
  -1  -3  -2  131.69   12.50
  -1   3   2  135.39   15.10
   1  -4  -2  132.29   12.50
   1  -4  -2  130.29   12.20
  -1   4  -2  143.09   15.60
  -1  -4   2  149.39   12.10
   1  -4  -2  135.39   14.10
   1  -4  -2  114.69   12.60
  -1   4  -2  130.29   12.70
   1   4   2  135.79   15.20
  -1  -4   2  101.39   10.90
   1  -4  -2  160.38   12.80
  -1  -4   2  136.19   14.40
   1  -4  -2  117.59   13.60
  -1  -4   2  104.49   10.90
   1  -4  -2  163.08   14.30
   1   4   2  148.79   12.40
   1  -4  -2  118.39   12.00
   1   4   2  125.29   14.20
   1  -4  -2  124.39   13.20
  -1  -4   2  132.39   11.60
   1   4   2  117.09    7.70
   1   4   2  144.89    8.00
   1   4   2  113.99   13.00
  -1   4  -2  156.78   12.20
  -1   4  -2  136.99   12.40
  -1   4  -2  133.39   11.70
   1  -4   2  137.69   17.10
  -1  -4  -2  128.79   12.50
   1  -4   2  123.39   11.90
   1  -4   2  123.39   11.90
   1   4  -2  134.79   14.90
  -1  -4  -2  117.09   14.10
  -1  -4  -2  154.18   12.70
  -1  -4  -2  151.38   13.30
  -1  -4  -2  140.19   13.70
  -1  -4  -2  125.89   13.60
   1  -4   2  143.89   12.40
  -1  -4  -2  130.49   14.30
   1   4  -2  148.89   13.30
   1   4  -2  132.09   14.30
  -1   4   2  145.69   16.70
   1   4  -2  140.59   11.40
  -1   4   2  133.89   11.50
  -1  -4  -2  141.09   13.50
  -1   4   2  139.39   14.80
  -1  -4  -2  142.49   13.80
  -1   4   2  149.19   13.50
  -1  -4  -2  116.89    7.60
  -1  -5   2  533.95   25.70
   1   5   2  542.35   28.40
  -1   5  -2  542.85   29.20
  -1  -5   2  519.05   28.30
   1  -5  -2  630.64   28.70
  -1   5  -2  537.65   25.40
  -1   5  -2  538.85   25.50
  -1  -5   2  517.95   25.30
  -1   5  -2  558.64   26.90
   1   5   2  537.35   27.30
   1  -5  -2  542.65   27.30
   1   5   2  554.44   28.80
   1  -5  -2  593.34   28.40
  -1   5  -2  514.25   28.70
  -1   5  -2  560.54   27.60
   1  -5  -2  585.04   27.20
   1  -5  -2  545.55   28.30
   1   5   2  546.25   27.90
   1  -5  -2  510.65   26.50
   1  -5  -2  530.95   26.80
  -1  -5   2  508.45   25.30
   1  -5  -2  524.65   27.30
  -1  -5   2  519.55   28.10
   1  -5  -2  527.65   26.80
  -1   5  -2  542.85   33.90
  -1  -5  -2  595.44   28.50
   1   5  -2  510.65   25.50
  -1   5   2  522.35   28.50
   1   5  -2  549.25   28.20
  -1  -5  -2  537.25   26.90
  -1  -5  -2  538.55   26.70
   1   5  -2  538.95   28.00
  -1  -5  -2  522.95   27.70
  -1  -5  -2  574.84   27.30
   1   5  -2  608.94   28.10
   1  -5   2  528.25   28.80
   1   5  -2  517.05   25.10
   1   5  -2  512.15   27.90
  -1   5   2  579.74   27.70
  -1   5   2  537.95   28.30
   1  -5   2  593.24   27.20
  -1  -5  -2  555.74   27.90
  -1  -5  -2  557.64   28.40
  -1  -5  -2  549.74   27.70
  -1  -5  -2  575.14   28.00
   1  -5   2  556.24   25.60
  -1   6  -2   14.50    7.10
   1  -6  -2   12.20    8.10
  -1   6  -2    5.80   10.60
   1   6   2   24.60   10.00
   1  -6  -2    9.60    7.90
   1  -6  -2   22.20    8.40
  -1   6  -2    8.40    6.90
   1  -6  -2   16.30    9.00
   1  -6  -2   15.40    9.50
  -1  -6   2    8.50    7.60
  -1  -6   2    6.20    6.50
   1  -6  -2    6.10    8.50
   1  -6  -2   20.40    9.10
  -1   6  -2    1.10    8.20
  -1  -6   2   13.80    9.60
  -1   6  -2   17.40   10.00
  -1  -6   2    9.10    6.90
  -1   6  -2   10.60    8.70
  -1   6  -2   15.50    8.20
   1   6   2    7.10    9.70
   1  -6  -2    7.60    7.40
   1  -6  -2    0.40    8.70
   1   6   2    9.80    8.40
  -1  -6  -2    4.60    8.60
  -1  -6  -2    8.80    8.70
   1   6  -2    7.40    9.00
   1  -6   2    5.20    8.40
  -1  -6  -2   22.40    8.30
  -1   6   2   -9.50    8.40
  -1  -6  -2    9.80    9.10
   1   6  -2   12.30   10.20
  -1   6   2   19.00    9.30
   1   6  -2    6.70    6.60
  -1  -6  -2   14.90    8.40
   1   6  -2   16.20    8.90
  -1  -6  -2    7.80    9.50
   1  -6   2    1.80    6.80
  -1  -6  -2   26.10    8.70
   1   6  -2    7.30    6.20
  -1  -6  -2    8.30    8.40
   1   6  -2    4.10    8.60
   1  -6   2   19.10    9.70
  -1  -6  -2    4.80    8.50
   1  -6   2   33.20   10.10
   1   7   2  340.37   23.60
  -1   7  -2  365.16   25.50
   1  -7  -2  367.86   22.60
   1   7   2  405.76   24.70
   1  -7  -2  366.96   21.80
  -1   7  -2  360.66   24.50
  -1   7  -2  335.77   19.20
  -1  -7   2  320.87   18.70
   1  -7  -2  354.86   22.70
  -1  -7   2  363.16   24.40
   1  -7  -2  357.96   24.30
   1  -7  -2  383.46   25.10
  -1  -7   2  357.56   21.30
   1  -7  -2  333.47   22.60
  -1   7  -2  324.97   18.60
  -1   7  -2  359.76   22.00
   1   7   2  310.77   23.80
   1  -7  -2  379.96   23.90
   1  -7  -2  350.36   24.10
   1  -7  -2  366.06   23.00
  -1   7  -2  348.47   22.90
  -1  -7   2  390.86   19.50
   1   7  -2  329.37   23.40
   1   7  -2  340.87   22.70
   1  -7   2  337.17   19.10
   1  -7   2  321.87   23.70
   1   7  -2  339.57   23.40
   1  -7   2  366.66   22.90
  -1  -7  -2  363.06   23.30
   1  -7   2  360.06   24.60
  -1  -7  -2  345.17   23.50
  -1  -7  -2  340.57   24.10
   1   7  -2  346.57   18.70
  -1  -7  -2  365.76   22.80
   1  -7   2  358.96   19.50
  -1  -7  -2  350.36   23.80
  -1  -7  -2  306.27   22.70
  -1  -7  -2  356.06   21.80
  -1  -7  -2  351.16   23.30
   1   7  -2  372.46   24.30
  -1   7   2  366.06   23.60
  -1   7   2  357.76   23.80
  -1  -7  -2  388.76   22.90
   1   7  -2  343.27   19.20
  -1   8  -2  459.95   30.10
   1  -8  -2  527.25   36.80
   1   8   2  433.66   27.90
   1  -8  -2  484.85   32.00
   1   8   2  456.95   29.40
   1  -8  -2  489.85   29.20
  -1  -8   2  467.45   36.00
  -1   8  -2  440.36   28.90
   1   8   2  440.26   28.70
   1  -8  -2  401.56   26.80
  -1   8  -2  445.36   26.70
  -1  -8   2  454.55   23.10
   1  -8  -2  364.96   36.30
  -1   8  -2  412.76   22.20
   1  -8  -2  423.96   26.50
  -1   8  -2  449.36   27.70
  -1  -8   2  454.55   25.80
  -1   8  -2  435.66   22.60
  -1  -8   2  416.36   22.40
   1  -8  -2  442.66   27.50
   1  -8   2  488.65   30.60
   1   8  -2  429.36   22.70
  -1  -8  -2  429.36   27.30
   1  -8   2  475.05   26.60
  -1  -8  -2  498.55   27.70
  -1  -8  -2  421.56   41.00
   1  -8   2  526.75   34.20
  -1   8   2  454.45   27.80
   1   8  -2  463.75   27.60
  -1  -8  -2  462.75   28.50
   1  -8   2  408.06   22.50
  -1  -8  -2  464.25   28.20
   1   8  -2  414.86   28.70
  -1  -8  -2  527.85   36.70
  -1   8   2  455.45   28.60
   1  -8   2  457.35   23.20
   1   8  -2  458.75   28.30
   1   8  -2  456.95   28.10
  -1  -8  -2  413.66   25.90
  -1  -9   2  374.56   23.10
   1  -9  -2  306.37   23.60
   1   9   2  339.87   35.90
  -1  -9   2  307.77   23.40
   1  -9  -2  310.47   27.70
  -1   9  -2  315.77   17.90
  -1   9  -2  337.37   18.80
  -1   9  -2  324.17   26.30
  -1   9  -2  345.07   24.20
  -1   9  -2  323.07   25.70
   1  -9  -2  307.07   24.80
   1  -9  -2  323.77   27.00
   1  -9  -2  308.47   26.70
   1   9   2  368.66   27.70
   1  -9  -2  372.96   25.70
   1  -9  -2  365.96   28.70
  -1  -9   2  337.97   37.20
   1  -9  -2  322.87   31.30
  -1  -9   2  319.27   27.60
   1   9   2  352.56   26.70
  -1  -9   2  326.37   18.60
   1  -9   2  373.66   24.50
   1   9  -2  333.67   25.20
  -1  -9  -2  281.67   23.30
   1   9  -2  298.97   30.10
   1  -9   2  327.27   19.40
   1  -9   2  330.37   28.30
  -1  -9  -2  330.97   25.10
  -1   9   2  351.06   26.10
  -1  -9  -2  327.57   28.30
   1   9  -2  326.77   19.30
  -1  -9  -2  280.37   26.70
   1   9  -2  332.27   26.10
  -1  -9  -2  333.77   25.90
   1   9  -2  318.87   33.40
   1  -9   2  248.48   25.10
   1  -9   2  314.67   18.50
   1   9  -2  315.07   18.00
   1  10   2   -1.40   13.20
  -1  10  -2  -33.70   12.00
  -1 -10   2    0.80    7.90
   1 -10  -2  -24.20   11.00
  -1 -10   2   -4.60   12.00
  -1  10  -2    8.10   14.70
   1 -10  -2    9.40   11.50
  -1  10  -2   -9.00    7.30
  -1 -10   2   -5.60   10.70
   1  10   2    8.10   12.20
   1 -10  -2   11.60   14.60
  -1  10  -2   -5.00    5.90
   1  10   2   -4.20   13.10
   1 -10  -2   14.40   14.30
   1 -10  -2   -4.60   13.10
   1 -10  -2  -15.90   13.50
  -1 -10   2   -3.90    7.20
  -1  10  -2   -6.10   11.70
   1  10  -2    2.90   13.10
  -1 -10  -2    7.30   11.40
   1  10  -2  -30.30   11.40
   1 -10   2  -12.60   11.60
  -1 -10  -2    0.20   12.20
   1 -10   2   -5.50    7.00
   1 -10   2    1.90    7.70
  -1 -10  -2   19.30   12.90
  -1 -10  -2   -9.90   11.00
   1  10  -2    5.40   14.50
   1 -10   2    7.50   12.90
   1  10  -2    0.40    6.00
   1  10  -2   -8.10   13.80
  -1 -10  -2   -2.70   14.40
   1 -10   2  -16.70   12.30
   1  10  -2   -4.70    7.50
   1 -11  -2   67.89   15.10
  -1 -11   2   59.39   17.00
  -1  11  -2   99.99   15.70
  -1 -11   2   57.99    8.80
  -1 -11   2   77.89    9.40
   1 -11  -2   25.20   16.40
  -1 -11   2   82.19   15.20
   1 -11  -2   45.10   16.20
   1 -11  -2   43.40   12.20
  -1  11  -2   45.70   15.10
  -1  11  -2   70.89   16.40
   1 -11  -2   41.50   14.70
  -1 -11   2   35.20   12.30
  -1 -11   2   48.20   14.90
  -1 -11  -2   24.60   14.50
  -1 -11  -2   66.79   15.00
  -1 -11  -2   76.29   15.80
   1 -11   2   57.89    8.00
  -1 -11  -2   68.09   17.10
   1 -11   2   56.49   16.20
  -1 -11  -2   47.60   13.30
   1 -11   2   30.10   13.10
   1  11  -2   46.70   14.80
   1 -11   2   35.50   11.90
   1 -11   2   66.19   18.90
   1  11  -2   67.29   15.80
   1  11  -2   60.69   16.30
   1 -11   2   63.29    8.80
   1 -12  -2   65.89   17.50
  -1  12  -2    8.70   13.90
  -1 -12   2   11.20   10.80
  -1  12  -2   26.50   16.30
  -1 -12   2   -1.30   15.50
   1 -12  -2    2.70   11.40
  -1 -12   2   -3.60   15.20
  -1 -12   2   -3.60   12.60
  -1  12  -2   -1.20   13.70
   1 -12  -2   29.60   18.80
   1 -12  -2   15.00   13.30
  -1 -12   2   -1.20   12.50
   1 -12  -2   -0.60   12.80
   1 -12   2   14.00   25.10
   1  12  -2    4.70    7.10
   1  12  -2   -7.20   14.10
  -1 -12  -2   -4.20   11.70
  -1 -12  -2   36.20   18.20
   1 -12   2    9.00   16.60
   1 -12   2    0.80   14.00
   1 -12   2   14.40   12.50
  -1 -12  -2    1.00   18.90
   1  12  -2    2.00    3.40
  -1 -12  -2  -14.60   13.70
   1  12  -2   -5.60   13.90
  -1 -12  -2   32.60   13.20
   1 -12   2   16.30   14.60
  -1 -13   2    2.00    9.80
  -1  13  -2   -6.60   14.00
   1 -13  -2    5.20   10.20
  -1 -13   2  -23.60   12.30
   1  13  -2   -8.60   14.70
   1 -13   2    7.00    9.70
  -1 -13  -2   12.20   14.00
   1 -13   2    5.10   18.90
   1  13  -2    6.80   14.80
  -2   0  -2 1515.15   59.59
   2   0  -2 1409.26   60.19
  -2   0   2 1477.45   60.29
  -2   0   2 1501.35   60.29
  -2   0  -2 1451.15   60.49
  -2   0   2 1472.15   59.49
  -2   0  -2 1489.15   60.59
   2   0   2 1450.25   60.49
   2   0   2 1467.85   60.49
   2   0  -2 1542.05   60.39
   2   1   2    5.00    5.90
  -2  -1   2    3.20    6.00
  -2   1  -2    6.00    7.00
  -2  -1   2    0.60    6.20
   2   1   2    5.70    6.40
  -2   1  -2    1.90    6.90
   2   1   2    5.80    3.60
   2  -1  -2    9.10    5.30
   2  -1  -2    0.90    5.40
   2  -1  -2   11.00    5.60
  -2   1  -2    7.60    5.50
   2   1   2    7.30    6.00
  -2  -1   2    0.40    4.00
  -2   1   2    6.40    4.60
   2  -1   2    5.30    4.90
  -2   1   2    4.90    6.00
  -2  -1  -2    9.00    6.30
  -2  -1  -2    7.10    6.40
  -2   1   2   13.00    5.00
  -2  -1  -2   10.10    5.90
   2   1  -2   -3.00    6.20
   2  -1   2    5.50    6.90
   2   1  -2   -0.50    6.40
   2  -1   2    7.10    7.30
  -2   1   2   16.30    5.60
  -2   2  -2 3494.55  167.18
   2  -2  -2 4222.08  164.28
   2   2   2 4389.66  165.58
  -2  -2   2 3914.51  164.98
   2   2   2 4035.00  164.48
  -2  -2   2 3935.21  164.98
   2  -2  -2 4070.79  164.68
   2  -2  -2 4319.67  164.28
   2   2   2 4280.17  165.78
   2  -2  -2 3953.50  167.88
   2   2   2 3942.31  165.68
  -2   2  -2 4432.66  165.28
  -2  -2   2 4052.79  164.48
  -2  -2  -2 3761.22  167.28
  -2   2   2 4246.28  165.48
  -2  -2  -2 3905.71  164.18
   2  -2   2 4283.07  165.18
  -2   2   2 4196.68  164.98
   2  -2   2 4519.15  165.28
   2  -2   2 4164.68  164.88
   2   2  -2 4167.78  164.58
  -2   2   2 4302.47  165.18
  -2  -2  -2 4244.68  164.68
  -2  -2  -2 4398.16  168.88
   2   2  -2 4064.19  165.08
  -2   2   2 3806.12  164.18
  -2   2   2 4155.28  164.68
  -2   3  -2  160.08   10.40
   2  -3  -2  154.98    9.60
  -2  -3   2  150.18    9.60
   2  -3  -2  159.88   14.10
   2  -3  -2  153.78    9.10
   2   3   2  163.78   18.40
   2  -3  -2  153.98   12.80
   2   3   2  141.29   11.70
  -2  -3   2  156.28   12.80
   2  -3  -2  163.78   15.00
  -2  -3   2  140.09   11.90
   2  -3  -2  134.89   13.60
  -2   3  -2  152.78   19.30
   2   3   2  150.08   12.90
  -2   3  -2  158.88   12.40
   2  -3  -2  144.89   13.20
   2   3   2  152.28   10.20
   2   3   2  136.19    9.90
   2  -3  -2  158.28   13.20
  -2  -3  -2  141.79   10.40
   2   3  -2  150.58   13.50
  -2   3   2  147.69   14.30
  -2  -3  -2  157.58   14.10
   2  -3   2  159.68   14.00
  -2  -3  -2  146.59   13.50
  -2   3   2  147.69   13.70
  -2  -3  -2  173.28   12.40
  -2   3   2  163.08    9.60
   2  -3   2  146.99   10.90
  -2  -3  -2  152.58   17.20
  -2   3   2  155.78    9.10
  -2  -3  -2  144.99   11.30
   2   3  -2  145.29   11.90
   2  -3   2  168.88   12.80
   2   3  -2  146.09   11.80
  -2  -4   2 1273.87   57.79
   2  -4  -2 1390.16   55.89
   2  -4  -2 1399.36   58.99
   2   4   2 1368.06   56.59
  -2   4  -2 1487.45   57.49
  -2  -4   2 1301.07   57.69
  -2   4  -2 1447.26   57.79
   2  -4  -2 1503.15   58.49
   2   4   2 1419.06   58.69
   2  -4  -2 1479.35   59.49
  -2  -4   2 1358.66   58.39
   2  -4  -2 1313.57   58.39
   2  -4  -2 1381.26   59.29
   2  -4  -2 1464.55   56.09
  -2  -4   2 1378.76   56.89
   2   4   2 1438.86   59.09
   2   4   2 1284.67   56.49
   2  -4  -2 1376.66   58.59
  -2  -4   2 1337.57   58.99
  -2   4  -2 1387.86   59.69
   2   4   2 1398.66   59.39
   2   4   2 1339.07   58.09
   2  -4  -2 1452.35   58.19
   2  -4  -2 1378.06   58.79
   2   4   2 1468.05   60.19
  -2   4   2 1488.45   56.19
  -2   4   2 1376.56   59.09
  -2   4   2 1426.46   59.99
   2   4  -2 1388.36   58.69
   2  -4   2 1439.66   59.19
  -2  -4  -2 1357.86   56.59
   2   4  -2 1356.16   58.89
  -2  -4  -2 1369.36   57.79
   2   4  -2 1279.37   57.59
   2  -4   2 1284.27   62.29
  -2  -4  -2 1372.26   57.89
  -2  -4  -2 1462.15   59.59
  -2   4   2 1395.26   58.79
  -2  -4  -2 1342.97   58.79
   2  -4   2 1415.16   57.89
  -2  -4  -2 1266.47   58.59
  -2  -4  -2 1275.47   56.39
  -2   4   2 1400.86   55.89
   2  -4   2 1425.06   57.89
  -2   5  -2  339.67   18.30
   2  -5  -2  346.07   20.10
   2  -5  -2  374.56   21.80
  -2   5  -2  375.76   18.60
   2   5   2  360.76   22.30
   2  -5  -2  358.86   21.50
  -2   5  -2  366.26   18.90
  -2   5  -2  346.67   22.30
   2   5   2  347.87   16.40
  -2  -5   2  330.57   18.50
   2  -5  -2  356.76   19.90
   2   5   2  329.47   21.70
  -2   5  -2  342.87   20.40
  -2   5  -2  313.97   22.40
   2  -5  -2  335.87   19.90
   2   5   2  312.67   16.30
   2   5   2  338.37   19.90
  -2  -5   2  311.27   21.00
  -2  -5   2  325.27   21.40
   2  -5  -2  334.67   21.10
  -2  -5   2  324.17   18.10
   2  -5  -2  344.47   21.90
   2  -5  -2  367.16   20.00
   2  -5  -2  337.07   20.70
  -2  -5   2  345.57   18.30
   2   5   2  330.77   21.00
  -2  -5  -2  328.17   21.10
   2  -5   2  358.46   22.60
   2  -5   2  383.66   18.80
   2   5  -2  324.47   21.30
  -2   5   2  346.47   21.90
  -2   5   2  346.67   23.60
  -2  -5  -2  310.87   16.20
  -2  -5  -2  324.27   19.20
  -2  -5  -2  344.37   21.30
   2   5  -2  357.96   21.10
  -2  -5  -2  362.66   20.30
   2   5  -2  326.47   21.50
  -2  -5  -2  345.17   21.60
  -2  -5  -2  326.37   19.50
  -2  -5  -2  341.27   16.60
   2  -5   2  354.66   18.70
  -2   5   2  335.17   20.30
   2  -5   2  338.37   22.00
   2  -5   2  372.46   19.80
  -2   5   2  313.37   21.40
   2   5  -2  302.27   18.10
   2   5  -2  327.47   21.20
  -2   6  -2   44.00   11.20
   2  -6  -2   58.99   10.20
   2  -6  -2   35.10    9.00
  -2   6  -2   51.59   11.50
  -2   6  -2   68.29    8.40
  -2  -6   2   46.40   10.20
  -2   6  -2   44.80    7.80
  -2  -6   2   55.59    8.30
   2  -6  -2   41.90    9.30
  -2  -6   2   48.00   10.10
   2   6   2   36.40    9.80
   2  -6  -2   40.40    9.40
   2   6   2   58.19   11.60
   2  -6  -2   40.30   10.70
  -2  -6   2   52.09    8.50
   2   6   2   49.50    5.90
   2  -6  -2   41.90   10.70
  -2   6  -2   44.90    8.80
   2  -6  -2   47.90    9.60
   2  -6  -2   57.29   11.00
   2  -6  -2   54.29    9.50
  -2   6  -2   59.49    9.60
   2   6   2   44.40    5.90
   2   6   2   44.80    9.60
  -2  -6   2   46.70    7.80
   2   6   2   41.90   10.60
  -2  -6  -2   48.60    8.90
  -2   6   2   43.00   10.30
   2  -6   2   32.90    9.30
  -2  -6  -2   36.80    9.70
   2   6  -2   48.80   11.20
  -2  -6  -2   52.19   11.00
  -2   6   2   55.39    9.60
   2   6  -2   46.20    7.50
   2   6  -2   26.10   10.40
  -2   6   2   50.29   10.80
  -2  -6  -2   38.80    5.90
  -2  -6  -2   49.99    9.10
   2  -6   2   55.99    8.70
   2   6  -2   38.10   10.10
   2  -6   2   38.20    9.90
  -2  -6  -2   39.60    9.90
   2   6  -2   58.39   10.70
   2  -6   2   57.09    8.20
  -2  -6  -2   39.10    5.70
   2  -6   2   58.19   11.90
  -2  -6  -2   42.60    9.90
  -2  -6  -2   47.80   10.50
   2   7   2   27.60   11.20
  -2  -7   2   -5.50    8.10
   2  -7  -2   23.70    8.90
  -2  -7   2    6.40   10.20
   2   7   2   11.90   10.00
  -2   7  -2    6.70    7.20
  -2   7  -2    3.40    9.40
  -2   7  -2    6.40   10.30
  -2  -7   2   12.70   10.10
   2  -7  -2   11.40    9.30
   2  -7  -2   -6.70    9.30
  -2   7  -2    2.70    6.90
  -2   7  -2   -0.20   11.20
   2  -7  -2    8.40    8.80
   2  -7  -2   -3.70   10.50
   2  -7  -2    7.00    9.40
  -2  -7   2   21.30    7.40
  -2   7  -2   -6.60    8.50
   2  -7  -2    1.20    9.50
  -2  -7   2    4.40    6.70
   2   7   2    9.20    5.00
   2   7   2    4.30   10.70
   2  -7  -2   -5.00   10.10
  -2  -7  -2    0.90    8.60
  -2  -7  -2   -5.50    9.70
   2   7  -2    7.10    7.10
   2  -7   2    1.00    7.10
  -2  -7  -2    1.20    9.10
   2   7  -2   12.30    6.50
  -2  -7  -2   12.90    9.60
  -2  -7  -2    8.10    5.10
  -2  -7  -2    8.70   10.70
  -2   7   2   -7.60   10.40
  -2  -7  -2   14.50    9.50
   2  -7   2   -1.10    9.70
   2   7  -2    2.50    9.50
  -2  -7  -2    6.40    8.60
  -2   7   2   -0.80    9.00
   2   7  -2    4.80   10.20
   2   7  -2   10.00   10.50
   2  -7   2    1.80    9.20
  -2   7   2   10.00   10.10
  -2  -7  -2    6.90   10.20
   2  -7   2    9.70   10.20
  -2  -7  -2    8.20    4.90
   2   7  -2   25.80   10.10
  -2  -8   2   -1.80    7.00
  -2  -8   2    3.80    7.60
  -2   8  -2    4.10   11.90
   2   8   2    6.00   11.70
  -2   8  -2    5.70    9.60
   2   8   2  -11.80   10.20
  -2   8  -2    7.40   10.20
   2   8   2    3.60   11.60
  -2   8  -2   -0.60   12.40
   2  -8  -2   -2.30   10.80
  -2   8  -2    0.90    8.00
  -2  -8   2  -14.40    8.90
   2  -8  -2   -8.30    9.80
   2  -8  -2   -9.70    9.90
   2  -8  -2   10.40   10.60
  -2  -8   2    9.20   11.40
  -2   8  -2   -6.90    7.20
  -2  -8   2   17.70   17.50
   2  -8  -2  -13.40    9.10
   2  -8  -2  -14.10   16.60
   2  -8  -2   13.20   11.80
   2  -8   2   -1.00   10.20
  -2  -8  -2    5.20   10.00
   2  -8   2  -15.80   10.60
  -2  -8  -2    0.30   10.20
  -2  -8  -2   -4.40   10.90
   2   8  -2    3.10    6.50
  -2  -8  -2    0.40   11.20
   2   8  -2   -7.00   12.00
  -2   8   2    2.50   11.50
   2  -8   2    3.40    7.80
   2   8  -2   -2.80   10.70
   2  -8   2    1.90   12.70
  -2   8   2    2.70   10.20
   2   8  -2  -15.00   12.90
  -2  -8  -2   -9.00    9.30
   2  -8   2   -6.60    7.70
   2   8  -2   11.10   11.60
  -2  -8  -2   -1.50    9.90
   2   8  -2   -8.00   10.50
  -2  -9   2  502.65   34.20
  -2   9  -2  535.75   26.80
  -2   9  -2  598.34   36.20
  -2  -9   2  548.75   30.20
  -2   9  -2  517.35   34.00
   2   9   2  551.64   33.20
  -2   9  -2  542.95   31.00
   2   9   2  612.44   40.50
   2  -9  -2  530.85   31.90
   2   9   2  628.84   46.50
  -2  -9   2  548.75   34.10
  -2  -9   2  562.54   30.60
  -2   9  -2  526.35   32.20
  -2   9  -2  541.65   26.20
   2  -9  -2  592.24   32.70
   2  -9  -2  520.75   31.10
   2  -9  -2  537.55   34.50
   2  -9  -2  551.14   33.00
  -2  -9   2  569.74   32.10
   2  -9  -2  554.24   35.40
  -2   9   2  610.34   33.80
   2  -9   2  529.15   26.50
  -2  -9  -2  552.54   34.40
  -2  -9  -2  572.74   32.50
  -2  -9  -2  551.54   31.50
   2   9  -2  534.75   26.40
  -2  -9  -2  500.45   34.20
   2  -9   2  560.94   34.80
  -2  -9  -2  537.45   33.10
   2   9  -2  592.34   33.30
   2   9  -2  564.94   33.20
   2  -9   2  549.65   32.10
   2   9  -2  536.65   27.30
  -2  -9  -2  496.95   42.30
   2  -9   2  540.65   27.20
   2   9  -2  505.35   33.10
   2 -10  -2  256.57   25.10
   2  10   2  265.67   26.20
  -2  10  -2  265.67   26.70
   2 -10  -2  255.37   26.10
  -2 -10   2  288.87   23.00
  -2 -10   2  291.17   17.70
   2 -10  -2  271.07   28.70
  -2  10  -2  283.57   16.20
   2 -10  -2  273.37   26.40
  -2  10  -2  289.77   17.80
  -2 -10   2  269.97   22.10
   2  10   2  292.07   27.20
   2 -10  -2  245.08   23.40
  -2  10  -2  272.27   25.00
  -2 -10   2  272.07   18.30
   2  10   2  307.17   26.70
   2 -10  -2  267.17   23.10
  -2  10  -2  273.07   24.00
   2 -10   2  283.87   24.50
   2  10  -2  266.77   25.10
  -2 -10  -2  264.57   26.80
   2  10  -2  258.37   25.30
  -2  10   2  285.87   26.60
   2  10  -2  273.57   16.80
   2 -10   2  261.27   16.90
   2  10  -2  319.57   38.90
  -2 -10  -2  262.07   22.80
  -2 -10  -2  270.37   22.80
  -2 -10  -2  300.27   24.50
   2 -10   2  302.87   17.80
  -2 -11   2   40.60    9.30
  -2 -11   2   36.70    8.70
   2 -11  -2   31.20   13.40
  -2 -11   2   48.10   16.10
   2 -11  -2   33.20   16.00
   2 -11  -2   69.89   15.90
   2 -11  -2   18.10   12.80
  -2 -11   2   42.70   14.00
   2 -11  -2   49.40   19.30
  -2  11  -2   56.79   16.70
   2  11   2   35.90   16.40
  -2 -11   2   30.90   11.70
  -2 -11   2   32.50   15.10
  -2  11  -2   63.89   14.90
   2  11   2   35.80   14.80
  -2 -11   2   67.79   18.50
   2 -11  -2   42.50   15.00
   2  11  -2   40.00   15.30
  -2 -11  -2   12.80   12.90
  -2 -11  -2   25.20   16.10
   2 -11   2   59.69   14.60
   2 -11   2   40.90   18.60
  -2 -11  -2   43.30   14.70
   2  11  -2   40.90   14.50
   2  11  -2   55.89   15.30
  -2 -11  -2   27.90   13.10
  -2 -11  -2   35.80   13.00
   2 -11   2   45.00    7.80
   2 -11   2   19.00   14.10
   2 -11   2   44.50    8.80
   2 -11   2   36.90   13.50
  -2 -11  -2   59.49   17.50
  -2  12  -2    6.60   17.30
   2 -12  -2   -5.00   16.50
  -2 -12   2   -4.00   18.00
   2 -12  -2    5.80   11.10
  -2 -12   2    7.80   16.20
   2 -12  -2  -12.70   14.10
  -2 -12   2   30.60    8.20
  -2 -12   2    5.40    7.40
   2 -12  -2   11.00   15.20
   2 -12  -2   14.40   16.50
  -2  12  -2   -4.40   13.10
  -2 -12   2  -20.70   10.10
   2 -12  -2   17.10   13.20
  -2 -12   2   20.10   19.00
  -2 -12  -2    3.40   15.30
   2  12  -2    4.50    3.70
   2  12  -2  -10.00    7.00
   2 -12   2   -3.90   12.20
   2  12  -2    0.00   15.60
  -2 -12  -2    5.00   15.80
   2 -12   2   -2.70   16.30
   2  12  -2   -4.00   13.90
  -2 -12  -2   16.70   20.00
   2 -12   2   -4.30   12.20
   2 -12   2   33.70   17.80
   2  12  -2  -24.40   13.40
  -2 -12  -2   10.30   19.00
  -2 -12  -2  -12.60   12.30
  -2 -13   2   67.69   15.50
  -2  13  -2   83.49   24.00
  -2 -13   2   47.10   12.40
  -2  13  -2   96.69   19.60
   2 -13  -2   45.50   13.20
   2  13  -2   75.29   18.00
   2 -13   2   37.60   12.40
   2  13  -2  128.79   22.80
  -2 -13  -2  120.19   21.90
  -2 -13  -2   98.79   16.60
  -3   0   2 7137.29  279.37
   3   0  -2 6902.41  279.27
  -3   0   2 6982.50  279.27
   3  -1  -2 1899.91   75.69
   3   1   2 1882.21   76.09
  -3   1  -2 1791.32   75.49
  -3  -1   2 1780.72   76.49
  -3   1  -2 1885.31   76.79
   3  -1  -2 1908.81   76.19
  -3  -1   2 1801.42   76.49
  -3   1  -2 1852.21   76.59
   3  -1  -2 1813.62   76.09
   3   1   2 1856.21   76.49
  -3   1   2 1954.20   76.29
   3  -1   2 1969.00   76.99
   3   1  -2 1813.62   76.49
  -3   1   2 1898.61   75.99
  -3  -1  -2 1840.72   76.59
   3   1  -2 1841.52   76.49
  -3  -1  -2 1894.91   76.59
   3  -1   2 1901.11   76.89
  -3  -1  -2 1911.11   76.19
   3  -2  -2  148.39   12.00
  -3   2  -2  162.08   13.60
   3   2   2  157.58   11.80
   3  -2  -2  153.58   12.90
   3  -2  -2  141.39   12.80
  -3   2  -2  144.69   13.40
  -3  -2   2  141.39   11.00
   3   2   2  136.89   11.60
  -3   2  -2  158.28   12.50
  -3  -2   2  152.48   12.80
   3   2   2  150.88   13.60
  -3  -2   2  151.68   12.70
   3  -2  -2  151.38   11.20
   3  -2   2  166.08   13.50
  -3  -2  -2  156.38   13.80
  -3   2   2  146.29   11.90
  -3  -2  -2  139.69    9.20
   3   2  -2  143.39   12.50
   3  -2   2  145.39   13.60
  -3   2   2  150.98   10.80
  -3  -2  -2  148.19   12.10
  -3  -2  -2  151.48   12.70
   3  -2   2  148.99   12.50
   3   2  -2  167.68   12.80
  -3   2   2  146.19   15.10
  -3  -2  -2  151.18   12.00
  -3   2   2  161.18   13.10
   3  -3  -2  298.07   16.90
   3   3   2  274.77   18.80
  -3  -3   2  281.67   16.60
   3   3   2  259.87   14.90
   3  -3  -2  270.57   14.40
   3   3   2  262.07   17.80
   3   3   2  269.27   15.50
  -3   3  -2  275.87   16.30
   3  -3  -2  290.47   17.00
  -3  -3   2  256.77   16.20
  -3   3  -2  314.47   16.80
   3  -3  -2  259.47   15.00
   3  -3  -2  283.77   15.00
  -3  -3   2  258.97   16.20
   3   3  -2  263.87   16.00
   3   3  -2  241.28   13.00
  -3  -3  -2  265.97   17.10
  -3   3   2  280.17   17.40
  -3   3   2  280.67   20.70
  -3   3   2  291.97   14.70
  -3  -3  -2  261.07   14.50
  -3   3   2  289.47   19.40
  -3   3   2  274.77   14.30
   3   3  -2  245.38   16.00
   3  -3   2  266.67   17.40
  -3  -3  -2  263.57   15.80
  -3  -3  -2  299.87   17.50
  -3  -3  -2  261.27   17.90
   3  -3   2  277.07   16.60
   3  -3   2  282.77   17.10
  -3   3   2  280.87   16.90
  -3  -4   2 3220.88  136.09
  -3   4  -2 3379.96  137.39
  -3  -4   2 3187.58  135.99
   3   4   2 3398.16  137.39
   3  -4  -2 3472.15  135.79
   3   4   2 3342.27  136.19
   3   4   2 3276.77  135.29
   3  -4  -2 3345.27  134.79
   3  -4  -2 3390.06  137.39
   3   4   2 3100.79  135.29
   3  -4  -2 3351.16  136.59
   3  -4  -2 3518.55  136.89
   3   4   2 3433.46  136.89
   3  -4  -2 3591.74  136.19
   3   4   2 3393.96  137.79
  -3   4  -2 3402.66  136.09
   3   4   2 3291.17  135.49
  -3   4  -2 3539.25  134.99
   3  -4  -2 3540.55  134.99
  -3  -4   2 3185.48  135.99
  -3  -4  -2 3258.67  135.49
  -3   4   2 3396.26  136.99
   3   4  -2 3337.47  136.79
   3  -4   2 3315.37  136.89
  -3   4   2 3571.14  134.99
   3   4  -2 3172.98  136.09
  -3  -4  -2 3285.47  135.49
  -3  -4  -2 3325.77  136.79
  -3   4   2 3568.64  137.69
   3   4  -2 3179.18  136.09
  -3  -4  -2 3106.99  135.19
  -3   4   2 3355.36  136.39
   3  -4   2 3674.53  139.19
  -3   4   2 3434.76  134.89
  -3  -4  -2 3377.06  135.49
   3  -4   2 3405.06  136.09
   3  -4   2 3402.26  136.09
  -3  -4  -2 3400.26  137.39
  -3  -5   2   -4.60    7.90
  -3   5  -2    4.80    6.80
  -3  -5   2    7.50    6.90
   3  -5  -2    8.80    7.60
  -3   5  -2   -5.50    6.90
  -3   5  -2   13.40   10.00
  -3   5  -2    3.60    9.80
   3  -5  -2    5.30    4.80
  -3   5  -2    7.00    7.50
   3   5   2    4.00    8.10
  -3   5  -2   -3.00    6.30
   3   5   2    1.70    8.50
   3   5   2    3.50    5.70
   3   5   2   -1.90    5.60
   3  -5  -2   -6.30    8.00
   3   5   2    9.50   10.10
   3  -5  -2   -4.30    8.30
   3  -5  -2    9.30    8.10
   3  -5  -2   -3.10    6.90
   3  -5  -2    9.30    8.50
   3   5   2    3.50    7.80
   3  -5  -2    3.00    5.60
   3   5  -2   17.00    9.30
  -3  -5  -2   -6.40    6.70
   3  -5   2    3.90    9.00
  -3  -5  -2    0.00    5.70
  -3   5   2    0.30    9.20
  -3  -5  -2   -4.60    5.90
  -3  -5  -2    5.10    8.30
   3  -5   2   -3.70    7.70
  -3  -5  -2   -5.10    8.30
   3   5  -2   -5.90    6.70
   3   5  -2    0.30    7.80
  -3  -5  -2   -2.50    8.70
   3  -5   2   10.00    7.40
  -3   5   2  -11.60    8.40
  -3  -5  -2    7.90    7.20
  -3   5   2   -0.40    4.70
   3  -5   2   10.00    7.70
  -3   5   2    0.70    5.50
  -3   5   2    0.90   10.10
  -3   6  -2  144.19   12.40
  -3  -6   2  134.09   12.40
   3  -6  -2  124.69   13.70
   3  -6  -2  137.99   15.00
  -3   6  -2  144.79   13.20
   3   6   2  139.79   13.60
   3  -6  -2  137.09    9.90
  -3   6  -2  159.68   13.50
   3   6   2  145.29   17.40
   3  -6  -2  131.59   12.60
   3  -6  -2  134.59   12.90
   3  -6  -2  142.39   15.60
   3   6   2  132.19   14.30
   3   6   2  149.69   17.40
   3   6   2  137.79   11.20
  -3   6  -2  153.78   14.40
   3  -6  -2  146.89   14.90
  -3   6  -2  165.18   13.50
  -3  -6   2  129.59   12.60
  -3  -6   2  145.09   14.30
  -3   6  -2  156.78   15.50
   3  -6  -2  136.19   13.40
  -3  -6   2  144.59   13.20
   3   6   2  122.59   11.10
   3  -6  -2  141.29   16.50
  -3  -6   2  151.28   14.00
   3  -6   2  150.58   14.70
   3   6  -2  140.19   13.70
   3   6  -2  122.79   11.60
  -3  -6  -2  156.58   13.80
  -3  -6  -2  163.48   14.10
   3   6  -2  151.78   16.80
   3   6  -2  147.89   15.00
  -3  -6  -2  121.59   10.90
  -3  -6  -2  161.68   17.70
  -3   6   2  172.68   15.20
   3   6  -2  148.39   13.20
  -3  -6  -2  134.89   11.50
  -3   6   2  150.98   15.90
  -3  -6  -2  138.49   14.00
  -3   6   2  150.38    9.30
   3  -6   2  151.68   17.40
   3  -6   2  137.79   13.30
  -3  -6  -2  130.59   14.60
  -3   6   2  144.29   10.30
  -3   6   2  145.99   14.00
   3  -6   2  147.29   14.10
   3  -7  -2  178.38   19.00
   3   7   2  181.38   16.90
  -3   7  -2  201.18   17.50
   3  -7  -2  167.78   17.40
  -3   7  -2  178.18   15.90
  -3  -7   2  191.48   19.50
   3   7   2  173.68   12.00
   3  -7  -2  214.08   21.30
  -3   7  -2  187.88   20.50
  -3   7  -2  196.18   21.00
  -3  -7   2  188.58   18.80
  -3   7  -2  178.98   14.40
  -3  -7   2  169.58   15.40
  -3  -7   2  169.98   14.60
   3   7   2  180.28   19.50
   3  -7  -2  155.88   17.30
   3  -7  -2  147.39   16.10
   3   7   2  198.18   20.00
  -3   7  -2  167.68   14.10
   3  -7  -2  187.18   16.90
   3   7   2  177.28   12.40
   3  -7  -2  184.38   16.80
   3   7   2  176.28   18.70
   3  -7  -2  190.48   17.50
  -3  -7   2  160.68   13.90
   3  -7   2  170.88   14.90
  -3  -7  -2  177.38   18.40
  -3  -7  -2  180.58   17.40
  -3  -7  -2  156.28   15.90
   3   7  -2  172.48   13.40
  -3   7   2  172.68   20.00
  -3  -7  -2  176.98   18.90
   3  -7   2  198.48   17.70
   3   7  -2  187.68   17.30
   3  -7   2  162.48   14.90
  -3  -7  -2  167.18   12.10
   3   7  -2  172.38   18.80
   3   7  -2  176.08   18.80
  -3   7   2  184.68   16.40
  -3  -7  -2  174.78   17.90
   3  -7   2  180.58   20.00
  -3  -7  -2  172.48   12.50
   3  -8  -2    4.50   12.10
   3  -8  -2   15.30   10.40
  -3  -8   2    7.80   10.90
   3  -8  -2   15.60   10.40
  -3  -8   2   15.10   18.70
  -3  -8   2   13.80    9.40
  -3   8  -2   33.30   11.00
   3  -8  -2   10.80   10.80
  -3  -8   2   25.30    9.80
  -3   8  -2   15.90   10.10
   3  -8  -2   22.70   12.80
  -3   8  -2    8.00   10.00
   3   8   2    7.10   11.20
  -3  -8   2   13.30    8.40
   3  -8  -2   21.10   10.90
   3  -8  -2   18.90   13.70
   3   8   2   13.10   12.40
   3   8   2   19.10    6.40
   3   8   2   -4.40   11.10
  -3   8  -2   23.90   12.40
  -3  -8   2   23.70    7.90
  -3   8  -2    9.70   13.30
  -3  -8  -2   16.80    6.50
  -3  -8  -2   25.30   12.00
   3   8  -2   19.30    7.20
   3   8  -2   15.90    8.00
  -3  -8  -2   16.50   10.10
  -3  -8  -2   15.30   11.50
  -3  -8  -2   31.70    6.90
   3  -8   2   39.50   11.30
  -3   8   2   27.00   13.30
  -3   8   2    8.80   12.50
   3   8  -2   25.30   12.90
   3  -8   2   12.80    8.30
   3  -8   2   23.50   11.50
  -3  -8  -2   22.90   11.00
   3   8  -2    7.50   11.40
   3   8  -2   21.10   11.80
  -3  -8  -2   33.70   11.40
  -3  -9   2    0.90   10.00
   3  -9  -2    8.70   11.60
   3   9   2    4.60   14.40
   3  -9  -2   14.40   14.10
   3   9   2    4.10    6.00
  -3   9  -2    1.40   11.40
   3  -9  -2   26.10   10.90
  -3  -9   2   18.00    8.50
  -3   9  -2   -1.20    7.60
   3  -9  -2    5.40   12.00
   3  -9  -2   10.30   12.30
  -3  -9   2    9.20   12.90
  -3   9  -2   13.00   14.30
  -3   9  -2    4.00   13.80
  -3   9  -2    9.50    7.70
   3   9   2   25.70   13.30
  -3  -9   2   22.50    9.10
   3  -9  -2  -22.80   13.50
   3   9   2   16.30    6.20
  -3  -9   2   -0.80   10.40
  -3  -9   2   29.90   13.90
   3   9   2   -3.60   11.70
   3   9  -2   18.90   12.80
   3  -9   2    8.20    8.80
  -3  -9  -2    8.90   11.90
  -3   9   2   -1.90   12.80
  -3  -9  -2   16.20   10.20
   3  -9   2    4.00   13.30
  -3  -9  -2    3.90   10.10
   3   9  -2   16.00    9.80
  -3  -9  -2    9.10   13.50
   3  -9   2    0.20   11.60
  -3  -9  -2   18.60   13.10
  -3   9   2   22.30   12.80
   3   9  -2    7.10   12.00
   3   9  -2   -4.70    8.10
  -3  -9  -2    6.90    6.30
  -3 -10   2  127.59   14.60
  -3 -10   2  102.69   11.40
  -3  10  -2   65.09   18.00
   3  10   2   99.49   18.80
   3  10   2   80.59   16.70
   3 -10  -2  120.19   16.40
   3  10   2  104.99   16.30
  -3  10  -2  116.09   15.90
  -3  10  -2  118.89   17.40
  -3  10  -2  104.49   11.80
   3 -10  -2  120.19   17.20
   3 -10  -2   82.09   14.10
   3 -10  -2  109.99   18.30
  -3 -10   2  134.59   15.10
  -3 -10   2  113.09   12.10
  -3 -10  -2   91.29   16.20
   3  10  -2  105.09   17.20
  -3  10   2   75.29   17.10
   3 -10   2   86.89   16.30
  -3 -10  -2  108.09   17.00
   3  10  -2  102.49   17.20
   3 -10   2   59.59   20.90
   3  10  -2  100.69   16.70
   3 -10   2  116.29   11.60
   3  10  -2   78.99    9.70
   3 -10   2   73.59   10.20
  -3 -10  -2  105.19   15.20
   3 -11  -2   43.60   14.40
  -3 -11   2   60.39   17.50
   3 -11  -2   48.80   16.10
  -3 -11   2   60.39   10.00
   3 -11  -2   85.49   21.00
   3 -11  -2   35.40   12.60
  -3 -11   2   44.10   17.50
  -3 -11   2   56.49    9.90
   3  11   2   55.29   16.90
  -3  11  -2   43.80   14.20
  -3 -11   2   71.29   14.40
   3  11   2   71.49   18.00
   3 -11  -2   47.30   17.00
  -3  11  -2   49.10   17.40
   3  11  -2   54.99   10.30
   3  11  -2   44.50   14.80
  -3 -11  -2  103.49   16.80
  -3 -11  -2   50.19   16.70
   3 -11   2   26.70   13.10
   3 -11   2   55.69    8.70
   3 -11   2   61.29    9.60
   3 -11   2   36.50   17.20
  -3  11   2   43.60   16.20
   3  11  -2   58.89   16.90
  -3 -11  -2   70.79   14.10
  -3 -11  -2   44.60   16.90
  -3 -11  -2   84.19   19.40
   3 -11   2   99.59   18.40
   3 -11   2   44.20   16.70
   3  11  -2   40.50   15.70
   3 -12  -2   52.99   19.40
  -3 -12   2   71.49   18.80
  -3 -12   2   38.10    9.50
   3 -12  -2   29.60   16.60
   3 -12  -2   29.50   13.30
   3 -12  -2   45.60   14.80
   3 -12  -2   32.50   18.40
  -3  12  -2   28.30   14.30
  -3 -12   2   29.20   13.10
   3  12   2   19.70   16.00
  -3  12  -2   58.79   26.30
   3  12   2   76.99   18.40
  -3 -12   2   36.20    9.10
  -3 -12   2   12.60   14.90
   3 -12   2   53.49   17.20
  -3 -12  -2   87.49   15.40
   3 -12   2   23.90   13.70
   3  12  -2   56.59   16.70
  -3 -12  -2   33.20   16.80
  -3 -12  -2   32.20   14.10
   3 -12   2   35.70   14.90
   3 -12   2   51.29   20.30
   3  12  -2   23.50   17.30
  -3 -12  -2    8.60   17.10
  -3 -12  -2   58.69   15.70
   3  12  -2   44.50   17.30
  -4  -1   2   39.90    7.90
   4   1   2   32.80    8.50
  -4   1  -2   34.80    6.80
   4  -1  -2   21.00    7.30
   4   1   2   40.30    7.50
  -4   1  -2   30.70    8.40
  -4   1  -2   39.40    8.40
   4   1   2   29.80    7.90
  -4  -1   2   38.50    8.10
   4  -1  -2   35.20    6.00
   4  -1  -2   22.20    7.40
  -4   1   2   38.10    7.30
   4   1  -2   29.90    8.10
   4  -1   2   22.20    8.30
  -4  -1  -2   26.30    6.00
  -4  -1  -2   34.30    8.20
  -4   1   2   33.90    7.10
   4  -1   2   31.90    8.50
  -4   1   2   41.00    7.70
  -4  -1  -2   38.10    8.20
   4   2   2  708.03   33.20
  -4  -2   2  719.93   33.60
   4  -2  -2  738.13   32.70
  -4   2  -2  774.92   33.80
   4  -2  -2  737.13   32.70
   4  -2  -2  751.12   32.80
  -4   2  -2  770.52   33.70
   4   2   2  699.13   35.60
   4   2   2  726.93   33.20
  -4   2  -2  728.13   33.00
   4  -2  -2  737.93   33.00
   4   2  -2  728.23   33.70
   4   2  -2  716.03   33.60
  -4   2   2  773.62   33.00
  -4  -2  -2  760.02   34.00
  -4   2   2  718.43   32.50
  -4   2   2  772.12   33.20
  -4  -2  -2  717.23   33.40
   4  -2   2  771.52   34.10
   4  -2   2  765.62   33.90
  -4  -2  -2  732.33   32.90
  -4  -2  -2  722.03   33.30
   4  -3  -2  496.95   22.10
   4  -3  -2  482.85   24.10
  -4   3  -2  503.55   24.80
  -4  -3   2  468.75   24.20
   4   3   2  466.95   25.40
  -4   3  -2  508.15   24.70
   4  -3  -2  508.75   23.90
  -4  -3   2  488.55   23.40
   4  -3  -2  488.05   24.50
  -4  -3   2  460.15   23.80
   4  -3  -2  508.85   23.20
   4   3   2  461.85   25.20
   4   3   2  475.25   23.80
   4   3   2  485.85   22.20
  -4   3   2  514.05   26.30
   4   3  -2  457.15   24.10
   4  -3   2  498.35   24.60
   4  -3   2  481.25   24.50
  -4   3   2  494.55   24.60
   4   3  -2  467.25   24.30
   4   3  -2  466.75   23.90
  -4  -3  -2  478.85   24.00
  -4  -3  -2  468.45   24.60
  -4  -3  -2  467.35   25.60
  -4  -3  -2  444.96   21.50
  -4   3   2  484.85   24.10
  -4   3   2  477.15   22.80
  -4  -3  -2  490.75   23.90
   4  -3   2  486.95   24.60
  -4   4  -2 1388.36   61.09
   4  -4  -2 1409.36   60.09
  -4   4  -2 1479.45   60.79
   4  -4  -2 1427.06   59.89
  -4  -4   2 1373.36   59.59
   4   4   2 1438.26   60.09
  -4  -4   2 1308.87   59.19
  -4   4  -2 1438.36   59.49
   4  -4  -2 1458.75   58.39
   4   4   2 1358.86   61.19
   4  -4  -2 1449.06   58.29
  -4  -4   2 1366.06   59.19
   4   4   2 1369.16   58.09
   4   4   2 1413.06   60.79
   4  -4  -2 1449.76   58.29
   4   4   2 1327.57   58.69
   4   4   2 1414.26   59.39
   4  -4   2 1450.05   60.29
  -4   4   2 1399.66   60.29
  -4   4   2 1369.66   59.59
  -4  -4  -2 1313.67   59.39
  -4   4   2 1477.55   61.29
   4  -4   2 1433.16   59.39
  -4   4   2 1449.55   58.29
  -4  -4  -2 1355.46   58.89
  -4  -4  -2 1380.36   60.09
   4   4  -2 1352.96   57.19
   4  -4   2 1422.26   59.39
   4   4  -2 1329.67   59.29
  -4   4   2 1524.25   58.59
   4   4  -2 1420.16   60.09
   4   4  -2 1327.37   59.49
  -4  -4  -2 1369.06   57.99
  -4  -4  -2 1459.35   61.19
   4  -5  -2  131.09   13.60
  -4  -5   2  140.09   12.70
   4  -5  -2  115.29   11.90
   4  -5  -2  129.99   11.00
   4  -5  -2  126.29   11.70
   4   5   2  102.09   11.60
   4  -5  -2  126.29   10.70
   4   5   2  135.09   13.90
  -4   5  -2  137.39   13.60
  -4   5  -2  115.29   13.30
   4   5   2  132.99   13.60
   4   5   2  124.29   11.70
  -4   5  -2  131.79   11.00
   4  -5  -2  100.59   12.70
   4   5   2  140.69   15.20
   4   5   2  129.09   12.50
  -4  -5   2  104.79   12.10
   4  -5  -2  123.39   12.10
  -4  -5   2  113.49   12.30
   4   5  -2  111.49   13.00
  -4   5   2  124.29   12.60
  -4  -5  -2  145.59   13.00
  -4   5   2  132.19   14.30
  -4  -5  -2   98.39   11.70
   4  -5   2  125.79   13.60
  -4  -5  -2  108.79   12.30
   4  -5   2  117.69   13.00
  -4   5   2  140.29   11.70
   4   5  -2  141.39   12.70
   4   5  -2  128.49   12.70
  -4  -5  -2  139.19   13.00
  -4  -5  -2  118.29   12.20
  -4   5   2  115.09   13.10
  -4   5   2  122.09   10.60
   4  -5   2  137.49   13.50
  -4  -5  -2  116.69   12.70
   4  -5   2  154.88   14.10
   4   5  -2  149.49   14.30
  -4  -6   2  257.77   19.00
   4  -6  -2  236.48   18.10
  -4  -6   2  220.38   15.30
   4  -6  -2  247.68   14.50
   4  -6  -2  238.68   17.20
   4   6   2  226.88   17.40
   4   6   2  233.88   14.80
   4  -6  -2  241.68   13.80
   4   6   2  202.58   19.70
   4  -6  -2  234.48   20.90
  -4   6  -2  245.58   16.70
  -4  -6   2  195.68   24.10
   4   6   2  250.17   21.20
  -4  -6   2  222.48   16.50
  -4   6  -2  214.58   21.20
   4  -6  -2  245.38   19.20
   4   6   2  228.98   19.30
  -4   6  -2  243.18   20.90
   4  -6  -2  264.77   17.20
  -4   6  -2  237.38   16.50
   4  -6  -2  272.27   19.70
  -4   6  -2  247.38   17.30
   4   6   2  218.78   14.80
   4   6  -2  263.77   19.70
  -4  -6  -2  228.78   19.10
  -4   6   2  257.97   19.50
   4   6  -2  204.38   15.70
  -4  -6  -2  209.28   15.30
   4  -6   2  242.28   17.40
   4   6  -2  245.58   20.30
   4  -6   2  228.88   16.90
   4  -6   2  261.57   17.10
  -4   6   2  253.07   20.30
  -4   6   2  239.58   22.40
   4  -6   2  266.67   21.10
  -4  -6  -2  218.28   14.60
  -4  -6  -2  232.48   16.40
  -4   6   2  237.78   13.70
  -4  -6  -2  240.38   19.90
  -4  -6  -2  250.47   17.00
  -4   7  -2   -2.90   11.70
   4  -7  -2   -8.80    9.80
   4  -7  -2    6.50    5.80
   4   7   2  -11.50    9.50
  -4   7  -2   -4.20    7.80
   4  -7  -2   -8.70    8.20
  -4  -7   2    1.50    7.60
  -4  -7   2   -1.20    7.80
  -4  -7   2   -1.00    7.40
   4  -7  -2    5.80    9.20
   4   7   2    0.30   10.50
  -4   7  -2    5.80   11.40
   4  -7  -2   -8.20    6.40
  -4  -7   2   -1.00   10.20
   4   7   2    7.00    7.90
   4   7   2   -2.20   10.90
  -4   7  -2   -2.00    7.40
   4  -7  -2   -1.40    8.50
   4   7   2   11.60    8.80
  -4  -7   2   -2.00    9.40
  -4   7  -2   -5.20    8.80
   4   7   2    6.60    6.60
   4  -7  -2  -11.70    9.80
   4  -7   2   -9.70    8.70
  -4  -7  -2   -0.50    6.50
  -4   7   2    0.30    6.20
   4   7  -2    3.40    7.70
   4   7  -2  -16.40    9.40
   4   7  -2   16.10   11.70
   4   7  -2    7.40   11.20
  -4   7   2    3.60    5.50
   4  -7   2    2.50    9.20
  -4  -7  -2    6.00    8.30
  -4  -7  -2    0.30    9.80
  -4  -7  -2  -17.80    8.60
  -4   7   2    5.10   10.50
   4   7  -2    7.70    6.80
  -4  -7  -2    0.10    9.60
  -4   7   2    0.70   12.20
   4  -7   2   -3.10   10.10
  -4  -7  -2    4.50    7.20
  -4   7   2   -5.90    9.80
   4  -7   2    0.10    8.50
   4   8   2   -4.40    6.60
  -4   8  -2   -9.70   12.00
   4  -8  -2    5.60   12.70
  -4   8  -2  -12.70    9.70
   4   8   2  -11.50   11.20
  -4  -8   2   -1.80    8.20
   4   8   2   -1.70    6.50
   4   8   2    3.70   12.10
   4   8   2   -0.10   10.70
   4  -8  -2  -21.30    9.20
   4  -8  -2    2.00   10.70
  -4  -8   2  -11.30   10.90
  -4  -8   2    0.60    8.70
  -4   8  -2   19.70   13.30
  -4  -8   2  -10.50    8.60
   4  -8  -2    8.40   10.50
   4  -8  -2   11.10   13.00
  -4   8  -2   -0.80    7.90
   4   8   2   13.10    9.60
  -4   8  -2  -15.30    9.90
   4  -8  -2   -5.10   10.30
   4   8  -2   -5.60   11.70
   4  -8   2  -11.10   10.40
  -4  -8  -2   -2.40   11.50
   4   8  -2    4.90   11.10
  -4  -8  -2   -0.10   10.60
  -4   8   2    3.30    5.30
   4  -8   2   -4.40   10.80
  -4  -8  -2   -1.60    9.10
   4   8  -2    9.90   12.40
  -4  -8  -2   -4.00    7.10
  -4   8   2   -7.20   12.20
   4  -8   2    1.90   11.00
  -4  -8  -2    6.30   10.30
  -4   8   2    0.50    5.70
   4  -8   2   -1.00    8.60
   4  -8   2  -16.70    9.00
  -4  -8  -2  -11.10   10.10
  -4   8   2   -8.70   11.20
   4   8  -2    0.10    6.80
  -4   9  -2  393.16   31.80
  -4  -9   2  370.46   22.90
  -4  -9   2  389.46   23.20
   4  -9  -2  378.96   27.50
   4  -9  -2  387.26   28.60
   4   9   2  391.86   29.20
   4   9   2  381.56   29.70
  -4  -9   2  392.86   27.50
  -4   9  -2  370.16   26.70
   4   9   2  404.76   20.60
  -4  -9   2  370.36   29.30
  -4  -9   2  398.56   24.40
  -4   9  -2  404.56   21.90
  -4   9  -2  415.56   29.60
   4   9   2  439.96   28.50
  -4   9  -2  397.86   22.70
   4  -9  -2  417.26   26.40
   4  -9   2  418.76   31.50
   4  -9   2  402.06   27.00
  -4   9   2  424.76   30.00
   4   9  -2  462.85   39.00
  -4  -9  -2  364.06   28.10
   4   9  -2  379.46   28.10
  -4  -9  -2  386.56   25.10
  -4  -9  -2  385.56   20.80
  -4   9   2  398.16   28.70
  -4  -9  -2  370.56   29.20
   4  -9   2  424.76   28.60
   4   9  -2  385.36   28.80
   4   9  -2  404.26   22.50
  -4  -9  -2  394.46   30.30
  -4  10  -2   21.30    7.40
  -4  10  -2   47.90   14.60
   4  10   2   43.50   15.10
   4 -10  -2   11.80   12.20
   4 -10  -2   47.20   15.80
   4  10   2   20.30   13.70
  -4 -10   2   56.39   16.00
   4  10   2   59.59   16.20
  -4  10  -2   51.29   16.40
   4 -10  -2   24.20   12.40
  -4  10  -2   24.10   15.40
   4  10   2   45.50    7.50
   4 -10  -2   36.90   21.40
  -4 -10   2   43.70   10.20
   4  10   2   34.70    8.00
  -4 -10  -2   36.70   12.70
   4  10  -2   34.30   15.10
  -4  10   2   18.00   13.90
   4  10  -2   59.59   15.40
  -4 -10  -2   38.10    7.70
  -4 -10  -2   56.19   13.60
   4 -10   2   39.40   10.10
  -4 -10  -2   35.50   15.10
   4 -10   2   38.40   15.40
  -4 -10  -2   40.60    7.40
  -4  10   2   18.90   16.50
   4  10  -2   13.80   13.40
  -4  11  -2   26.10   15.90
   4 -11  -2   13.10   22.00
   4 -11  -2   25.10   11.90
  -4 -11   2   43.70   10.00
  -4  11  -2   40.10   17.30
  -4 -11   2   46.50   10.40
   4  11   2   57.19   16.90
  -4  11  -2   33.40   13.90
   4 -11  -2   22.00   25.00
  -4 -11   2   53.39   13.40
   4  11   2   10.80   15.20
   4 -11  -2   14.20   15.20
  -4 -11   2   -8.20   26.90
  -4  11  -2   38.70    9.40
   4 -11   2   29.80    8.70
   4 -11   2   37.60   16.60
  -4 -11  -2   27.80   20.00
  -4 -11  -2   33.80   13.60
   4  11  -2   46.20   16.20
  -4 -11  -2   40.60   14.50
   4  11  -2   39.00   14.30
  -4 -11  -2   16.40   12.90
  -4  11   2   30.60   16.10
   4 -11   2   14.10    9.10
  -4 -11  -2   11.90   17.40
   4 -11   2   55.09   19.50
   4 -11   2   26.10   21.40
   4 -11   2   33.30   15.10
   4  11  -2   54.69   15.30
   4  11  -2   41.00   10.30
  -4 -12   2   -2.90   11.90
   4  12   2  -19.90   15.80
  -4 -12   2   -5.20   16.10
  -4 -12   2    0.70    8.50
   4 -12  -2    8.20   11.50
   4  12   2   34.90   18.60
  -4  12  -2   -9.70   12.70
   4 -12  -2  -13.80   19.40
   4 -12  -2    6.50   16.10
   4 -12  -2   -9.00   14.00
  -4 -12   2   -0.80    9.30
  -4 -12   2    4.20   18.10
   4 -12  -2    1.80   25.10
  -4  12  -2  -27.80   18.90
  -4 -12  -2   14.10   16.80
  -4 -12  -2    4.20   15.60
  -4 -12  -2   10.70   17.80
  -4 -12  -2   11.80   15.30
   4  12  -2   -3.60    8.60
   4 -12   2   -7.90   14.30
   4  12  -2    0.80    4.60
   4  12  -2   -9.80   16.10
   4 -12   2   -5.70   16.90
   4  12  -2  -10.80   14.10
   4 -12   2    2.30   28.10
   4  12  -2   33.60   15.60
  -4  12   2  -22.40   26.40
   4 -12   2   18.60   16.90
  -4 -12  -2   18.70   13.70
   5   0   2  868.21   40.20
   5   0   2  877.81   40.10
   5   0   2  886.61   38.10
   5   0  -2  922.81   37.30
  -5   0   2  916.11   39.90
   5   0  -2  933.81   40.20
  -5   0  -2  878.51   40.40
  -5   0  -2  900.61   40.20
  -5   0   2  955.20   40.10
   5   0  -2  842.62   41.20
  -5   1  -2 2544.55  105.79
  -5  -1   2 2569.24  105.69
   5   1   2 2527.15  105.69
  -5  -1   2 2467.55  105.49
   5  -1  -2 2757.22  105.59
   5  -1  -2 2647.34  105.59
   5   1   2 2612.04  104.79
  -5   1  -2 2693.73  106.09
   5  -1  -2 2646.54  104.99
   5   1   2 2545.55  105.79
   5   1  -2 2445.06  105.59
  -5   1   2 2491.55  105.29
  -5   1   2 2601.04  104.39
  -5   1   2 2624.14  105.39
  -5  -1  -2 2623.04  104.09
  -5  -1  -2 2632.24  105.99
  -5  -1  -2 2531.95  105.69
   5   1  -2 2569.34  105.59
   5  -1   2 2540.85  103.69
   5  -1   2 2509.35  105.89
   5   2   2  470.15   23.50
  -5  -2   2  441.76   23.40
   5  -2  -2  472.55   23.10
   5   2   2  434.86   23.60
   5  -2  -2  451.65   22.90
   5  -2  -2  464.35   23.20
   5  -2  -2  453.95   22.40
  -5   2  -2  451.05   23.20
  -5  -2   2  431.46   23.30
   5   2   2  447.46   23.60
  -5   2  -2  462.15   24.40
  -5   2  -2  458.95   24.20
  -5   2   2  445.86   22.80
   5  -2   2  467.75   24.60
   5   2  -2  454.95   23.90
  -5  -2  -2  460.35   22.50
  -5   2   2  472.95   25.00
  -5   2   2  457.55   23.20
   5   2  -2  450.35   22.30
  -5  -2  -2  435.76   24.00
   5  -2   2  461.65   24.60
   5   2  -2  425.26   23.90
  -5  -2  -2  406.56   23.20
   5   3   2 1914.61   79.79
   5   3   2 1850.31   81.69
  -5   3  -2 2037.00   82.39
   5  -3  -2 1925.11   81.49
  -5  -3   2 1911.81   80.69
   5  -3  -2 2040.80   81.89
  -5  -3   2 1882.41   81.99
   5  -3  -2 2024.60   81.49
  -5   3  -2 1967.30   81.89
  -5  -3   2 1937.61   82.19
   5  -3  -2 2038.80   81.39
   5   3   2 1945.31   81.69
   5  -3  -2 2048.99   79.59
  -5   3  -2 2012.80   82.19
   5   3   2 1929.91   82.39
  -5  -3  -2 2001.00   81.59
  -5   3   2 2023.00   81.39
   5   3  -2 1971.70   82.19
   5   3  -2 1959.50   81.49
   5  -3   2 2075.39   82.49
  -5   3   2 2055.09   81.89
  -5   3   2 2012.20   82.89
  -5  -3  -2 1843.42   81.59
   5   3  -2 1920.61   82.19
  -5  -3  -2 1903.31   81.59
   5  -3   2 2034.80   82.29
   5   4   2  405.36   19.70
   5   4   2  375.96   27.10
   5  -4  -2  419.76   23.10
   5  -4  -2  418.16   21.50
  -5   4  -2  426.66   23.40
   5  -4  -2  413.76   21.20
  -5   4  -2  417.66   20.30
  -5   4  -2  432.36   24.60
  -5  -4   2  378.96   22.30
  -5   4  -2  411.96   22.40
   5   4   2  397.86   24.00
   5  -4  -2  409.66   20.30
   5  -4  -2  407.56   22.70
  -5  -4   2  366.36   22.20
   5   4   2  391.86   22.00
  -5  -4   2  424.06   22.00
   5   4  -2  408.36   22.50
  -5  -4  -2  427.06   22.30
   5   4  -2  391.86   22.30
   5  -4   2  431.26   22.80
  -5   4   2  397.56   22.60
   5  -4   2  402.66   23.70
   5   4  -2  407.36   19.00
  -5  -4  -2  383.96   22.90
  -5   4   2  407.76   25.10
  -5   4   2  414.56   20.90
   5  -4   2  444.86   22.90
  -5   4   2  426.06   24.50
   5   4  -2  382.96   22.70
  -5  -4  -2  384.46   23.00
  -5   4   2  322.97   19.60
  -5  -4  -2  374.96   21.80
   5  -5  -2  743.63   32.20
  -5  -5   2  660.13   33.00
   5  -5  -2  701.73   34.40
   5   5   2  697.63   35.90
   5  -5  -2  761.72   32.70
   5  -5  -2  727.03   31.90
   5   5   2  704.43   33.20
   5   5   2  689.83   35.30
  -5   5  -2  683.93   35.80
   5   5   2  667.43   32.30
  -5   5  -2  698.93   33.10
  -5  -5   2  710.13   33.70
   5   5   2  715.63   34.30
   5  -5  -2  664.43   34.00
   5  -5  -2  742.93   31.90
  -5  -5   2  657.93   33.30
  -5   5  -2  724.63   32.00
  -5  -5  -2  670.13   32.40
  -5  -5  -2  677.53   31.60
   5  -5   2  701.23   33.50
   5   5  -2  664.33   30.50
  -5   5   2  690.43   33.90
   5  -5   2  729.93   33.90
   5   5  -2  655.13   32.90
   5   5  -2  692.93   34.00
  -5  -5  -2  662.83   32.60
  -5   5   2  687.53   35.00
  -5   5   2  724.53   36.40
   5   5  -2  701.03   35.60
   5  -5   2  711.33   34.90
  -5   5   2  753.02   32.20
   5   5  -2  681.43   33.30
  -5  -5  -2  709.23   34.50
  -5   5   2  742.13   31.80
  -5  -6   2  340.77   18.50
  -5   6  -2  356.46   20.70
   5  -6  -2  360.36   18.70
  -5   6  -2  285.47   18.80
   5  -6  -2  346.97   22.70
  -5   6  -2  361.66   24.70
   5   6   2  320.87   24.40
  -5   6  -2  355.06   25.40
   5   6   2  338.27   22.90
   5  -6  -2  384.36   19.50
   5   6   2  318.07   19.10
  -5   6  -2  394.26   20.60
  -5  -6   2  320.67   20.70
   5  -6  -2  358.86   23.20
   5   6   2  330.27   23.80
   5  -6  -2  358.66   20.30
  -5  -6   2  328.37   20.70
   5   6   2  339.17   19.50
   5   6   2  337.07   21.10
  -5  -6   2  363.26   22.00
   5  -6  -2  342.87   24.60
   5  -6   2  331.77   23.10
  -5   6   2  356.86   22.90
  -5   6   2  363.26   24.10
  -5  -6  -2  337.37   20.10
   5  -6   2  361.46   21.60
   5  -6   2  340.57   21.10
   5  -6   2  353.06   24.10
  -5  -6  -2  316.57   19.60
  -5  -6  -2  344.97   23.30
  -5   6   2  362.56   19.20
   5   6  -2  318.27   20.30
   5   6  -2  365.86   24.30
  -5  -6  -2  335.57   22.70
  -5   6   2  340.57   18.50
  -5   6   2  364.66   26.00
   5  -6   2  377.96   21.20
   5   6  -2  354.06   22.90
  -5  -6  -2  325.27   20.00
   5   7   2   79.79   13.60
   5   7   2   81.49   11.50
  -5   7  -2   97.09   12.20
   5  -7  -2   71.59   13.70
   5   7   2   76.39   12.70
  -5   7  -2   70.09   14.20
  -5  -7   2   98.59   14.20
   5  -7  -2  107.19   12.30
   5  -7  -2  103.39   24.90
  -5  -7   2   96.19   10.70
   5  -7  -2   84.09   12.00
   5  -7  -2   91.19   13.50
  -5  -7   2  111.89   12.20
  -5   7  -2   99.99   11.70
   5  -7  -2   94.19   10.20
   5  -7  -2   73.89   22.30
   5   7   2   91.39   16.10
   5   7   2   89.99   10.10
  -5  -7   2   97.79   11.50
  -5   7  -2   67.19   14.60
   5  -7   2   94.69   11.90
  -5  -7  -2   88.29   10.50
  -5  -7  -2   99.39   12.90
   5   7  -2  106.79   13.50
   5   7  -2   80.79   12.80
  -5  -7  -2  103.39   11.60
   5   7  -2   89.39   15.10
   5  -7   2   91.49   15.20
  -5   7   2   91.09   13.60
  -5   7   2   79.79   15.50
  -5  -7  -2  105.69   10.90
  -5  -7  -2   81.69   22.00
  -5   7   2   93.29    9.10
   5   7  -2   83.69   14.80
   5  -7   2   92.19   14.20
   5  -7   2   85.49   12.30
  -5   7   2   69.99   14.80
  -5   7   2  101.49   10.10
   5  -7   2   80.19   12.70
  -5   8  -2   63.79   12.40
   5  -8  -2   37.20   12.70
  -5   8  -2   36.70    9.60
   5   8   2   63.09   16.30
   5  -8  -2   28.60   13.50
   5   8   2   86.29   10.10
  -5   8  -2   55.49   16.70
   5  -8  -2   45.40    7.90
   5   8   2   43.50   21.70
  -5   8  -2   71.99   10.60
   5   8   2   78.79   15.80
   5  -8  -2   34.10   11.80
   5   8   2   61.69   11.20
   5  -8  -2   49.00    8.70
  -5  -8   2   64.89   11.20
  -5  -8   2   59.99   10.20
  -5  -8   2   62.69   13.80
   5  -8  -2   53.89   12.00
  -5  -8   2   49.99   13.20
  -5  -8   2   68.19   14.00
  -5   8   2   42.90   14.10
  -5   8   2   63.49    7.70
  -5  -8  -2   84.49   12.00
   5  -8   2   55.49   11.10
   5  -8   2   44.20   19.20
   5   8  -2   60.49    9.30
   5   8  -2   66.79   15.30
   5  -8   2   70.89   13.20
  -5  -8  -2   72.59   12.40
  -5   8   2   51.59   14.50
   5  -8   2   56.09   13.10
  -5  -8  -2   82.29   10.00
  -5  -8  -2   66.29   10.20
   5  -8   2   44.20   12.40
   5   8  -2   40.50   24.50
   5   8  -2   56.69   11.10
  -5  -8  -2   59.49   12.50
  -5   8   2   65.79    8.60
   5   9   2   43.40    9.70
   5  -9  -2   28.50   14.10
  -5  -9   2   38.70   10.30
   5  -9  -2   -1.80   11.30
  -5   9  -2   41.00   12.80
  -5  -9   2   21.50   10.50
   5  -9  -2   31.60   12.50
  -5   9  -2   32.90    9.90
  -5   9  -2   28.30    9.40
  -5  -9   2   -6.40   10.90
   5   9   2   27.90   14.60
  -5  -9   2   72.89   11.80
  -5   9  -2   47.60   16.00
   5   9   2   12.50   14.10
  -5   9  -2   35.10   14.10
   5  -9  -2   31.30   13.80
  -5  -9   2   48.40   13.40
   5   9   2   44.40   13.40
   5   9   2   32.90    8.40
   5  -9   2   31.80   11.70
  -5  -9  -2   46.70   12.60
  -5  -9  -2   31.80   11.50
   5   9  -2   45.70   13.00
  -5  -9  -2   41.00   12.50
   5   9  -2   43.50    9.00
  -5  -9  -2   40.20    9.50
   5  -9   2   31.90   13.20
  -5   9   2   28.00   14.90
  -5   9   2   24.20    6.80
  -5   9   2   36.70    6.50
   5  -9   2   78.09   11.50
  -5   9   2   40.80   15.10
   5  -9   2   24.00   12.80
  -5  -9  -2   35.00    8.80
   5   9  -2   33.90   13.30
   5   9  -2   30.00   14.60
   5  10   2   44.60   14.90
   5 -10  -2   29.20   14.50
  -5 -10   2   24.70    9.90
  -5 -10   2   28.20    9.80
   5 -10  -2   12.50   13.90
  -5  10  -2   22.20   15.90
  -5  10  -2   26.70   15.70
   5 -10  -2   11.30   14.60
   5 -10  -2    1.10   15.00
   5  10   2   26.00   15.50
  -5  10  -2   20.40   20.10
  -5 -10   2   42.30   15.90
  -5 -10  -2   27.20   13.30
  -5 -10  -2   34.40    8.30
   5  10  -2   36.10   15.50
  -5  10   2   22.10   14.80
  -5 -10  -2   31.50   15.60
  -5 -10  -2   23.40    9.10
  -5 -10  -2   46.60   12.30
   5  10  -2   20.80   15.00
   5  10  -2   28.60   13.50
   5 -10   2   37.00   21.40
   5  10  -2   42.70   11.00
   5 -10   2   32.50   10.20
   5 -10   2   21.40   13.80
   5 -10   2   23.50   14.40
   5  10  -2    7.90    5.70
  -5  10   2   24.40   14.80
  -5 -10  -2   15.20   13.40
   5 -11  -2    7.60   14.60
   5  11   2   49.50   16.40
  -5 -11   2  102.89   14.10
  -5  11  -2   29.60   18.20
  -5  11  -2   25.30   17.10
  -5 -11   2   49.10   10.90
  -5 -11   2   48.10   10.90
   5 -11  -2   26.00   15.30
   5 -11  -2   30.80   16.70
  -5  11  -2   31.10    9.70
  -5 -11   2   48.80   17.30
  -5  11  -2   59.59   14.40
   5  11   2   48.50   16.90
   5  11   2   45.70    9.10
   5 -11  -2   43.10   26.90
   5 -11  -2   24.40   16.40
  -5 -11  -2   51.09   17.20
   5 -11   2   41.80   14.80
   5 -11   2   67.19   17.90
  -5  11   2   24.90   16.30
   5 -11   2   24.10   16.30
   5 -11   2   43.40   22.60
   5 -11   2   16.50    9.70
   5 -11   2   46.80   10.40
   5 -11   2   33.90   14.90
   5  11  -2   38.80   15.80
  -5  11   2   58.29   16.90
  -5 -11  -2   42.30   16.80
   5  11  -2   48.30   16.90
  -5 -11  -2   32.00   14.30
  -5 -11  -2   39.70   23.40
  -5 -11  -2   60.29   13.60
  -5 -11  -2   43.20    8.00
   5  11  -2   34.10   14.60
  -5 -11  -2   42.90    8.70
   5  12   2   23.60   17.60
  -5 -12   2    7.10   18.40
  -5  12  -2    2.50    7.90
  -5  12  -2   18.50   17.80
  -5  12  -2  -18.10   13.20
   5 -12  -2   18.20   15.10
  -5  12  -2    4.60    4.90
  -5 -12   2    6.20   11.40
  -5 -12   2   -3.20    9.40
  -5  12  -2   -7.80   17.40
  -5 -12   2    4.80   10.90
   5 -12   2  -13.60    8.20
   5  12  -2   -3.50   15.40
  -5 -12  -2   -0.10   23.10
  -5 -12  -2   13.30   16.20
   5 -12   2   13.70   14.90
   5 -12   2   -3.90    7.80
   5  12  -2    8.30   14.30
   5 -12   2   11.60   16.00
  -5 -12  -2   -6.60   12.40
  -5  12   2  -15.30   20.20
   5  12  -2    2.40    4.50
   5 -12   2    0.10   26.10
   5  12  -2   14.50    9.70
  -5 -12  -2   -7.90   13.50
  -6   0   2  164.08   15.00
   6   0  -2  148.99   14.60
   6   0   2  159.18   15.80
  -6   0  -2  161.28   10.80
  -6   0   2  163.68   12.10
   6   0  -2  168.58   10.60
   6   0   2  194.88   24.00
   6   0  -2  160.18   15.80
  -6   0  -2  154.08   15.70
   6   0   2  162.48   12.50
  -6   0   2  144.29   14.80
  -6   0  -2  184.48   19.40
   6   1   2  488.45   25.80
  -6  -1   2  500.85   25.70
   6   1   2  458.35   26.00
  -6   1  -2  468.45   25.40
  -6  -1   2  464.05   24.90
   6  -1  -2  486.15   24.70
   6  -1  -2  513.45   25.60
   6   1   2  461.65   26.20
  -6   1  -2  488.85   26.20
   6  -1  -2  484.55   22.40
  -6   1   2  492.05   25.10
   6  -1   2  468.95   21.90
  -6   1   2  471.95   23.00
  -6  -1  -2  471.05   26.00
  -6  -1  -2  441.26   23.50
   6  -1   2  465.15   26.20
   6  -1   2  449.76   25.20
  -6   1   2  478.75   25.30
   6   1  -2  473.85   25.00
   6  -1   2  458.35   21.40
  -6  -1  -2  472.15   25.90
   6   1  -2  448.66   21.90
   6   2   2 1046.20   45.90
   6   2   2 1015.60   45.20
  -6   2  -2 1008.90   45.90
   6  -2  -2 1050.79   45.50
  -6   2  -2  943.71   45.80
  -6   2  -2 1054.99   46.40
   6   2   2 1026.00   45.90
   6  -2  -2 1061.49   45.40
  -6  -2   2  984.70   45.60
   6  -2  -2 1049.09   44.20
  -6  -2   2 1041.10   46.10
   6  -2   2 1076.29   46.60
   6   2  -2  968.60   45.70
   6  -2   2 1022.60   43.90
   6   2  -2 1014.30   46.00
  -6  -2  -2 1025.80   44.20
  -6  -2  -2 1004.90   45.50
  -6  -2  -2  991.00   45.90
  -6   2   2 1060.59   45.50
  -6   2   2 1084.79   45.50
  -6   2   2 1046.20   44.60
   6  -2   2 1012.70   45.90
   6   2  -2  982.30   44.10
   6   3   2   19.80    8.90
   6  -3  -2   18.50    8.50
  -6   3  -2    7.20    9.20
   6   3   2   24.90    5.40
  -6   3  -2   30.40    9.60
   6   3   2   34.80    8.90
  -6  -3   2   17.20    8.50
  -6   3  -2   14.60    9.00
  -6  -3   2   14.40    8.80
   6   3   2    5.30    8.80
   6  -3  -2   25.30    8.10
   6  -3  -2   23.10    7.90
   6  -3  -2    9.80    8.00
   6  -3   2   25.60    9.90
  -6  -3  -2   41.20    8.30
  -6  -3  -2   13.60    8.80
  -6   3   2   28.40    8.70
  -6   3   2   47.00    9.10
   6   3  -2   26.00    8.90
  -6   3   2   24.20   10.40
  -6  -3  -2   28.00    9.10
   6  -3   2   27.30    7.80
  -6   3   2   23.50    8.10
   6   3  -2   19.10    7.70
   6  -3   2    3.70    9.50
   6   3  -2   34.30    9.20
   6  -4  -2 1192.48   50.69
   6  -4  -2 1214.38   51.69
  -6   4  -2 1185.78   51.69
  -6   4  -2 1210.58   48.60
  -6  -4   2 1149.89   51.49
  -6  -4   2 1115.99   51.29
  -6   4  -2 1232.78   52.09
   6   4   2 1172.18   51.29
   6   4   2 1156.38   48.40
  -6  -4   2 1144.79   50.09
   6   4   2 1129.79   50.89
   6  -4  -2 1182.68   51.89
  -6   4  -2 1169.08   51.99
   6   4   2 1139.79   52.19
   6  -4  -2 1155.48   51.09
  -6   4   2 1181.58   50.69
  -6   4   2 1227.68   53.19
   6  -4   2 1181.28   51.59
   6   4  -2 1139.19   50.89
   6  -4   2 1148.19   50.99
  -6   4   2 1185.98   50.19
  -6  -4  -2 1132.49   50.89
  -6  -4  -2 1182.48   51.19
   6   4  -2 1142.59   51.39
   6   4  -2 1114.09   51.49
   6  -4   2 1208.68   51.69
  -6  -4  -2 1151.58   51.19
  -6  -4  -2 1053.59   48.00
  -6  -5   2  789.52   38.50
   6  -5  -2  832.92   36.80
   6  -5  -2  872.01   37.50
  -6  -5   2  783.92   37.60
   6   5   2  821.02   37.70
  -6   5  -2  805.42   40.80
   6   5   2  798.72   37.40
  -6   5  -2  845.82   40.60
  -6   5  -2  850.41   39.90
   6  -5  -2  787.92   38.60
   6  -5  -2  870.51   39.30
  -6   5  -2  826.02   38.60
   6   5   2  777.62   39.80
  -6   5  -2  826.32   37.70
  -6  -5   2  776.72   38.40
  -6  -5  -2  785.42   38.80
  -6   5   2  844.42   38.30
   6   5  -2  803.62   38.10
   6   5  -2  775.22   38.30
  -6   5   2  839.62   37.00
   6  -5   2  815.02   38.60
  -6   5   2  828.32   40.70
  -6   5   2  844.72   36.80
  -6  -5  -2  793.62   37.80
   6   5  -2  778.02   35.10
   6  -5   2  834.82   38.60
  -6  -5  -2  795.52   37.60
   6  -5   2  857.81   39.70
  -6  -5  -2  773.22   35.40
   6   5  -2  775.02   39.90
   6   5  -2  797.22   38.50
   6  -5   2  824.62   38.80
  -6   5   2  812.62   40.00
  -6  -6   2   93.69   11.80
   6  -6  -2   84.79   10.60
  -6   6  -2   68.29   14.00
  -6  -6   2   82.49   11.70
   6  -6  -2   88.99   10.10
   6   6   2   85.29   15.20
   6   6   2  102.89   13.80
  -6   6  -2   66.29    9.90
   6  -6  -2   76.49   12.10
  -6  -6   2   93.79   12.00
  -6   6  -2   73.69   10.70
   6  -6  -2   92.19   13.60
   6   6   2   85.89   12.00
   6  -6  -2   95.99   11.30
  -6  -6   2   78.09    8.60
   6   6   2   81.29   11.50
   6   6   2   71.79   10.30
  -6  -6  -2   87.09    9.80
  -6   6   2   93.19   10.50
   6  -6   2   67.99   13.10
   6   6  -2   71.49   12.00
  -6   6   2   91.39    9.70
  -6  -6  -2   98.39   11.70
  -6  -6  -2   80.19   10.80
   6   6  -2   84.29   11.00
  -6   6   2   92.39   13.70
   6   6  -2   77.49   11.40
   6   6  -2   90.49   14.00
  -6   6   2   91.89   15.10
   6  -6   2   81.39   12.40
  -6   6   2   65.59   12.10
  -6  -6  -2   67.99   12.00
   6  -6   2   82.29   17.10
   6   6  -2  109.69    9.40
   6  -6   2   67.09   11.50
  -6  -6  -2   91.49   13.20
  -6   7  -2  297.07   25.00
  -6   7  -2  312.57   26.80
   6   7   2  280.17   19.30
   6  -7  -2  304.27   18.30
   6  -7  -2  316.07   20.20
  -6   7  -2  276.37   19.60
   6   7   2  281.37   23.00
  -6  -7   2  286.27   20.30
   6   7   2  273.77   20.50
   6   7   2  286.17   25.60
   6  -7  -2  285.37   22.80
   6  -7  -2  295.67   22.10
  -6  -7   2  286.77   17.90
   6  -7  -2  307.07   19.20
  -6  -7   2  278.87   20.50
  -6   7  -2  305.97   20.20
  -6   7  -2  294.67   20.50
   6   7   2  257.27   18.80
  -6  -7   2  263.27   21.80
   6   7   2  282.67   24.00
  -6  -7  -2  305.77   23.70
   6  -7   2  294.77   21.20
  -6  -7  -2  300.47   19.30
   6   7  -2  281.87   24.70
  -6  -7  -2  270.57   28.80
   6  -7   2  312.17   20.80
  -6   7   2  310.37   17.60
  -6   7   2  283.17   25.30
  -6  -7  -2  293.07   19.80
  -6  -7  -2  262.97   19.50
   6  -7   2  274.37   20.50
   6  -7   2  262.97   30.10
   6  -7   2  297.27   23.40
   6   7  -2  297.07   22.90
   6   7  -2  287.97   19.80
  -6   7   2  285.27   23.40
  -6   7   2  293.27   27.20
  -6   8  -2   50.59   11.70
  -6  -8   2   57.19   11.50
   6   8   2   91.29   14.40
   6  -8  -2   59.39   14.20
   6   8   2   81.09   16.80
  -6  -8   2   86.19   14.30
   6  -8  -2   46.70   13.40
  -6   8  -2   61.99   11.40
  -6   8  -2   68.39   14.90
  -6   8  -2   60.79   11.60
   6   8   2   63.89   14.20
  -6  -8   2   94.29   11.00
   6   8   2   75.99   10.60
  -6   8  -2   32.80   14.70
   6   8   2   64.79   10.80
   6   8   2   55.79   11.80
   6  -8  -2   75.19   16.10
  -6  -8   2   60.69   11.70
   6  -8  -2   87.19   10.00
   6  -8  -2   75.89   15.80
   6  -8  -2   85.09   12.50
   6  -8   2   70.39   13.70
   6  -8   2   82.99   12.80
  -6  -8  -2   54.89   10.60
   6  -8   2   53.79   12.20
  -6   8   2   36.00   14.20
   6   8  -2   71.99   24.80
  -6  -8  -2   76.89   11.80
   6   8  -2   68.89   15.20
  -6  -8  -2   52.79   13.00
   6  -8   2   68.99   14.20
   6   8  -2   71.29   14.30
  -6   8   2   90.39   18.00
  -6   8   2   61.69    9.20
   6  -8   2   43.20   13.10
  -6   8   2   86.39   18.60
   6   8  -2   54.29   11.00
  -6   8   2   68.19    9.80
  -6  -8  -2   87.09   12.60
   6   9   2   63.59   15.90
   6  -9  -2   72.29   13.20
   6   9   2   56.79   12.50
   6  -9  -2   45.70    8.70
   6   9   2   65.99   16.50
   6   9   2   19.20   11.10
  -6  -9   2   53.89   11.50
   6  -9  -2   52.19    9.20
   6   9   2   49.70    9.30
   6  -9  -2   52.19   15.50
  -6   9  -2   41.90   11.70
  -6   9  -2   75.29   17.00
  -6  -9   2   81.59   12.30
  -6   9  -2   57.49   15.90
  -6   9  -2   59.09   13.00
   6  -9  -2   80.59   17.40
  -6  -9   2   90.29   11.90
  -6  -9   2   46.70   13.70
   6  -9   2   52.99   13.40
   6   9  -2   56.19   14.70
   6  -9   2   46.60   11.50
   6  -9   2   38.80   11.70
   6   9  -2   52.79   13.50
  -6   9   2   66.09   15.80
   6  -9   2   36.00   13.30
  -6  -9  -2   53.79   11.00
  -6   9   2   51.69   15.90
  -6  -9  -2   62.49   12.70
  -6   9   2   76.69    9.10
   6   9  -2   28.70    8.20
  -6   9   2   51.39    8.50
   6   9  -2   74.49   16.60
  -6  10  -2  410.76   34.10
  -6 -10   2  491.35   27.20
  -6  10  -2  453.75   33.40
   6  10   2  421.66   25.20
  -6 -10   2  420.76   26.40
  -6  10  -2  472.45   29.50
   6 -10  -2  462.35   37.00
   6 -10  -2  444.86   31.70
  -6  10  -2  423.26   25.80
  -6 -10   2  462.65   34.40
   6  10   2  437.06   32.70
  -6 -10   2  475.65   27.70
   6 -10  -2  422.56   33.10
   6 -10  -2  406.16   29.60
   6  10   2  437.36   34.10
   6 -10  -2  463.25   33.60
   6 -10  -2  458.05   40.20
   6 -10   2  449.86   34.80
  -6 -10  -2  439.66   31.70
  -6 -10  -2  507.85   47.90
   6  10  -2  476.15   33.20
   6  10  -2  482.75   34.10
  -6 -10  -2  439.16   24.40
   6 -10   2  507.25   31.20
  -6 -10  -2  427.36   25.00
   6  10  -2  472.05   31.20
  -6  10   2  441.26   33.30
   6 -10   2  454.55   33.20
   6 -10   2  402.86   25.90
  -6 -10  -2  455.95   28.70
  -6  10   2  404.76   21.20
  -6  10   2  425.16   32.70
   6 -10   2  466.75   25.70
  -6  11  -2    8.90   12.90
  -6  11  -2    8.80   16.50
  -6  11  -2    0.90   16.10
   6  11   2    3.70    4.40
  -6  11  -2    4.00    4.60
   6  11   2   12.70   14.50
   6 -11  -2    1.30   15.20
   6  11   2    9.90   16.70
   6 -11  -2   -4.70   16.80
  -6 -11   2    5.70    9.50
   6 -11  -2    0.10   14.30
  -6 -11   2    6.90   10.20
  -6 -11   2    8.00   14.40
  -6 -11   2   19.90   14.60
  -6 -11   2    8.80   13.10
   6 -11  -2   10.10   14.70
  -6 -11   2   42.10   11.80
   6 -11  -2    8.50   15.70
   6  11  -2    1.00    4.80
   6 -11   2   29.40   14.00
  -6 -11  -2    3.50   25.20
   6  11  -2    0.00   14.30
  -6 -11  -2   -6.80   13.20
   6 -11   2    4.50   15.80
  -6 -11  -2   28.90   15.90
   6 -11   2   10.50   10.30
  -6 -11  -2   12.20    9.00
  -6 -11  -2   14.60    8.10
   6  11  -2   14.80   14.70
   6 -11   2   20.00   17.00
   6  11  -2   -2.70   13.70
  -6  11   2   12.10   15.10
   6 -11   2   -3.10   14.50
  -6  11   2   30.40   16.00
  -6 -11  -2    5.70   12.80
   6  11  -2   14.00   11.20
  -6  12  -2   -1.90    8.60
  -6 -12   2   -3.60   10.20
  -6 -12   2    3.60   10.10
   6  12   2   -2.90    7.70
  -6  12  -2    3.10   17.10
   6 -12  -2   -5.40   21.30
  -6 -12   2   -3.10   12.00
  -6  12  -2  -11.80   13.30
  -6 -12   2   17.40   15.30
  -6  12  -2   23.40   18.10
  -6  12  -2   14.60    4.90
   6  12   2   13.40   15.90
   6  12   2   -3.50   16.20
   6  12  -2  -29.50   14.10
  -6  12   2    3.60   16.40
  -6 -12  -2    9.00    8.00
   6  12  -2  -16.90   13.70
  -6 -12  -2    1.20   15.10
   6  12  -2   -1.90    4.80
  -6 -12  -2   16.00   13.40
   6 -12   2   33.80   15.20
   6 -12   2   -7.80   16.10
   6 -12   2   -1.60    8.80
   6 -12   2  -11.40    9.40
   6  12  -2   85.79   24.70
  -6  12   2   24.10   17.60
   7   0  -2  869.41   39.40
  -7   0  -2  851.81   39.60
  -7   0   2  835.72   36.20
   7   0   2  860.51   39.40
   7   0   2  853.31   36.70
   7   0  -2  836.52   35.20
   7   0   2  867.31   40.10
  -7   0   2  746.73   47.80
  -7   0   2  784.12   38.80
  -7   0  -2  821.52   39.30
   7   0  -2  828.32   39.10
   7   1   2  249.18   18.70
   7  -1  -2  255.37   18.60
   7  -1  -2  261.47   21.90
   7  -1  -2  263.67   14.80
   7   1   2  258.57   27.70
   7   1   2  245.38   16.80
  -7  -1   2  249.78   18.30
  -7  -1   2  237.18   18.20
  -7   1  -2  249.08   18.80
   7  -1   2  237.08   14.00
  -7  -1  -2  241.68   19.70
   7  -1   2  255.37   18.80
  -7   1   2  254.27   17.90
   7  -1   2  249.08   18.90
   7   1  -2  269.07   19.50
  -7   1   2  221.08   17.80
   7  -1   2  237.28   14.30
   7   1  -2  246.28   18.10
  -7  -1  -2  234.18   16.80
  -7  -1  -2  261.47   19.70
   7   1  -2  246.88   14.30
  -7  -2   2  859.01   41.20
   7   2   2  892.81   41.30
   7  -2  -2  877.21   41.20
   7  -2  -2  938.51   41.30
   7   2   2  895.91   41.70
   7  -2  -2  901.61   39.30
  -7   2  -2  864.61   41.40
  -7   2  -2  886.51   41.60
  -7  -2   2  870.71   41.30
   7   2   2  899.01   40.60
  -7   2  -2  898.31   40.30
  -7  -2  -2  875.51   41.50
   7   2  -2  871.81   43.20
   7  -2   2  905.21   39.10
  -7  -2  -2  859.31   41.20
   7  -2   2  901.41   42.00
  -7   2   2  885.11   40.90
  -7   2   2  925.41   41.10
  -7  -2  -2  877.51   39.10
   7  -2   2  952.60   42.30
   7   2  -2  863.51   41.30
   7   2  -2  863.51   48.40
  -7   2   2  933.11   39.90
   7   3   2  361.36   22.60
  -7  -3   2  355.06   23.10
   7  -3  -2  363.16   21.30
  -7   3  -2  394.66   24.10
   7   3   2  370.06   22.50
   7  -3  -2  369.36   22.10
   7   3   2  387.36   22.90
   7  -3  -2  362.66   22.00
  -7   3  -2  343.87   22.30
   7  -3  -2  362.06   22.10
  -7   3  -2  402.16   23.50
  -7  -3   2  372.26   23.00
   7  -3   2  389.46   23.70
   7   3  -2  372.06   21.00
  -7   3   2  401.86   24.50
   7  -3   2  356.96   21.40
  -7   3   2  398.96   22.60
  -7  -3  -2  351.86   22.90
   7  -3   2  370.16   22.90
  -7  -3  -2  376.66   23.10
   7   3  -2  361.46   22.20
  -7  -3  -2  377.26   21.40
   7   3  -2  351.86   22.40
  -7   3   2  385.66   21.80
  -7   3   2  362.86   21.80
  -7   4  -2 1161.48   50.89
   7  -4  -2 1091.49   49.50
  -7  -4   2 1097.79   50.49
   7  -4  -2 1081.09   49.70
  -7  -4   2 1136.09   51.09
  -7   4  -2 1147.29   50.69
   7   4   2 1093.79   50.79
   7   4   2 1087.69   50.29
   7  -4  -2 1143.39   50.19
  -7  -4   2 1113.39   48.60
   7   4   2 1052.99   49.90
   7  -4  -2 1122.59   49.70
  -7   4  -2 1136.19   50.69
  -7   4   2 1202.58   50.09
  -7  -4  -2 1101.39   50.39
   7  -4   2 1144.99   49.80
   7  -4   2 1138.79   50.79
  -7   4   2 1140.89   49.30
  -7   4   2 1138.49   51.89
  -7  -4  -2 1120.59   49.80
  -7   4   2 1143.49   49.20
   7   4  -2 1061.99   50.49
  -7  -4  -2 1052.89   49.99
   7   4  -2 1128.59   50.49
   7   4  -2 1138.99   49.40
   7  -4   2 1126.79   50.69
  -7  -5   2  831.62   40.20
  -7  -5   2  819.82   39.10
  -7  -5   2  825.22   40.30
   7  -5  -2  839.52   40.40
   7  -5  -2  829.72   40.30
   7   5   2  870.71   39.90
   7  -5  -2  870.71   41.10
  -7   5  -2  895.71   40.40
   7   5   2  816.62   39.50
   7  -5  -2  848.42   39.10
  -7   5  -2  870.71   36.80
  -7   5  -2  854.21   41.90
  -7   5  -2  866.21   40.40
   7   5   2  831.72   41.40
   7   5  -2  812.52   36.60
   7   5  -2  842.52   41.90
   7  -5   2  831.02   40.40
  -7   5   2  853.81   39.80
   7  -5   2  827.72   40.30
   7   5  -2  819.42   40.50
  -7  -5  -2  843.12   40.00
   7   5  -2  858.11   40.00
   7  -5   2  816.02   40.00
  -7   5   2  861.51   38.70
   7   5  -2  856.81   40.00
  -7   5   2  851.01   42.50
  -7   5   2  867.81   42.10
  -7  -5  -2  844.22   40.40
  -7  -5  -2  801.02   39.90
  -7   6  -2  267.07   19.80
   7   6   2  248.68   18.70
   7   6   2  254.17   20.00
  -7  -6   2  235.28   20.20
  -7   6  -2  257.87   25.00
   7   6   2  245.08   22.90
   7  -6  -2  284.87   18.20
   7  -6  -2  252.57   21.90
  -7  -6   2  253.87   20.40
  -7  -6   2  246.28   19.90
   7  -6  -2  259.47   22.40
   7  -6  -2  278.47   18.70
   7   6   2  251.87   23.90
  -7   6  -2  225.98   24.70
   7  -6  -2  284.27   19.70
  -7   6  -2  269.87   17.20
  -7  -6  -2  245.78   21.70
   7   6  -2  263.77   19.10
   7  -6   2  252.67   20.90
  -7   6   2  299.87   21.70
  -7   6   2  238.08   24.90
   7   6  -2  270.27   23.50
  -7  -6  -2  225.08   19.30
  -7   6   2  274.07   18.10
  -7   6   2  253.87   18.70
  -7   6   2  300.57   23.80
  -7  -6  -2  241.08   19.90
   7  -6   2  255.97   21.00
   7  -6   2  243.28   21.70
   7   6  -2  252.37   20.20
  -7  -6  -2  271.07   16.90
   7   6  -2  268.97   21.30
   7  -7  -2   60.79   10.70
   7   7   2   50.09   17.60
   7   7   2   43.90   11.20
   7   7   2   50.69   10.90
   7  -7  -2   31.70   12.10
  -7   7  -2   62.19   15.40
   7   7   2   38.70    8.30
  -7   7  -2   45.90   14.70
  -7   7  -2   37.50    9.80
   7  -7  -2   36.90   11.90
   7   7   2   54.99   17.90
   7  -7  -2   22.50   18.80
  -7   7  -2   18.70   10.60
  -7  -7   2   46.40   11.90
   7  -7  -2   52.69   10.40
  -7  -7   2   34.40   11.80
  -7  -7   2   49.40   12.20
  -7   7  -2   37.50    8.20
   7   7  -2   32.70    9.70
   7  -7   2   30.40   12.80
   7  -7   2   25.00   11.30
  -7  -7  -2   43.40    9.60
   7  -7   2   34.80   13.30
  -7   7   2   45.00    9.40
   7   7  -2   18.40    9.70
   7  -7   2   52.69   12.80
  -7  -7  -2   48.90   11.60
  -7   7   2   42.30   12.80
  -7  -7  -2   35.10   10.50
   7   7  -2   41.80   14.60
   7   7  -2   30.40   11.80
   7  -7   2   40.20   12.20
  -7   7   2   25.20   13.90
  -7   7   2   52.59   10.20
  -7   7   2   25.10   20.90
   7   8   2   22.70   10.10
   7  -8  -2   24.50   14.70
   7  -8  -2   34.00   10.90
  -7   8  -2   27.20   10.50
   7   8   2   19.40   15.70
   7   8   2    5.80   10.10
   7  -8  -2   18.10   10.40
  -7   8  -2   32.30   15.70
   7   8   2   22.60   13.80
   7   8   2   30.30    9.30
  -7   8  -2   21.80   14.30
  -7  -8   2   17.40    8.90
  -7  -8   2   15.30   13.10
  -7   8  -2   10.40    9.70
  -7  -8   2   29.00   11.60
  -7  -8   2   25.00   10.70
  -7   8  -2   25.40   10.70
   7  -8  -2   18.60   11.80
   7  -8  -2   29.30   14.10
  -7  -8  -2   42.60   10.50
  -7  -8  -2   21.20   10.80
  -7   8   2   15.50   14.40
   7  -8   2   19.20   13.70
   7  -8   2   37.30   14.30
   7  -8   2   15.90   11.10
   7  -8   2   13.60   12.00
  -7  -8  -2   23.10   12.30
   7  -8   2    9.30   12.30
  -7   8   2   23.60   16.00
   7   8  -2   14.10   14.90
  -7  -8  -2   40.10   10.80
   7   8  -2   22.80   14.50
  -7   8   2   29.60    9.50
   7   8  -2   20.00   11.90
  -7   8   2   21.60    8.90
  -7   9  -2   37.20   16.30
  -7  -9   2   58.29   12.00
  -7   9  -2   46.40   16.30
   7  -9  -2   56.89   10.90
   7   9   2   66.09   18.40
  -7   9  -2   49.20   11.70
  -7  -9   2   52.29   10.40
   7  -9  -2   60.79   16.00
   7   9   2   44.20   11.90
  -7  -9   2   41.90   14.10
   7   9   2   48.10   16.50
  -7  -9   2   40.80   11.40
   7  -9  -2   46.20   10.00
   7  -9  -2   62.49   12.30
   7  -9  -2   82.19   17.70
   7  -9   2   27.90   11.80
  -7  -9  -2   60.49   11.20
  -7   9   2   44.30   15.90
   7   9  -2   50.59   13.60
  -7  -9  -2   60.29   12.30
  -7   9   2   35.40   14.90
   7   9  -2   50.49   17.60
   7  -9   2   36.80   14.10
   7   9  -2   41.50   15.10
   7  -9   2   62.79   12.20
  -7  -9  -2   43.00   11.60
  -7  10  -2   -8.70   11.00
  -7  10  -2    9.90   16.40
  -7 -10   2    3.70   10.30
  -7 -10   2    8.80   15.60
  -7  10  -2    3.30    9.90
  -7  10  -2    3.10    5.10
   7 -10  -2    8.30   12.30
  -7  10  -2   -3.90   16.00
   7  10   2   12.70   10.90
  -7 -10   2    6.60   10.60
   7  10   2   -4.80   14.50
   7 -10  -2  -17.30   19.30
   7 -10  -2   -6.50    8.60
   7 -10  -2    7.10    8.00
   7 -10  -2  -16.90   16.80
  -7 -10   2   16.00   10.80
   7 -10  -2   -7.60   14.30
   7  10   2    0.50    4.70
   7  10   2   -1.50   15.40
   7 -10   2   11.90   11.40
   7  10  -2   33.50   16.60
  -7 -10  -2   -0.80   11.40
  -7 -10  -2    5.20   10.30
  -7 -10  -2   -5.80    8.80
  -7  10   2    8.10    4.70
  -7  10   2   -4.60   15.40
   7 -10   2   -1.30   15.30
   7 -10   2    3.40   10.50
   7 -10   2    8.20   13.10
  -7  10   2   13.60   13.90
  -7  10   2    8.60    7.70
   7  10  -2    5.80    4.80
  -7 -10  -2   -1.70   13.00
   7  10  -2   17.70   13.70
   7  10  -2    5.50   12.90
  -7 -10  -2   12.40   23.60
   7 -10   2   -6.50   15.00
  -7  11  -2   -4.60   13.10
  -7 -11   2   20.80   13.80
  -7 -11   2   21.70   12.70
   7  11   2   -8.80    4.40
   7  11   2   35.60   11.30
   7  11   2    7.30   24.80
   7 -11  -2   16.40   15.20
  -7  11  -2    5.90    4.90
  -7 -11   2   10.10   11.60
   7 -11  -2    0.80   15.10
  -7  11  -2   15.30   17.00
  -7  11  -2   15.30   10.20
   7  11   2    7.20   16.90
   7 -11  -2   -5.00   15.30
  -7 -11   2   -6.80   16.00
   7 -11  -2   -4.90   15.80
   7 -11   2   21.30   16.10
   7  11  -2    1.90    4.50
  -7 -11  -2    7.00   15.20
   7 -11   2    4.20   16.60
   7 -11   2   13.90   11.40
  -7 -11  -2   -0.40   15.80
   7  11  -2   17.30   16.90
  -7  11   2  -11.70   14.00
   7 -11   2    9.50   10.90
  -7  11   2    6.40   16.80
  -7 -11  -2   12.10   12.30
  -7 -11  -2   10.80   10.20
   7 -11   2  -28.10   14.50
   7  11  -2    1.20   18.20
   7 -11   2   -4.70   13.90
  -7 -11  -2   -2.90    8.90
   7  11  -2   -1.30   17.90
  -8   0  -2  140.69   17.20
   8   0   2  136.79   15.10
   8   0  -2  148.99   14.70
  -8   0   2  157.68   15.20
   8   0  -2  148.69   14.70
  -8   0  -2  163.38   15.80
   8   0   2  157.38   17.10
  -8   0   2  151.08   12.50
  -8   0   2  165.58   15.50
  -8  -1   2  329.87   21.80
   8  -1  -2  318.87   21.60
   8   1   2  316.07   22.80
   8   1   2  329.77   19.80
   8  -1  -2  309.67   21.80
  -8   1  -2  357.06   22.40
   8   1   2  311.77   21.80
  -8   1  -2  338.27   23.30
  -8  -1   2  333.27   22.80
   8  -1  -2  312.87   17.80
  -8   1   2  357.06   18.90
  -8   1   2  366.46   25.40
   8   1  -2  305.87   17.00
   8   1  -2  323.17   22.00
  -8  -1  -2  303.77   21.90
   8   1  -2  359.56   22.60
   8  -1   2  320.67   22.80
   8  -1   2  332.27   23.30
   8  -1   2  285.97   17.20
  -8  -1  -2  328.77   17.40
  -8   1   2  342.37   22.10
   8  -1   2  298.97   21.50
  -8  -1  -2  351.26   23.20
   8  -2  -2  259.47   16.90
   8   2   2  220.28   18.40
  -8  -2   2  260.37   20.60
  -8  -2   2  264.57   20.50
   8  -2  -2  254.87   26.20
   8  -2  -2  264.87   20.20
  -8   2  -2  222.08   19.80
   8   2   2  263.87   20.60
  -8   2  -2  254.37   19.00
  -8   2  -2  251.77   30.20
   8   2  -2  246.28   16.00
   8  -2   2  265.57   16.70
   8  -2   2  237.48   20.80
  -8   2   2  263.67   19.50
  -8  -2  -2  273.87   21.00
  -8  -2  -2  244.48   19.80
   8   2  -2  282.67   21.00
  -8   2   2  273.67   17.70
  -8   2   2  279.77   19.90
  -8  -2  -2  265.07   16.70
   8  -2   2  267.97   21.30
   8   2  -2  278.37   19.60
   8   3   2    5.70    9.70
   8   3   2   14.20    9.80
  -8   3  -2    1.90   10.00
   8  -3  -2    1.50    9.70
  -8   3  -2   -8.90    9.10
   8  -3  -2   21.30    9.00
  -8   3  -2    3.10   10.50
  -8  -3   2    1.80    9.10
  -8  -3   2   -1.80    9.80
   8   3   2   -0.50    9.10
   8  -3  -2    2.10    9.60
  -8   3   2    4.20    9.10
  -8   3   2    7.00   11.10
   8  -3   2   -8.50   12.30
   8   3  -2   14.60    9.90
  -8  -3  -2   11.30   10.60
  -8   3   2    0.20    9.60
   8   3  -2   11.00    7.60
   8  -3   2   -5.40   10.40
   8   3  -2   19.70   10.10
   8  -3   2    3.20    8.50
  -8  -3  -2    0.70    9.90
  -8  -3  -2   11.20    8.10
  -8  -4   2  219.48   18.90
  -8  -4   2  230.88   20.30
  -8   4  -2  212.38   21.40
  -8   4  -2  247.78   20.70
   8   4   2  228.58   19.90
   8   4   2  223.28   20.20
   8  -4  -2  236.28   18.70
  -8   4  -2  219.88   20.10
   8  -4  -2  250.07   18.80
   8   4   2  220.68   19.30
   8  -4  -2  239.48   19.70
   8  -4  -2  219.98   19.20
   8  -4   2  226.78   20.60
   8   4  -2  220.88   20.10
   8  -4   2  243.28   19.30
  -8   4   2  250.67   18.70
  -8   4   2  241.18   18.90
   8   4  -2  234.78   19.70
  -8  -4  -2  214.58   19.70
  -8   4   2  238.08   22.40
  -8  -4  -2  217.58   18.90
   8   4  -2  231.98   18.20
  -8  -4  -2  207.08   19.90
   8  -4   2  227.98   20.50
  -8  -5   2 1927.51   82.19
   8  -5  -2 2028.80   83.89
  -8   5  -2 1976.80   84.39
   8  -5  -2 1941.21   82.89
  -8  -5   2 1896.61   83.79
  -8  -5   2 1956.00   87.39
   8   5   2 1853.61   84.39
   8  -5  -2 2007.70   83.59
   8   5   2 1934.91   83.29
   8  -5  -2 1946.51   82.79
   8   5   2 1957.20   85.99
  -8   5  -2 2045.80   84.19
  -8   5  -2 2084.39   86.29
   8   5  -2 1905.51   82.89
  -8   5   2 2000.40   85.19
  -8   5   2 2027.90   82.89
  -8  -5  -2 1926.01   83.49
   8  -5   2 1971.80   83.89
   8   5  -2 1915.31   84.89
   8  -5   2 2009.90   83.99
   8  -5   2 1917.41   83.49
   8   5  -2 1945.61   83.69
  -8  -5  -2 1818.02   83.39
  -8  -5  -2 1898.61   83.49
  -8   5   2 1944.01   82.59
   8   6   2  505.75   28.90
  -8   6  -2  498.95   33.20
  -8  -6   2  526.45   33.90
   8  -6  -2  540.85   26.50
   8   6   2  534.85   28.70
  -8   6  -2  558.24   38.60
   8   6   2  484.55   31.30
  -8  -6   2  524.35   30.50
   8  -6  -2  533.85   29.40
   8  -6  -2  552.84   42.10
  -8   6  -2  490.75   29.00
   8  -6  -2  471.15   37.30
   8   6   2  512.75   28.80
   8  -6  -2  553.14   28.70
  -8   6  -2  526.35   29.80
  -8  -6   2  505.45   28.80
  -8   6   2  409.26   25.90
   8   6  -2  503.45   24.90
   8   6  -2  556.84   33.90
  -8   6   2  553.24   30.00
   8  -6   2  562.24   30.50
  -8   6   2  514.35   33.70
  -8   6   2  545.65   32.80
  -8   6   2  520.65   27.90
   8  -6   2  494.35   31.10
  -8  -6  -2  493.25   29.30
   8   6  -2  518.45   28.80
  -8  -6  -2  500.45   24.70
   8   6  -2  498.25   29.60
   8   6  -2  499.25   30.20
   8  -7  -2   14.50    9.50
   8  -7  -2    7.50   13.40
   8  -7  -2    1.00   10.20
   8  -7  -2    3.30   11.90
  -8   7  -2   -0.90    8.00
   8   7   2   -2.60   13.10
  -8  -7   2    1.20   10.30
  -8   7  -2   31.50   19.10
  -8  -7   2    4.60   11.00
   8   7   2   12.80   10.60
   8   7   2   -4.10   13.80
   8  -7  -2    5.30   11.00
  -8  -7   2   12.60   11.50
  -8   7  -2    4.90   15.20
  -8   7   2  -10.10    9.40
  -8  -7  -2    1.60   11.00
   8   7  -2    1.80    9.30
  -8  -7  -2   -0.50   14.80
  -8   7   2   -5.10   12.20
   8  -7   2   -8.90   11.70
   8   7  -2    6.90   12.80
  -8   7   2    1.40    9.30
  -8  -7  -2    0.20    8.40
   8  -7   2    2.80   12.30
  -8   7   2   15.50   15.20
  -8   7   2   -8.80   14.30
   8   7  -2  -12.10    8.30
   8   7  -2   -6.00   11.90
  -8  -7  -2    1.90   10.60
   8   7  -2    1.60    6.80
   8  -8  -2  195.88   18.00
  -8  -8   2  189.38   20.00
  -8   8  -2  186.88   17.50
   8  -8  -2  185.18   18.70
  -8  -8   2  188.38   20.10
   8   8   2  175.88   18.80
   8   8   2  173.28   19.90
  -8  -8   2  219.58   21.00
  -8   8  -2  219.88   24.40
   8   8   2  227.48   24.40
   8  -8  -2  176.48   17.80
  -8   8  -2  152.18   20.30
   8  -8   2  192.18   20.90
  -8  -8  -2  160.58   19.70
  -8   8   2  186.68   19.10
   8   8  -2  195.98   17.90
   8   8  -2  234.58   23.90
  -8  -8  -2  185.08   19.20
  -8   8   2  196.98   22.40
  -8  -8  -2  178.58   19.30
   8  -8   2  168.88   19.00
   8   8  -2  197.48   18.60
  -8  -8  -2  185.88   17.30
   8  -8   2  178.78   21.70
   8  -8   2  179.88   19.60
  -8   8   2  195.78   21.00
   8  -9  -2  167.18   21.90
  -8  -9   2  187.58   22.40
   8  -9  -2  225.58   22.40
  -8   9  -2  219.18   20.00
  -8  -9   2  204.18   22.70
   8   9   2  204.88   22.20
   8   9   2  206.68   20.60
   8  -9  -2  197.78   18.80
   8   9   2  233.28   27.50
  -8   9  -2  230.38   20.70
   8  -9  -2  199.38   18.10
  -8  -9   2  166.98   20.00
   8   9   2  199.98   19.50
   8  -9  -2  219.18   25.50
  -8   9  -2  178.18   21.50
   8  -9  -2  240.48   19.50
  -8   9  -2  154.58   21.80
  -8   9   2  203.08   22.20
  -8  -9  -2  215.48   20.00
   8  -9   2  218.58   20.40
   8  -9   2  159.68   17.80
   8  -9   2  186.88   20.80
  -8  -9  -2  191.78   19.00
   8   9  -2  258.07   26.70
   8   9  -2  265.97   32.00
   8   9  -2  208.68   24.70
  -8   9   2  228.28   26.70
   8   9  -2  188.98   19.60
   8  -9   2  279.77   27.10
  -8   9   2  192.28   17.50
  -8  -9  -2  214.58   19.60
  -8  10  -2   65.69   18.90
   8  10   2  120.79   15.40
  -8 -10   2  107.09   15.00
   8  10   2   87.29   19.70
   8 -10  -2  130.99   16.00
   8 -10  -2   95.19   20.20
   8  10   2  118.29   19.80
  -8  10  -2   90.39   14.70
   8 -10  -2   93.69   12.10
   8 -10  -2  115.69   20.60
  -8 -10   2  144.09   20.60
   8 -10  -2   97.69   12.00
   8 -10  -2  126.69   20.40
  -8 -10   2  115.59   15.30
  -8  10  -2   64.69   18.70
  -8 -10   2   98.49   17.70
   8  10  -2   90.79   19.40
  -8  10   2   82.29   11.60
   8 -10   2   80.09   16.20
   8 -10   2   57.09   14.20
  -8 -10  -2  112.99   15.00
   8  10  -2  118.99   17.20
  -8  10   2  105.19   18.40
  -8 -10  -2  134.49   20.00
   8 -10   2  192.08   35.90
   8  10  -2   75.79   16.70
  -8 -10  -2  128.19   15.80
   8  10  -2   93.89   18.40
   8 -10   2  120.29   19.40
  -8  10   2  109.39   18.50
  -8 -11   2   29.60   12.60
  -8  11  -2   29.20   12.20
   8 -11  -2   33.60   17.80
   8  11   2   38.30   16.40
  -8 -11   2   57.29   17.00
  -8 -11   2   36.30   12.40
   8  11   2   21.10   17.10
  -8 -11   2   44.80   14.80
  -8  11  -2   42.80   20.80
   8 -11  -2   30.20    9.40
  -8  11  -2   32.30   18.10
   8  11   2   87.09   15.80
   8 -11  -2   52.29   10.60
  -8 -11  -2   25.30   13.20
   8  11  -2   36.90   16.00
   8 -11   2    5.10   12.30
  -8  11   2   25.20    8.00
   8  11  -2   36.30   15.50
  -8 -11  -2   82.89   18.70
   8 -11   2   58.59   16.20
  -8 -11  -2   36.40   11.30
  -8  11   2   36.60   16.20
   8 -11   2   51.89   21.90
  -8  11   2   39.70   20.80
  -8  11   2   25.70    9.00
   9   0  -2 1711.13   76.69
  -9   0   2 1825.82   76.99
  -9   0  -2 1755.02   77.19
   9   0  -2 1842.12   77.59
   9   0   2 1735.23   77.29
  -9   0   2 1799.82   77.19
   9   0   2 1697.43   73.99
   9   0   2 1718.23   77.29
  -9   0   2 1886.61   77.69
  -9   0  -2 1840.42   77.79
  -9  -1   2   64.99    7.70
   9   1   2   72.99   13.40
   9   1   2   61.09   10.00
   9  -1  -2   70.39   13.20
   9   1   2   63.19   12.70
  -9   1  -2   42.60   12.50
   9  -1  -2   72.09   12.80
  -9  -1   2   58.99   12.60
   9  -1  -2   65.29    8.40
  -9   1  -2   56.49   12.70
  -9  -1   2   71.99   12.60
  -9  -1  -2   72.29   13.40
   9  -1   2   42.10   11.60
   9   1  -2   70.49   13.20
  -9   1   2   74.69   12.80
   9  -1   2   57.09    8.40
  -9   1   2   69.59    9.10
  -9   1   2   66.79   12.30
   9   1  -2   64.59    7.20
  -9  -1  -2   51.19   12.90
   9   1  -2   72.19   12.50
   9  -1   2   53.19   13.10
  -9   2  -2   -3.20   10.90
   9  -2  -2   -5.70    9.90
   9   2   2    0.80    9.00
   9   2   2   10.70   10.50
  -9   2  -2   -9.00   10.60
   9  -2  -2    4.70   10.40
   9   2   2  -10.20   10.50
  -9  -2   2    6.00   10.20
   9  -2  -2    6.80    7.60
  -9  -2   2   15.50   10.90
  -9   2  -2   10.10    9.70
  -9   2   2   -0.10    7.90
   9   2  -2    6.30    6.80
   9  -2   2   -5.60   11.40
   9  -2   2  -12.10   10.90
   9   2  -2  -13.20    9.70
  -9   2   2    1.60   10.60
  -9  -2  -2   -3.30   11.50
  -9  -2  -2   -7.60   10.60
   9   2  -2   -7.10   10.60
  -9   2   2    3.50   10.60
   9  -2   2   -6.70    7.50
   9  -3  -2   15.10   10.80
  -9  -3   2    3.90   10.70
   9  -3  -2   25.10   11.40
   9   3   2    4.20   18.60
   9   3   2   19.30   11.50
  -9   3  -2   19.10   10.60
   9  -3  -2   13.50    9.00
  -9  -3   2   23.10   11.60
   9   3   2   16.90   10.20
  -9   3  -2   26.30   12.00
  -9   3  -2    9.50   12.90
  -9   3   2    9.00   10.60
   9   3  -2    8.70   11.50
   9  -3   2   29.30   12.30
  -9   3   2   13.80   12.70
   9  -3   2   15.20    9.10
  -9  -3  -2   17.10   12.00
  -9  -3  -2   13.30   11.20
   9   3  -2    3.50   10.10
   9   3  -2   11.80    8.00
   9  -3   2    5.50   11.50
  -9   4  -2  671.63   36.10
  -9  -4   2  674.63   36.20
  -9   4  -2  690.23   36.60
  -9   4  -2  780.02   46.70
   9   4   2  672.93   35.70
   9  -4  -2  699.03   35.30
  -9  -4   2  655.83   36.30
   9  -4  -2  679.43   35.10
   9   4   2  645.94   35.50
   9  -4  -2  648.84   34.10
  -9  -4  -2  631.44   35.80
  -9   4   2  729.23   35.50
  -9  -4  -2  671.23   36.50
   9   4  -2  626.74   35.00
   9   4  -2  661.93   36.40
   9  -4   2  693.93   36.60
  -9   4   2  678.33   37.60
   9   4  -2  687.63   33.60
  -9   4   2  694.53   35.10
   9  -4   2  664.13   34.30
  -9   5  -2   46.10   13.30
  -9   5  -2   24.10   12.60
   9   5   2   13.40   10.90
  -9  -5   2   19.50   11.70
   9  -5  -2   19.20   11.70
   9   5   2   19.60   11.90
  -9   5  -2   25.80   13.00
   9  -5  -2   32.80   12.00
   9  -5  -2   10.30   12.10
  -9  -5   2   24.70   12.30
   9   5   2   37.80   13.00
  -9  -5   2   50.49   10.60
   9  -5   2   32.80   13.20
  -9  -5  -2   25.90   12.40
  -9   5   2   32.70   11.00
  -9   5   2    6.50   11.20
   9   5  -2   33.10   11.20
   9   5  -2   32.10   13.40
   9  -5   2   15.00   11.70
   9  -5   2   54.29   15.70
  -9   5   2   20.80   10.40
  -9  -5  -2   10.80   12.90
  -9   5   2    2.40   13.40
   9   5  -2   34.40   11.90
   9   5  -2    6.70   13.10
   9  -6  -2  101.69   14.60
  -9  -6   2   94.49   15.40
   9   6   2   55.69   13.00
   9   6   2  117.89   14.10
   9   6   2  106.79   16.50
   9  -6  -2  102.39   13.90
  -9   6  -2   90.79   14.80
   9   6   2  102.59   14.00
   9  -6  -2   97.89   11.50
  -9   6  -2  107.99   17.90
  -9  -6   2  118.19   13.80
   9  -6  -2   85.69   14.20
   9   6  -2  127.39   14.70
  -9  -6  -2  133.79   15.60
   9  -6   2  106.89   16.10
  -9  -6  -2   85.89   14.50
  -9   6   2  125.19   30.30
   9  -6   2   96.59   15.50
   9   6  -2   98.19   16.60
   9   6  -2   97.59   14.00
  -9   6   2  118.09   15.70
   9   6  -2  114.99   10.60
   9   6  -2  112.39   16.60
  -9  -7   2  -15.90   17.50
  -9  -7   2   -5.20   11.10
   9   7   2  -19.00   15.30
  -9   7  -2   -1.30   12.80
   9  -7  -2    6.10   13.10
   9   7   2   -5.90   12.70
   9   7   2   -1.40   10.30
   9   7   2   -8.40    9.20
   9  -7  -2   -3.10    9.00
  -9   7  -2    1.50   20.90
   9  -7  -2    9.00   11.10
  -9  -7   2   -6.20   11.40
  -9   7  -2   -4.60   15.90
   9  -7  -2    7.10   11.40
   9  -7  -2   -7.90   10.80
  -9  -7  -2  -22.20   10.50
  -9   7   2    7.20   12.40
   9   7  -2   -8.30   10.90
   9   7  -2  -20.00   12.30
  -9   7   2    5.90   13.90
  -9   7   2  -12.60    9.20
  -9  -7  -2  -14.90    7.50
   9  -7   2   14.90   12.20
   9  -7   2    3.90   12.70
  -9  -7  -2    2.10   11.00
   9   7  -2    3.20    9.90
   9  -7   2   -7.60   12.60
  -9  -7  -2   -7.00   12.20
  -9   7   2   -5.00   13.60
   9   7  -2   -0.10    6.90
   9   7  -2  -20.80   12.20
  -9  -8   2    9.20   11.50
  -9   8  -2    2.50   15.10
   9   8   2    9.90   14.40
   9  -8  -2    9.40    9.90
  -9  -8   2   -8.70   10.90
  -9  -8   2   14.80   12.20
   9   8   2   23.90   10.70
   9   8   2   -0.80   15.80
  -9   8  -2   18.20   14.50
   9  -8  -2   -6.80   11.20
   9  -8  -2    0.20   10.50
  -9   8  -2    0.50    4.00
   9   8  -2    5.50    8.00
   9   8  -2   23.30   15.40
  -9   8   2   21.80    6.60
  -9  -8  -2   19.70   13.30
   9  -8   2   10.90   12.00
  -9   8   2   10.00   15.50
  -9   8   2   19.40   13.40
   9  -8   2   11.00   12.50
  -9   8   2   -4.50   10.20
   9  -8   2   13.20   13.00
  -9  -8  -2   -4.70    8.80
   9   8  -2   -7.90   11.30
   9  -8   2   59.99   26.70
  -9  -8  -2    7.20   10.30
  -9  -8  -2   -3.50   11.20
  -9   8   2   -1.40   14.60
  -9   9  -2   15.50   16.40
   9   9   2   -9.60   15.80
   9  -9  -2    9.90   15.70
  -9  -9   2   15.60   10.10
   9  -9  -2   10.30   11.30
   9  -9  -2   12.50   10.40
  -9   9  -2    7.30    6.30
   9   9   2    1.10    4.70
  -9  -9   2    3.50   11.20
   9  -9  -2  -10.20   11.00
  -9  -9   2   15.50   11.60
   9  -9  -2   -0.30   14.80
   9  -9  -2    8.40   14.60
   9   9   2   -9.60   14.20
   9   9   2   14.20   10.90
  -9   9  -2   21.00   16.30
   9   9  -2    2.10   16.60
  -9   9   2   -7.70   16.30
   9  -9   2  -10.90   15.90
  -9   9   2    3.40   15.10
   9   9  -2    2.30    5.80
  -9   9   2    6.60    5.80
  -9   9   2   10.20   15.30
  -9  -9  -2   15.40   11.80
  -9  -9  -2   36.50   14.70
   9   9  -2   12.30   15.40
   9  -9   2   -7.70   12.50
   9   9  -2   -2.10   12.30
   9  -9   2    1.30   11.70
   9   9  -2    0.80   14.60
  -9  -9  -2   20.30   10.10
  -9   9   2   20.20   11.00
   9  -9   2    1.90   13.40
  -9  -9  -2   16.70   11.50
   9  10   2   16.30   13.20
   9 -10  -2   20.40   17.90
   9 -10  -2   -7.40   13.60
  -9  10  -2    6.00   11.90
  -9 -10   2    2.30   11.80
  -9 -10   2    7.50   16.20
  -9  10  -2   10.30   16.90
   9 -10  -2  -40.60   14.20
   9  10   2   10.60   11.10
  -9  10  -2   39.70   31.00
  -9  10  -2    5.10    6.00
   9 -10  -2   15.90   11.20
   9 -10  -2   -4.70   10.90
  -9 -10   2    3.30   13.70
   9 -10   2    0.00   16.20
   9  10  -2   27.00   18.20
  -9  10   2   16.60    5.60
  -9 -10  -2  -11.90   17.40
   9  10  -2    7.10   14.10
  -9  10   2  -11.10   15.70
  -9 -10  -2   24.70   15.40
   9  10  -2   14.60   14.20
  -9 -10  -2  -11.50   10.20
  -9  10   2   -3.10    9.50
   9 -10   2   12.70   14.00
   9 -10   2   11.10   13.40
   9  10  -2   -3.20    3.10
  -9  10   2   14.30   15.00
  -9 -10  -2   35.90   12.90
   9  10  -2   18.40   26.80
  -9 -11   2   45.50   13.90
  -9  11  -2   41.90   18.70
   9  11   2    9.00   16.30
   9 -11  -2   33.30   17.40
  -9 -11   2   35.30   16.30
   9 -11  -2   23.20   11.30
  -9  11  -2   27.30   18.80
  -9 -11   2   24.60   13.30
   9 -11   2   26.40   13.80
   9  11  -2    8.00    6.30
  -9 -11  -2   36.20   20.90
  -9 -11  -2   19.20   12.20
  -9  11   2   14.00   16.50
  -9  11   2    5.80    9.50
   9  11  -2   23.10   15.30
  -9 -11  -2   48.50   13.40
   9  11  -2   46.20   18.90
   9 -11   2   27.90   14.50
  10   0   2   19.30    8.70
 -10   0   2    8.90   11.70
  10   0  -2   10.10   12.10
 -10   0   2   32.50    8.40
  10   0  -2    2.60   10.70
 -10   0  -2   27.40   12.70
 -10   0   2   18.30   11.80
  10   0   2   11.40   12.10
 -10   0  -2   16.00   12.40
  10   0   2   28.60   13.00
  10   1   2  447.56   26.00
  10   1   2  517.25   30.20
  10  -1  -2  526.15   30.50
  10  -1  -2  486.45   30.00
 -10  -1   2  535.05   30.60
 -10  -1   2  473.45   29.30
 -10  -1   2  469.55   23.30
  10  -1  -2  505.35   24.00
 -10   1  -2  485.85   29.80
 -10   1  -2  477.55   29.90
  10   1   2  461.05   29.30
 -10   1   2  502.95   29.40
  10  -1   2  518.45   30.20
 -10   1   2  515.25   24.90
  10  -1   2  425.16   28.80
  10   1  -2  430.46   29.10
  10  -1   2  498.65   28.10
 -10   1   2  472.15   29.40
 -10  -1  -2  465.25   29.80
 -10  -1  -2  473.35   29.80
  10   1  -2  472.65   28.90
 -10   2  -2   27.90   11.40
 -10  -2   2   43.40   12.80
  10  -2  -2   36.10    8.90
  10   2   2   21.20   10.80
 -10  -2   2   36.40   13.20
  10   2   2   39.50   12.90
  10  -2  -2   28.90   12.30
 -10   2  -2   49.50   13.90
  10  -2  -2   33.70   12.60
 -10   2  -2   16.80   12.80
  10   2   2   23.60   12.50
  10   2  -2   36.30   13.80
 -10  -2  -2   28.00   13.80
  10  -2   2   11.60   12.60
  10   2  -2   49.20    8.30
 -10   2   2   36.90   13.00
 -10   2   2   30.70   12.80
 -10  -2  -2   36.10   12.90
  10  -2   2   14.70   13.50
  10   2  -2   29.00   11.90
  10  -3  -2  308.27   24.90
 -10   3  -2  322.57   37.00
 -10   3  -2  348.87   24.80
 -10  -3   2  359.66   26.20
  10   3   2  311.47   22.80
  10  -3  -2  314.17   21.40
  10  -3  -2  290.17   24.60
 -10  -3   2  310.57   24.60
  10   3   2  358.46   25.70
 -10   3  -2  311.87   26.60
  10  -3   2  314.27   21.60
 -10   3   2  327.07   26.80
 -10   3   2  329.17   24.70
 -10  -3  -2  295.37   25.10
  10   3  -2  332.47   20.70
  10   3  -2  321.27   24.30
  10  -3   2  352.56   26.40
  10   3  -2  336.37   26.40
 -10   3   2  364.26   25.20
 -10  -3  -2  282.17   25.20
  10  -3   2  330.57   26.40
 -10   4  -2  149.09   18.40
  10  -4  -2  176.38   17.00
 -10  -4   2  202.28   19.70
  10   4   2  171.28   19.20
  10   4   2  164.08   20.10
  10  -4  -2  192.38   21.00
 -10   4  -2  183.98   18.30
  10   4   2  165.18   18.10
 -10  -4   2  175.48   18.80
 -10   4  -2  172.98   19.00
  10   4  -2  174.28   17.90
  10   4  -2  168.68   19.80
  10   4  -2  214.38   20.50
 -10   4   2  144.59   18.70
 -10   4   2  183.98   21.60
 -10  -4  -2  161.08   18.50
  10  -4   2  177.48   19.60
  10   4  -2  158.98   17.60
 -10  -4  -2  189.08   19.40
  10  -4   2  195.28   22.80
  10  -4   2  173.68   19.40
 -10   4   2  197.38   21.00
 -10   5  -2  508.15   32.80
  10   5   2  507.05   31.10
  10  -5  -2  472.95   30.50
  10  -5  -2  547.85   34.80
  10   5   2  506.15   32.70
  10  -5  -2  561.04   31.50
  10   5   2  521.95   35.80
 -10   5  -2  542.05   32.70
  10  -5  -2  527.45   32.20
 -10  -5   2  534.25   32.70
 -10  -5   2  504.35   32.50
 -10  -5   2  516.85   29.10
 -10   5  -2  568.74   32.70
  10   5  -2  524.65   33.40
  10  -5   2  485.55   31.40
  10  -5   2  532.05   32.50
 -10   5   2  580.14   31.40
 -10  -5  -2  492.95   31.70
  10   5  -2  559.14   29.90
  10   5  -2  496.55   33.10
 -10  -5  -2  502.95   32.50
 -10   5   2  533.45   30.40
  10  -5   2  529.45   34.70
 -10   5   2  524.55   39.90
  10   5  -2  558.64   32.00
  10   6   2   46.30   15.10
 -10  -6   2   61.99   14.50
  10  -6  -2   49.70   13.90
  10   6   2   55.89   14.70
  10  -6  -2   53.89   13.20
 -10   6  -2   65.79   14.30
 -10   6  -2   74.59   16.20
 -10  -6   2   56.49   12.30
 -10  -6   2   74.89   15.10
  10  -6  -2   62.19   13.90
  10  -6  -2   63.19   13.80
  10   6   2   63.59   13.00
 -10   6   2   57.79   16.60
 -10   6   2   61.09   16.40
  10   6  -2   72.59    9.50
  10   6  -2   69.99   16.30
  10   6  -2   40.80   15.00
 -10   6   2   71.29   13.70
  10  -6   2   44.30   14.70
  10   6  -2   50.29   15.10
  10   6  -2   86.09   13.80
 -10  -6  -2   43.00   13.80
 -10  -6  -2   50.49   14.20
 -10   6   2   57.99   14.00
  10  -6   2   54.29   15.00
 -10  -7   2    5.70   11.90
  10   7   2  -13.20   10.80
 -10  -7   2  -15.70   24.30
  10   7   2   -4.50   12.80
  10  -7  -2    3.00   11.50
 -10  -7   2   -0.50   10.40
  10   7   2   -2.70   15.00
 -10   7  -2    7.30   10.20
 -10   7  -2  -10.60   14.40
 -10   7  -2  -11.90   14.20
  10  -7  -2    2.30    9.70
  10  -7  -2   15.70   12.50
  10   7   2  -17.30    9.00
  10  -7  -2    9.00   12.10
  10  -7   2  -15.80   12.00
  10  -7   2    2.90   12.90
  10  -7   2    7.30   13.20
 -10   7   2   -5.20   14.70
  10   7  -2    8.20    7.00
  10   7  -2    5.20   13.40
 -10   7   2    6.10   14.10
  10   7  -2   28.40   14.80
 -10   7   2    6.60    4.20
 -10  -7  -2   -4.90   11.50
  10   7  -2   -6.70   11.40
 -10  -7  -2  -15.30   11.50
  10   7  -2   -2.80    9.50
 -10  -7  -2    8.90   11.90
  10  -8  -2   -1.40   12.10
 -10   8  -2  -10.30   14.30
  10   8   2   23.80   17.90
  10   8   2   20.10   11.50
  10  -8  -2   15.20   13.60
 -10   8  -2   -0.50   15.20
 -10   8  -2   -6.70   17.50
 -10  -8   2   -8.30   12.30
  10  -8  -2    9.30   11.70
  10   8   2   -3.10    4.80
 -10  -8   2  -10.10   11.20
 -10  -8   2   -4.00   10.70
  10   8   2   -6.40   14.90
  10  -8  -2   35.80   20.30
  10   8   2   -9.90   13.70
 -10   8   2   10.30    5.90
 -10   8   2   13.20   15.10
  10   8  -2   -0.40   13.80
  10   8  -2   -6.70   17.70
  10   8  -2    9.90    6.30
  10   8  -2   -1.10   12.70
 -10  -8  -2    3.80   12.00
  10   8  -2    4.70    6.60
 -10  -8  -2  -10.40   11.80
 -10   8   2    3.10   13.50
 -10   8   2   -2.20   11.40
 -10   8   2   -3.10   15.60
  10  -8   2   10.30   13.40
 -10  -9   2   96.69   16.00
 -10   9  -2   56.99   16.80
  10  -9  -2   90.09   19.00
  10   9   2   94.79   14.10
 -10  -9   2   83.39   15.60
  10   9   2   99.49   17.20
  10  -9  -2   79.09   31.60
  10   9   2   88.49   18.60
  10   9   2   73.29   19.60
 -10   9  -2   68.29   15.20
  10  -9  -2   63.89   16.70
  10  -9  -2   79.39   14.20
 -10   9  -2   53.99   18.20
  10   9  -2   73.19   15.20
  10   9  -2   95.59   21.70
 -10  -9  -2   89.69   15.40
  10  -9   2   66.29   15.30
  10   9  -2  131.39   17.90
 -10   9   2   50.09   19.30
 -10  -9  -2   82.69   11.80
  10  -9   2  104.49   16.90
 -10  -9  -2   84.39   15.40
 -10   9   2   87.99   18.70
 -10   9   2   62.79   17.60
 -10   9   2   71.69   13.80
  10  -9   2   62.79   18.40
  10   9  -2   69.79   16.00
  10  -9   2   65.79   15.90
 -10  -9  -2   92.79   17.80
  10  10   2   -6.80   16.10
 -10 -10   2   11.50   11.70
 -10  10  -2  -26.80   20.70
 -10 -10   2  -14.10   11.90
 -10 -10   2    8.30   13.90
  10 -10  -2   18.50   13.80
  10 -10  -2  -22.40   15.00
  10  10   2   -2.80   14.60
 -10  10  -2    9.00   17.40
  10 -10  -2  -18.60   14.30
  10 -10  -2   -6.30   18.50
  10  10   2   -4.80    5.40
 -10 -10  -2   -0.20   11.80
  10  10  -2    2.00   16.50
  10 -10   2   11.50   13.50
 -10  10   2    9.20    5.90
  10  10  -2   -7.60   13.90
 -10 -10  -2    6.40   12.50
  10 -10   2   -3.60   14.60
 -10  10   2    3.20   19.80
 -10 -10  -2    1.20   12.30
  10 -10   2   -9.00   13.70
  10  10  -2  -10.50   15.40
 -10 -10  -2   11.60   10.10
  10 -10   2    2.30   12.50
 -10  10   2   -6.90   15.30
 -11   0   2  331.27   27.00
  11   0  -2  367.26   27.10
  11   0   2  312.97   25.40
 -11   0  -2  298.97   25.70
 -11   0  -2  320.27   27.50
  11   0  -2  349.96   25.70
  11   0   2  325.07   27.30
 -11   0   2  305.57   18.70
 -11   0   2  362.96   26.20
  11   0   2  286.97   20.10
 -11  -1   2  162.18   18.60
 -11   1  -2  166.88   19.50
  11   1   2  188.38   20.00
  11  -1  -2  196.48   23.20
  11   1   2  191.28   21.90
  11  -1  -2  164.28   18.60
 -11  -1   2  213.78   23.20
 -11   1  -2  178.08   20.10
  11   1   2  158.28   17.40
  11  -1  -2  198.78   14.30
  11   1  -2  217.68   23.70
 -11  -1  -2  201.68   20.50
 -11   1   2  174.08   25.20
 -11   1   2  206.38   23.30
  11  -1   2  172.88   18.70
  11  -1   2  163.68   14.90
 -11  -1  -2  208.38   20.70
  11   1  -2  209.68   22.80
  11  -1   2  195.28   21.10
 -11  -2   2   37.40   14.10
 -11   2  -2  -26.40   11.30
  11  -2  -2   -2.20   12.70
 -11   2  -2    2.80   14.10
 -11  -2   2   38.30   13.60
  11  -2  -2   23.70   13.40
 -11   2  -2   10.80   16.40
  11  -2  -2   26.70    8.80
  11   2   2   20.00   23.40
  11   2   2   25.70   10.80
  11   2   2    6.60   13.10
  11  -2   2    7.50   13.50
  11  -2   2   30.10   13.30
 -11   2   2    1.20   12.90
  11   2  -2   18.40   12.20
  11   2  -2   19.40   13.90
 -11   2   2    9.90   13.20
 -11  -2  -2    5.80   13.20
 -11  -2  -2   28.50   14.40
  11  -3  -2   35.70   15.50
  11   3   2   14.90   11.30
 -11   3  -2    6.90   14.10
  11   3   2   17.70   12.50
 -11  -3   2   48.40   14.10
  11   3   2   11.10   14.00
  11  -3  -2   17.00   13.70
  11  -3  -2   40.30   10.80
 -11  -3   2   20.80   13.80
 -11   3  -2   32.20   14.30
 -11  -3  -2   29.30   15.00
 -11   3   2   20.10   14.40
  11  -3   2   12.00   15.90
 -11   3   2   32.00   13.40
 -11  -3  -2   -5.90   12.60
  11   3  -2   51.19   15.90
  11  -3   2   11.00    9.80
  11   3  -2   22.30    8.80
 -11   3   2   30.80   13.70
  11  -3   2    8.90   13.60
  11   3  -2   28.70   12.90
  11  -4  -2   -6.20   12.10
  11   4   2  -17.10   14.00
  11  -4  -2  -15.00   15.80
 -11   4  -2   10.10   12.80
 -11  -4   2   -6.60   12.90
 -11  -4   2   -1.60   17.40
  11  -4  -2   -1.40   10.60
  11   4   2    3.80   11.50
 -11   4  -2   -2.60   12.90
 -11   4  -2   10.60   14.40
  11   4   2    3.40   11.40
  11  -4   2   18.40   11.20
  11   4  -2   19.40    9.60
 -11   4   2  -18.10   18.20
  11   4  -2  -13.30   13.10
 -11  -4  -2   -8.70   12.70
  11  -4   2   11.90   14.50
 -11  -4  -2   21.20   14.90
  11   4  -2   -7.30   11.20
 -11   4   2  -13.40   11.10
  11  -4   2   21.10   14.60
 -11   4   2    0.60   13.20
  11  -5  -2  114.49   17.00
  11   5   2   91.89   15.70
  11  -5  -2   90.19   13.90
 -11  -5   2  122.39   17.90
 -11  -5   2  138.39   14.10
 -11   5  -2   92.19   16.20
 -11   5  -2  120.29   18.10
 -11  -5   2   98.79   16.80
  11   5   2  107.89   16.00
  11   5   2  110.29   18.40
  11  -5  -2   89.29   15.60
 -11   5  -2   98.09   16.90
  11   5  -2  130.59   14.50
 -11   5   2   80.99   15.40
  11   5  -2  165.98   20.20
 -11   5   2  113.29   15.90
 -11   5   2  111.09   18.20
  11   5  -2  130.79   16.50
 -11  -5  -2  152.18   18.60
  11  -5   2   80.49   16.80
  11  -5   2  124.69   15.50
  11  -5   2   94.99   17.40
 -11   5   2  155.28   16.60
  11   5  -2  113.59   17.80
 -11  -5  -2  122.89   17.00
  11   6   2  172.28   21.00
 -11   6  -2  181.48   21.30
  11  -6  -2  178.88   18.70
 -11   6  -2  142.59   19.00
  11  -6  -2  129.59   17.40
 -11  -6   2  169.38   19.10
  11  -6  -2  161.08   18.80
 -11   6  -2  123.79   19.90
 -11  -6   2  137.59   15.10
  11   6   2  156.08   18.60
 -11  -6   2  163.68   19.20
  11   6   2  109.89   16.00
  11  -6   2  125.99   18.60
  11   6  -2  146.99   16.40
  11   6  -2  153.48   17.80
  11   6  -2  201.08   21.90
  11   6  -2  150.88   19.60
  11   6  -2  121.99   13.80
  11  -6   2  154.98   17.10
 -11  -6  -2  177.68   20.20
 -11   6   2  109.79   18.70
 -11  -6  -2  164.28   19.10
 -11   6   2  168.38   17.70
  11  -6   2  159.58   19.80
 -11   6   2  137.89   19.90
  11   7   2   57.49   15.30
  11   7   2   35.00   16.40
 -11   7  -2   24.90   17.90
 -11   7  -2   56.79   16.90
 -11   7  -2   29.30   14.40
  11  -7  -2   58.19   14.10
  11   7   2   12.40    7.60
 -11  -7   2   34.80   11.70
 -11   7  -2   12.70    7.20
 -11  -7   2   56.59   15.70
  11   7   2   37.50   12.50
 -11  -7   2   24.00   13.50
 -11   7   2   70.09   14.40
 -11   7   2   22.80   15.70
 -11  -7  -2   35.10   14.10
 -11  -7  -2   55.89   14.50
  11   7  -2   37.60   16.60
 -11  -7  -2   13.30   11.50
  11   7  -2   62.89   13.20
 -11   7   2   36.30   13.90
 -11   7   2   38.00   17.00
  11  -7   2   73.39   15.70
  11   7  -2   48.30   15.70
  11   7  -2   38.80   23.50
  11   7  -2   56.69    8.80
  11  -7   2   66.09   14.90
  11  -7   2   36.60   15.00
  11   8   2   -3.10   14.40
 -11   8  -2   -3.70   12.60
 -11   8  -2    3.20   16.80
  11  -8  -2   -1.70   13.60
  11   8   2   -1.30   15.20
 -11   8  -2   20.20    7.80
  11   8   2    2.60   15.10
  11   8   2   -1.30    5.90
 -11  -8   2   27.10   13.20
  11  -8  -2   -7.20   12.50
 -11   8  -2   29.40   15.30
  11  -8  -2   -9.50   12.70
  11   8   2   -5.40   10.60
 -11  -8   2   23.40   20.40
  11  -8  -2    4.60   14.90
 -11  -8   2   -3.00   11.00
 -11   8   2    0.70   14.50
 -11   8   2   -8.70   16.10
  11  -8   2    4.30   17.50
  11  -8   2  -13.30   14.00
 -11   8   2  -13.10   14.10
  11   8  -2   -7.50    6.20
 -11  -8  -2   -7.30   12.00
 -11   8   2   19.00    5.90
 -11  -8  -2   11.90   16.20
 -11  -8  -2    4.00   12.60
  11   8  -2   10.80   11.40
  11   8  -2    8.80   15.80
  11   8  -2   11.50   15.80
  11  -8   2   14.80   15.00
 -11   8   2   -2.50   12.80
 -11   9  -2  -24.90   17.70
 -11   9  -2    6.30    5.60
  11  -9  -2    5.00   14.40
  11   9   2   -4.30   10.60
  11  -9  -2    8.80   14.80
  11   9   2   17.10   21.10
 -11   9  -2   12.00   17.40
 -11  -9   2   -5.80   12.10
 -11  -9   2   -6.40   12.90
  11  -9  -2    5.90   17.50
  11   9   2  -20.70   15.10
  11  -9  -2   -0.80   13.40
  11  -9   2    9.90   14.60
  11  -9   2   -2.20   14.60
  11   9  -2    4.10   13.10
 -11  -9  -2   -1.30   12.60
 -11   9   2   -1.40   17.40
 -11   9   2    5.20   14.70
  11  -9   2   15.20   15.10
  11  -9   2   36.80   23.10
  11   9  -2   -1.10    5.80
  11   9  -2   -3.70   16.20
  11   9  -2   17.30   21.30
 -11   9   2   10.60   14.80
 -11   9   2   12.60    8.30
  12   0   2  -13.30   13.20
 -12   0   2   -2.80   16.80
 -12   0  -2   14.70   15.20
  12   0   2   -5.30   14.80
  12   0   2    0.50    8.90
 -12   0  -2  -13.00   13.60
 -12   0   2    9.10   13.90
  12   0  -2   -9.30   14.10
  12   0  -2   32.20   14.60
  12  -1  -2   -8.90   13.10
  12  -1  -2    2.00    7.20
  12   1   2   34.30   10.30
 -12  -1   2   -2.80   14.00
  12   1   2   17.20   14.20
 -12  -1   2  -16.20   12.90
  12   1   2  -18.40   23.10
 -12   1  -2   10.30   15.30
  12  -1  -2    0.50   14.10
 -12   1  -2  -20.80   13.30
 -12   1   2    1.60   13.70
  12  -1   2   12.90    8.60
 -12  -1  -2   -0.10   13.60
  12   1  -2   -5.80   14.40
 -12   1   2  -21.60   13.30
  12  -1   2   -0.60   13.20
  12   1  -2  -12.60   12.60
 -12  -1  -2   -3.20   14.80
  12  -1   2   -1.60   14.00
  12   2   2   14.80   14.00
  12   2   2   -8.40   15.30
 -12  -2   2  -14.20   13.40
 -12   2  -2   10.50   15.00
 -12   2  -2   -4.60   13.60
  12  -2  -2    6.30   13.20
  12   2   2  -13.00   10.60
  12  -2  -2   37.80    9.20
 -12  -2   2    5.00   14.50
  12  -2  -2   24.90   15.00
 -12   2  -2  -19.50   11.70
 -12   2   2  -13.30   13.80
  12   2  -2   -4.30   16.60
 -12  -2  -2    4.00   15.10
 -12   2   2   -6.20   12.80
  12  -2   2   11.10   15.80
  12   2  -2   21.50   13.70
 -12  -2  -2   -8.60   13.50
  12  -2   2   -7.80   22.40
  12  -3  -2   33.40   10.50
  12   3   2   20.00   11.50
  12   3   2   37.80   15.20
  12  -3  -2   14.40   13.60
  12   3   2   32.10   16.80
 -12   3  -2   19.20   14.50
 -12  -3   2   10.90   14.50
  12  -3  -2   24.90   15.00
 -12   3  -2   31.20   15.40
 -12   3  -2   16.40   12.60
 -12  -3  -2   56.09   17.20
  12  -3   2   15.00   14.70
 -12  -3  -2   39.80   15.30
  12   3  -2   42.20   16.50
 -12   3   2   41.00   23.50
  12   3  -2   25.10   16.40
 -12   3   2   39.80   15.40
  12   3  -2   36.50   14.00
 -12   3   2    8.70   13.30
  12  -3   2   57.39   17.10
 -12   4  -2  163.18   21.10
 -12   4  -2  131.29   19.20
  12   4   2  176.78   19.90
 -12   4  -2  159.68   19.10
  12   4   2  199.58   21.50
  12  -4  -2  164.78   19.20
  12  -4  -2  203.98   23.00
 -12  -4   2  215.78   25.70
  12  -4  -2  225.38   24.50
 -12  -4   2  184.98   20.70
  12   4   2  196.78   22.00
 -12   4   2  167.28   20.20
  12   4  -2  221.08   21.40
  12   4  -2  191.48   20.00
  12   4  -2  219.28   23.80
 -12  -4  -2  209.18   22.10
  12  -4   2  195.48   21.90
 -12  -4  -2  184.98   20.80
 -12   4   2  208.08   21.40
  12  -4   2  168.88   19.30
 -12   4   2  187.88   31.00
  12  -4   2  173.58   21.40
  12  -5  -2    2.90   11.50
  12  -5  -2   11.70   15.60
  12   5   2   11.80   16.00
  12  -5  -2   -6.70   12.60
 -12   5  -2   23.80   14.90
  12   5   2    8.30   12.10
 -12   5  -2    7.50   15.50
 -12  -5   2   -0.10   13.10
  12   5   2   14.20   13.00
 -12  -5   2   16.60   10.20
 -12  -5   2   22.90   15.00
  12   5  -2   21.30   16.10
  12   5  -2   -3.60   13.40
  12  -5   2   14.70   15.00
 -12   5   2   10.70   14.10
 -12   5   2   -4.30   11.70
 -12  -5  -2    0.20   13.20
 -12   5   2   13.90   12.30
 -12   5   2   -0.40   15.00
  12  -5   2    2.60   12.50
  12  -5   2   14.10   14.90
  12   5  -2   16.00   11.90
 -12  -5  -2   -3.40   14.80
  12   5  -2   -1.00   10.40
  12   6   2  168.08   19.40
 -12  -6   2  129.89   18.00
  12  -6  -2  150.58   18.80
 -12  -6   2  192.48   21.20
 -12   6  -2  126.19   20.90
 -12  -6   2  161.98   20.80
  12   6   2  166.88   22.20
  12  -6  -2  155.98   19.40
 -12   6  -2  181.28   21.50
  12   6   2  168.28   20.90
 -12   6   2  217.68   25.60
 -12  -6  -2  183.48   21.10
 -12   6   2  174.38   21.60
 -12  -6  -2  237.18   23.60
  12   6  -2  221.38   24.50
  12  -6   2  170.68   24.00
  12   6  -2  141.79   20.20
  12   6  -2  187.58   21.80
 -12   6   2  111.49   19.90
  12  -6   2  133.79   19.90
  12  -6   2  176.48   18.70
  12   6  -2  208.58   27.90
 -12  -7   2   21.70   14.50
  12   7   2   19.90   14.40
 -12  -7   2    2.60   10.50
 -12  -7   2    6.10   13.90
 -12   7  -2   25.40   16.00
  12   7   2    8.50    7.00
 -12   7  -2    0.50    6.80
 -12   7  -2   18.20   15.80
  12  -7  -2    4.30   13.60
  12  -7  -2    4.00   13.60
 -12   7  -2   27.90   18.80
  12  -7  -2   19.00   15.20
  12   7   2   22.80   17.50
  12   7   2   25.90   12.00
  12  -7   2    5.50   15.00
  12   7  -2   -0.60   11.50
  12   7  -2   -4.00    8.60
 -12   7   2   11.30    6.30
 -12   7   2   16.10   16.10
  12   7  -2   25.20   18.10
 -12  -7  -2    6.70   16.70
  12   7  -2   19.70    7.20
 -12   7   2   -7.00   13.40
  12  -7   2  -11.90   10.40
 -12  -7  -2   29.00   14.00
 -12   7   2   13.50   15.30
  12   7  -2    7.80   15.30
 -12   7   2   22.20   14.10
  12  -7   2   35.00   15.70
 -12  -8   2   72.99   17.10
 -12  -8   2    4.90    7.10
 -12   8  -2   33.00   28.30
  12  -8  -2   34.50   16.10
 -12   8  -2   53.99   16.30
 -12   8  -2   15.60    7.50
 -12  -8   2   37.30   20.30
  12   8   2   29.00   15.50
  12   8   2    7.30   19.40
  12  -8  -2   21.10   17.30
  12   8   2   47.60   13.20
  12  -8  -2   47.30   16.90
  12  -8  -2   44.50   16.10
 -12  -8  -2   64.49   15.70
  12  -8   2   61.39   18.20
  12  -8   2   27.20   16.30
  12   8  -2   55.39   32.50
  12   8  -2   40.00   14.10
  12   8  -2   92.89   25.30
 -12  -8  -2   34.90   15.20
 -12  -8  -2   27.80   15.50
  12  -8   2   49.20   15.70
  12   8  -2   14.50    5.00
 -12   8   2   16.00    4.90
 -12   8   2   39.80   15.20
 -12   8   2   27.80   17.80
 -12   8   2   32.80   16.10
  12  -9  -2   15.30   15.00
  12   9   2   11.20   16.80
 -12  -9   2   -0.40    9.20
 -12  -9   2   -6.20   12.80
  12   9   2   12.20   12.80
 -12   9  -2   20.40   19.50
  12  -9  -2   10.60   15.90
 -12   9  -2   13.80   18.20
  12   9   2   -7.80    5.20
 -12  -9   2   -0.30   11.50
 -12   9   2    4.60   18.40
  12  -9   2    4.90   16.00
  12  -9   2   -2.20   13.50
 -12   9   2   13.20   15.30
  12   9  -2    0.30   14.20
 -12   9   2  -16.80   16.50
 -12  -9  -2  -16.90   12.70
 -12  -9  -2   -0.10   13.20
  12  -9   2  -13.60   14.60
 -12  -9  -2  -15.60   13.80
  12   9  -2   -6.20    6.40
 -13   0  -2  248.88   27.20
 -13   0   2  243.28   25.70
  13   0   2  219.78   23.60
 -13   0   2  229.78   26.20
  13   0  -2  233.28   24.80
  13   0   2  199.78   18.80
 -13   0  -2  208.78   23.60
  13   1   2  326.07   29.70
  13  -1  -2  321.77   28.60
 -13  -1   2  287.57   27.70
 -13  -1   2  316.87   28.50
 -13   1  -2  316.77   29.10
  13   1   2  289.87   22.40
  13  -1  -2  313.87   18.50
  13   1   2  299.97   28.70
 -13   1  -2  305.67   29.60
  13  -1  -2  309.77   28.40
  13  -1   2  290.27   36.70
  13  -1   2  317.77   30.50
 -13   1   2  298.17   29.80
 -13   1   2  331.97   30.20
 -13  -1  -2  323.77   30.10
  13   1  -2  294.47   28.80
  13  -1   2  285.87   20.10
  13   1  -2  340.27   38.20
 -13  -1  -2  328.47   32.50
 -13   2  -2   52.49   15.00
 -13   2  -2   55.09   16.90
  13   2   2   47.60   16.10
  13   2   2   49.99   13.10
  13  -2  -2   81.79   17.50
 -13  -2   2   56.29   27.40
 -13  -2   2   65.39   23.60
  13  -2  -2   74.79   11.00
 -13   2  -2  105.59   19.40
  13  -2  -2   51.19   16.40
  13   2   2   53.39   19.30
  13  -2   2   70.19   17.50
 -13  -2  -2   59.09   17.00
 -13  -2  -2   79.49   19.70
  13   2  -2   61.49   18.50
 -13   2   2   48.60   17.10
  13   2  -2  106.29   17.00
 -13   2   2   39.40   14.90
  13  -2   2   47.60   17.30
  13  -3  -2   15.80   14.30
 -13  -3   2   11.70   15.20
  13  -3  -2   11.50   15.50
 -13   3  -2   10.20   13.20
 -13  -3   2   -4.90   14.30
 -13   3  -2   32.80   17.50
  13  -3  -2    7.50    9.30
  13   3   2   36.40   15.10
  13   3   2   12.10   17.00
  13   3   2   30.20   13.80
 -13   3  -2   13.80   15.10
 -13  -3  -2   27.70   15.50
 -13   3   2   29.20   15.60
  13   3  -2   10.30   16.90
 -13  -3  -2   13.00   16.90
  13   3  -2    5.90   14.60
 -13   3   2    9.10   16.00
  13  -3   2    8.60   15.30
  13   3  -2   18.40   12.60
 -13   3   2   11.90   13.40
  13  -3   2   -2.20   15.20
  13   4   2    2.50   12.40
  13  -4  -2    9.90   10.30
  13   4   2   17.90   17.40
  13   4   2  -15.10   12.40
 -13  -4   2   19.50   14.90
  13  -4  -2  -12.90   13.20
 -13   4  -2    5.90   13.90
 -13  -4   2   12.50   15.20
 -13   4  -2   12.30   16.30
  13  -4   2    6.30   14.70
 -13   4   2   35.60   13.30
 -13  -4  -2    6.90   14.50
  13   4  -2   48.00   18.30
 -13   4   2   10.90   15.20
  13   4  -2    3.10   13.80
  13  -4   2   -5.70   16.20
 -13  -4  -2   -0.70   16.00
 -13   4   2  -10.00   14.60
  13   4  -2   -1.90   13.20
  13   5   2   80.19   20.30
 -13   5  -2   64.49   16.40
  13  -5  -2   65.59   17.10
 -13  -5   2   64.89   11.90
  13   5   2   39.80   14.50
  13   5   2   56.99   15.10
 -13  -5   2   66.59   17.90
 -13   5  -2   69.99   16.40
 -13  -5   2   38.00   15.80
  13  -5  -2   68.49   14.10
  13  -5  -2   45.00   15.80
 -13   5  -2   65.99   19.40
  13  -5   2   47.60   18.00
 -13   5   2   53.09   13.70
 -13  -5  -2   86.29   18.50
  13   5  -2   59.19   15.70
 -13  -5  -2   77.69   17.80
  13  -5   2   65.99   17.50
  13   5  -2  101.89   21.00
 -13   5   2   40.20   16.80
  13   5  -2   56.29   15.80
  13  -5   2   61.49   17.40
  13  -6  -2   11.30   14.20
  13  -6  -2  -14.60   14.00
 -13  -6   2   -4.70   13.60
  13   6   2    8.40   11.20
 -13   6  -2    5.60   10.60
 -13  -6   2    3.30   15.00
  13   6   2  -16.20   16.60
  13   6   2   20.00   13.80
 -13   6  -2  -20.80   15.30
 -13  -6   2    4.60    7.50
 -13   6  -2  -15.90   14.10
  13  -6   2    4.50   12.50
 -13   6   2    0.40    7.50
  13  -6   2  -12.20   15.90
 -13   6   2   12.70   13.20
 -13   6   2    1.10   14.80
  13   6  -2  -12.00   18.10
 -13  -6  -2    6.80   15.50
 -13   6   2   -7.80   15.50
  13  -6   2    6.50   15.30
  13   6  -2   28.40   14.20
  13   6  -2   -4.20   11.50
 -13  -6  -2   12.80   14.40
  13  -7  -2   25.70   16.00
  13  -7  -2   19.10   15.30
  13   7   2   10.30   14.10
 -13   7  -2  -12.60   28.30
  13  -7  -2   -6.00   13.00
 -13   7  -2   18.20    7.60
  13   7   2   -2.70    6.80
  13   7   2    8.50   22.20
 -13  -7   2   61.59   18.00
 -13   7  -2    9.50   15.50
 -13  -7   2   -3.50    7.30
  13   7  -2   30.40    7.80
  13  -7   2   21.40   17.50
  13   7  -2   29.40   20.40
  13   7  -2    0.70   15.90
 -13  -7  -2    8.00   15.00
 -13   7   2    4.90   15.50
 -13  -7  -2   24.30   20.60
 -13   7   2   12.00    6.90
 -13   7   2   11.30   14.10
  13  -7   2   19.40   19.00
  13   7  -2   -4.30    7.80
 -13  -7  -2    1.30   13.80
 -13   7   2   12.20   15.70
  13  -8  -2   14.40   16.20
 -13  -8   2   -1.50   14.10
  13   8   2   13.50   17.90
  13   8   2   -6.40    6.40
  13  -8  -2    5.80   14.20
  13  -8  -2  -15.40   14.20
 -13  -8   2    6.80   15.70
 -13   8  -2   18.50   16.40
  13   8   2   13.10   15.50
 -13   8  -2    7.00   17.30
  13   8   2   10.00   11.30
 -13   8   2    1.20   21.40
  13  -8   2  -17.30   14.30
  13  -8   2    6.40   15.80
 -13   8   2    1.40   14.50
  13   8  -2    7.20   13.80
 -13  -8  -2    2.10   13.90
  13   8  -2  -11.50    6.80
 -13   8   2   -1.30   15.00
  13  -8   2    5.60   15.60
  13  -8   2   15.80   14.60
  14   0   2   51.39   19.40
 -14   0  -2   60.39   20.80
  14   0  -2   56.89   25.10
  14   0   2   51.49   12.10
 -14   0  -2   42.00   19.30
 -14   0   2   81.09   18.90
 -14   0   2   71.79   18.80
  14   0   2   74.49   17.80
  14   0  -2   57.99   17.90
  14   1   2   92.79   21.00
 -14  -1   2   89.89   19.60
 -14   1  -2   80.39   19.20
  14  -1  -2   84.19   18.20
  14  -1  -2  103.29   23.00
  14   1   2   72.99   17.80
  14   1   2  106.69   14.60
 -14   1  -2   80.49   20.20
  14  -1   2   96.79   18.60
 -14  -1  -2  111.09   21.90
  14   1  -2  109.39   21.20
  14  -1   2   82.29   11.70
 -14   1   2   58.89   19.10
  14   1  -2  106.49   20.00
 -14  -1  -2   85.49   18.30
  14  -1   2   82.29   31.90
 -14   2  -2   -8.90   13.30
  14  -2  -2   -0.30   14.80
  14   2   2    2.90   15.30
 -14  -2   2  -15.30   16.10
 -14   2  -2    9.60   17.00
  14  -2  -2    4.50   16.50
  14  -2  -2    5.70    5.00
  14   2   2    6.50   17.30
  14   2   2   11.10   11.60
 -14  -2   2  -19.10   14.60
 -14   2  -2  -17.00   15.20
  14  -2   2   -4.30   15.40
  14   2  -2    7.00   17.60
 -14   2   2    2.00   14.50
  14  -2   2    4.00   17.20
 -14  -2  -2   -4.60   26.50
  14   2  -2   -7.10   12.30
  14   2  -2    8.60   15.80
 -14   2   2    8.50   16.60
 -14  -2  -2    6.10   15.90
 -14  -3   2    9.80   17.70
  14  -3  -2   -5.00   14.40
  14   3   2   20.60   13.40
 -14  -3   2   -4.70   14.70
  14  -3  -2   12.60    7.40
 -14   3  -2   36.90   17.60
  14   3   2   26.20   15.60
 -14   3  -2  -12.20   18.10
  14   3   2   48.90   20.10
 -14   3  -2   12.20   15.90
  14  -3  -2   32.60   17.30
 -14   3   2    4.80   13.70
 -14  -3  -2   15.80   15.90
 -14   3   2   18.40   16.70
 -14  -3  -2  -13.10   17.20
  14  -3   2   16.40   18.00
  14  -3   2  -15.60   14.70
  14   3  -2   -0.80   14.80
  14   3  -2    4.30   12.40
  14   3  -2   12.70   18.00
 -14   3   2   33.80   16.60
  14  -4  -2   11.20   10.70
  14   4   2   -8.50   12.40
  14  -4  -2    4.30   14.10
  14   4   2   -0.80   13.40
 -14   4  -2    5.40   14.20
  14   4   2   -7.90   18.20
 -14   4  -2   20.20   14.70
  14  -4  -2   20.70   16.70
 -14  -4   2   -0.60   16.40
 -14   4  -2   26.80   29.50
 -14  -4   2   -8.30   15.00
  14  -4   2  -15.10   15.90
 -14   4   2    3.90   18.20
 -14  -4  -2  -17.10   16.00
 -14   4   2   11.00   13.40
 -14   4   2   14.60   15.30
  14  -4   2   -1.60   15.30
 -14  -4  -2   -6.00   15.30
  14   4  -2   -2.20   14.70
  14   4  -2   -7.70   17.90
 -14  -5   2  361.86   31.80
  14   5   2  329.27   33.40
  14  -5  -2  352.76   30.90
  14  -5  -2  334.57   30.40
 -14  -5   2  367.66   33.30
 -14   5  -2  303.57   30.60
 -14   5  -2  291.57   31.50
  14   5   2  336.37   28.80
 -14   5  -2  310.97   29.30
  14   5   2  376.06   29.10
  14  -5   2  305.87   30.70
  14   5  -2  339.27   28.60
 -14  -5  -2  350.96   32.30
 -14   5   2  363.46   31.10
 -14  -5  -2  331.87   30.40
  14  -5   2  396.86   36.10
 -14   5   2  331.87   32.30
  14   5  -2  416.36   44.60
  14   5  -2  320.77   29.10
 -14  -6   2   -4.00    6.20
 -14  -6   2    5.60   16.70
  14   6   2   12.20    9.10
 -14   6  -2   12.70    8.80
  14  -6  -2   11.20   23.40
  14   6   2   20.00   14.60
  14  -6  -2   33.10   12.80
  14   6   2   -8.70   23.90
  14  -6  -2  -29.80   13.50
 -14  -6   2    7.20   21.90
  14   6  -2   46.90   20.90
 -14   6   2   32.70   13.90
 -14   6   2   -3.40    7.60
 -14  -6  -2   20.60   16.60
  14   6  -2   16.10   16.00
  14  -6   2   15.00   16.50
  14  -6   2   27.00   17.00
 -14  -6  -2   35.20   22.10
  14   6  -2    4.70   13.10
 -14   6   2    4.90   16.60
  15   0  -2  220.88   22.90
  15   0   2  235.38   20.70
 -15   0   2  274.27   28.40
  15   0   2  183.18   23.20
 -15   0  -2  267.37   29.90
 -15   0   2  181.28   42.70
 -15   0  -2  187.08   24.20
  15   0  -2  246.28   26.80
  15   0  -2  232.48   27.20
  15   0   2  228.18   27.10
  15   1   2   -4.80   15.50
  15   1   2   32.00   20.20
 -15  -1   2   15.40   18.00
 -15   1  -2   20.70   19.50
 -15   1  -2   22.00   31.50
 -15  -1   2    3.60   16.70
  15  -1  -2   31.30   17.40
  15  -1  -2   22.60   22.00
  15   1   2   19.20   12.10
 -15   1   2   37.50   18.80
  15  -1   2   21.70   10.20
  15   1  -2    2.40   19.30
  15  -1   2   53.99   20.60
  15   1  -2   33.30   14.20
  15  -1   2   15.90   17.00
  15   1  -2   12.50   15.80
 -15   1   2   24.00   17.10
 -15  -1  -2   29.40   19.80
 -15  -1  -2    5.90   16.50
 -15   2  -2  102.99   20.70
  15   2   2  186.48   34.70
  15  -2  -2  125.09   20.60
 -15   2  -2   87.69   21.50
  15   2   2  155.88   25.40
  15  -2  -2  151.78   24.10
 -15  -2   2  125.29   22.30
 -15   2  -2  118.59   18.60
 -15  -2   2  125.39   22.30
  15   2   2  131.99   19.20
 -15  -2  -2  118.99   21.20
 -15   2   2  138.99   22.30
  15   2  -2  145.89   18.80
 -15   2   2  132.49   33.70
 -15  -2  -2  164.28   24.30
  15   2  -2  142.69   24.50
  15  -2   2  155.08   26.10
  15  -2   2  128.69   21.70
  15   2  -2  163.08   23.00
  15   3   2   32.30   22.60
 -15   3  -2   15.30   16.10
  15   3   2   12.70   13.40
 -15  -3   2   -3.90   15.80
 -15  -3   2   17.70   18.50
  15   3   2   14.20   15.50
 -15   3  -2    5.80   14.00
  15  -3  -2    5.00   17.60
 -15   3  -2   14.60   21.30
  15  -3  -2   -1.60    6.10
  15  -3  -2   -2.60   14.80
 -15  -3  -2    1.00   15.10
 -15   3   2   18.70   18.20
  15  -3   2  -10.70   16.10
  15   3  -2    8.50   17.50
 -15   3   2   21.90   15.10
 -15   3   2  -11.30   16.40
  15  -3   2   18.50   18.20
  15   3  -2   20.10   20.70
 -15  -3  -2  -21.00   18.30
  15   3  -2    4.30   14.20
 -15  -4   2  108.59   21.50
 -15  -4   2   87.69   19.40
  15   4   2  114.89   24.30
 -15   4  -2   88.19   19.60
 -15   4  -2   78.59   17.70
  15  -4  -2   60.39   21.30
  15   4   2   91.39   16.60
  15   4   2  103.09   19.60
 -15   4  -2  143.49   23.10
 -15   4   2   40.20   14.10
  15   4  -2  161.28   37.30
  15   4  -2   52.39   19.10
 -15   4   2   71.69   18.70
  15  -4   2   69.09   21.10
  15  -4   2   53.19   19.70
 -15   4   2   73.59   20.30
 -15  -4  -2   56.89   19.10
  15   4  -2  133.09   19.80
 -15  -4  -2  107.09   22.90
  15   5   2   74.69   16.30
  15  -5  -2   16.40   16.90
 -15  -5   2   29.80   24.10
  15   5   2  102.29   35.40
 -15   5  -2   27.40   15.50
 -15  -5   2   37.20   28.60
  15   5   2   24.30   14.80
  15  -5  -2   45.50   17.50
 -15   5  -2   32.90   12.20
  15  -5   2   33.00   13.90
  15  -5   2   52.39   18.70
 -15   5   2   23.80   13.90
  15  -5   2   17.10   17.60
  15   5  -2   65.19   24.30
 -15   5   2    6.10    7.80
 -15  -5  -2   34.70   19.20
 -15   5   2   51.29   18.80
  15   5  -2   46.20   16.70
 -15  -5  -2   40.40   22.80
  15   5  -2   28.10   16.80
 -16   0  -2    1.30   19.30
  16   0   2   36.60   22.40
 -16   0   2   -5.50   20.00
 -16   0  -2    3.40   17.50
  16   0  -2   37.50   19.00
 -16   0   2   18.30   17.40
  16   0   2  -23.20   10.90
  16   0  -2   -0.50   19.40
  16   0   2   -6.90   15.90
  16   0  -2    0.10   12.40
  16  -1  -2   58.69   21.50
  16  -1  -2   68.99   19.90
 -16   1  -2   50.79   27.10
  16  -1  -2   60.89   14.30
 -16  -1   2   60.69   22.20
 -16   1  -2   47.30   19.40
  16   1   2   57.79   19.20
  16   1   2   66.99   15.50
 -16  -1   2   73.79   20.80
  16   1   2   67.59   24.90
 -16   1  -2   53.89   16.60
  16  -1   2   52.99   12.00
  16   1  -2   66.89   19.60
  16  -1   2  118.19   21.90
 -16  -1  -2   55.89   19.40
 -16  -1  -2   68.69   23.90
  16   1  -2   77.49   24.70
  16   1  -2   61.69   15.90
 -16   1   2   79.49   24.20
  16  -1   2   93.19   24.20
 -16   1   2   94.39   24.80
  16  -2  -2  128.89   16.50
 -16   2  -2  144.09   26.70
 -16  -2   2   72.49   21.20
  16   2   2  132.59   22.40
  16   2   2  104.19   17.00
  16  -2  -2   83.49   21.10
 -16   2  -2   98.79   18.30
 -16  -2   2   76.79   22.30
 -16   2  -2   94.09   24.20
  16  -2  -2  120.19   25.50
  16  -2   2   77.29   22.50
 -16  -2  -2   91.59   21.50
 -16   2   2   99.29   20.00
  16   2  -2  101.09   21.90
  16   2  -2  112.29   17.50
 -16   2   2  137.99   24.10
 -16   2   2  134.69   23.00
  16   2  -2  134.19   26.80
  16  -2   2  162.08   26.50
 -16  -2  -2  154.88   25.40
  16  -3  -2    6.80   17.00
  16   3   2   23.20   13.80
 -16   3  -2    1.40   21.00
  16  -3  -2    8.50   18.90
 -16  -3   2   21.30   17.90
 -16   3  -2   12.90   17.90
  16   3   2    2.00   16.60
  16  -3  -2   -1.80    5.80
  16   3   2   -8.50   20.50
 -16   3  -2    5.80   15.10
 -16  -3   2   30.60   19.90
  16   3  -2    7.30   22.10
  16   3  -2   21.20   14.70
  16  -3   2    4.70    5.90
  16   3  -2    3.90   17.20
 -16  -3  -2   -0.50   16.50
  16  -3   2   11.20   20.90
 -16   3   2   24.20   16.30
 -16   3   2    7.60   17.60
 -16  -3  -2   29.60   19.90
   0   0  -3   -0.10    5.30
   0   0   3    1.60    4.90
   0   0  -3    2.30    5.20
   0   0   3   -3.40    4.90
   0   1   3   -1.70    4.80
   0   1  -3   -3.30    6.30
   0   1  -3   -0.60    5.20
   0  -1   3    1.80    6.20
   0   1  -3    3.90    6.50
   0  -1  -3   -4.40    5.00
   0   1   3    4.20    5.90
   0  -1   3   -2.50    6.70
   0  -1  -3    5.50    5.80
   0  -1  -3   -5.70    5.60
   0   3   3   -4.40    6.30
   0  -3  -3    6.60    6.40
   0  -3  -3    6.90    5.90
   0  -3  -3    4.60    5.60
   0   3  -3    0.80    6.90
   0  -3   3   -7.60    6.90
   0   3   3   19.30    7.90
   0  -3  -3   11.60    5.70
   0  -3  -3   13.30    6.60
   0   3  -3   -2.20    6.50
   0   3   3   -9.90    9.40
   0   3   3   -6.70    6.60
   0  -3  -3   -1.50    7.40
   0  -3   3   -0.50    6.60
   0   3  -3   -6.20    7.60
   0   3  -3   -0.40    5.40
   0   3   3    1.20    6.80
   0  -3  -3   11.40    6.40
   0  -3  -3   -5.80    6.40
   0  -3  -3   -8.40    5.70
   0  -4  -3  139.09   13.40
   0   4  -3  137.59   12.60
   0  -4  -3  147.59   12.30
   0  -4  -3  138.89   13.30
   0   4  -3  120.19   12.30
   0  -4   3  143.19   15.20
   0  -4   3  129.89   12.60
   0  -4  -3  151.28   13.00
   0   4   3  165.68   15.90
   0  -4  -3  133.69   13.60
   0  -4  -3  150.28   14.50
   0   4  -3  148.69   16.20
   0   4   3  143.19   13.70
   0   4   3  134.89   14.20
   0  -4   3  135.49   12.70
   0   4   3  156.28   14.20
   0   4  -3  144.09   15.90
   0  -4  -3  144.59   12.50
   0  -4  -3  160.38   13.80
   0  -4  -3  137.39   13.00
   0   5  -3    1.30    6.70
   0  -5  -3    0.80    7.00
   0   5  -3    2.80    9.60
   0  -5  -3   11.30    7.40
   0   5  -3    1.00    8.80
   0  -5   3   -8.40    6.90
   0   5  -3   -0.70    4.00
   0  -5  -3    2.20    7.80
   0   5   3   -0.70    9.50
   0  -5   3    1.90    7.20
   0  -5  -3   -5.70    7.40
   0   5  -3   -1.10   12.30
   0  -5  -3    0.50    7.60
   0  -5  -3   -8.10    6.90
   0  -5  -3    0.10    6.40
   0   5  -3    1.90    8.10
   0  -5   3   -2.30    8.70
   0  -5  -3  -18.20    7.10
   0  -5  -3   -8.10    8.20
   0  -6  -3  706.43   35.20
   0   6  -3  705.13   32.60
   0  -6   3  664.33   32.60
   0  -6  -3  717.43   34.60
   0  -6   3  724.53   32.80
   0   6  -3  690.13   35.40
   0   6  -3  740.63   34.60
   0   6  -3  733.23   34.10
   0   6   3  750.32   36.20
   0   6  -3  700.53   32.50
   0  -6  -3  736.03   34.90
   0  -6  -3  680.03   34.60
   0  -6  -3  705.53   34.00
   0  -6  -3  710.33   34.00
   0  -6  -3  748.83   34.50
   0  -6   3  717.53   35.90
   0  -6  -3  775.32   36.10
   0   6  -3  690.13   34.90
   0   6  -3  761.02   36.90
   0  -6  -3  711.43   35.10
   0  -7   3  -12.90    7.30
   0  -7  -3    0.50    8.20
   0  -7  -3   -6.90    8.70
   0  -7  -3   -9.30    8.80
   0  -7   3  -14.90    7.10
   0   7  -3  -11.50    9.00
   0  -7   3    8.20   10.10
   0  -7   3    1.50    8.90
   0  -7  -3    0.50    8.80
   0   7  -3    3.60    7.30
   0   7  -3   -0.30    9.40
   0  -7  -3   10.40   10.70
   0  -7  -3   -5.50    9.80
   0   7  -3   -1.90    6.30
   0   7  -3    0.40    8.90
   0  -7  -3    3.00    8.40
   0  -7  -3   -9.60    9.20
   0   7  -3   -6.30   10.00
   0  -7  -3   -2.40    9.00
   0  -8   3 1258.27   61.39
   0  -8   3 1278.07   54.59
   0  -8  -3 1277.07   58.29
   0  -8  -3 1255.77   57.79
   0  -8  -3 1314.17   57.89
   0  -8  -3 1269.97   62.59
   0  -8  -3 1381.06   61.19
   0  -8  -3 1258.07   57.09
   0   8  -3 1233.38   58.39
   0  -8  -3 1297.47   57.49
   0  -8   3 1219.28   54.39
   0   8  -3 1316.17   57.49
   0   8  -3 1246.98   57.59
   0  -8   3 1279.27   56.09
   0   8  -3 1225.98   54.09
   0   8  -3 1229.38   57.79
   0   9  -3  -10.90   11.50
   0   9  -3    1.30   11.10
   0  -9  -3    9.20   11.00
   0  -9   3   -4.80   11.70
   0  -9  -3   -8.40   11.20
   0   9  -3   -5.70    7.00
   0   9  -3   -8.40    7.90
   0  -9  -3   -9.30   11.20
   0  -9   3   60.19   15.20
   0  -9  -3    7.90   12.10
   0  -9  -3   15.30   11.20
   0  -9  -3  -15.40   12.10
   0  -9   3   -7.30   10.70
   0  -9  -3   -8.10   12.50
   0   9  -3  -11.00   13.50
   0  -9  -3  -16.70   12.60
   0  -9   3    4.40   12.80
   0  -9  -3  -23.60   13.10
   0  -9   3   -4.40    8.60
   0 -10  -3   38.00   12.90
   0 -10  -3   24.10   15.70
   0  10  -3   36.20   14.90
   0 -10   3   42.00    9.20
   0 -10  -3   70.09   16.10
   0 -10   3   44.60    9.90
   0  10  -3   40.20   13.40
   0 -10   3   47.50   13.50
   0 -10  -3   48.90   15.60
   0 -10  -3   62.29   13.60
   0 -10  -3   43.60   13.00
   0  10  -3   45.40   14.00
   0 -10  -3   60.69   16.10
   0  10  -3   30.30    9.00
   0  10  -3   52.09   14.10
   0  10  -3   53.39    8.20
   0  11  -3    0.20   14.60
   0 -11  -3   -3.70   12.60
   0 -11   3    6.20   16.00
   0 -11   3   -6.70   13.30
   0 -11  -3    8.00   15.50
   0 -11   3    4.50   16.10
   0  11  -3    1.40   12.30
   0  11  -3    2.40    4.10
   0 -11  -3   -4.10   14.00
   0 -11   3    3.70   11.00
   0 -11   3   -7.10    8.10
   0 -11  -3   11.30   11.30
   0 -11   3   -5.70    7.90
   0 -11  -3   11.20   16.70
   0 -11  -3   41.80   13.80
   0  11  -3    3.10   13.40
   0 -12  -3    2.50   24.40
   0 -12   3   13.70   17.10
   0 -12  -3   10.50   13.90
   0 -12   3   -5.40   12.20
   0 -12   3   -3.00   10.80
   0 -12   3  -19.90   13.50
   0 -12  -3    7.70   10.50
   0 -12   3    0.70    7.80
   0  12  -3   -4.70   13.30
   0  12  -3  -34.60   15.00
   0  12  -3    2.10    3.80
   0  12  -3    4.50   13.80
   0 -12  -3   -0.10   15.10
   0 -12  -3  -19.60   15.00
   0 -12   3   -8.50   15.60
   0  12  -3   -9.60    7.60
   0 -12   3   -2.00    7.30
   0 -13   3  -15.80    9.40
   0  13  -3    1.00    4.30
   0 -13  -3   -3.90   17.10
   0 -13  -3   -5.10    9.80
   0 -13   3    8.70   14.30
   0  13  -3   -0.20   13.90
   0  13  -3    5.10   14.40
  -1   0   3   -0.90    5.30
   1   0  -3    5.70    4.10
  -1   0   3    0.10    5.10
   1   0  -3   -1.50    5.20
   1   0  -3   -4.80    5.40
  -1   0  -3   10.70    6.20
  -1   0  -3    7.10    6.00
   1   0   3    6.30    5.80
  -1   0   3    6.10    4.50
   1   0   3   -4.50    4.10
  -1   0  -3   -0.40    3.80
   1   0   3   -5.70    5.90
  -1   1  -3  915.11   38.50
   1  -1  -3  885.11   36.80
   1  -1  -3  938.71   37.80
  -1   1  -3  921.61   38.60
   1   1   3  858.71   36.80
  -1  -1   3  888.61   38.20
  -1  -1   3  869.71   36.90
   1  -1  -3  929.31   37.20
  -1  -1   3  875.21   38.10
   1   1   3  942.51   37.70
   1   1   3  879.51   38.10
   1  -1  -3  895.11   37.40
   1  -1   3  862.71   38.20
  -1  -1  -3  933.41   37.60
   1   1  -3  879.51   38.00
  -1  -1  -3  886.41   38.00
  -1   1   3  897.11   36.70
  -1   1   3  891.51   37.90
   1  -1   3  867.11   38.30
  -1   1   3  931.31   37.20
  -1   1   3  897.51   37.90
  -1  -1  -3  963.60   37.70
   1   1  -3  864.41   38.20
  -1  -1  -3  840.22   36.80
   1  -2  -3 2067.79   84.39
  -1  -2   3 1969.20   83.09
   1  -2  -3 1992.20   84.69
  -1   2  -3 2011.50   83.59
   1   2   3 2270.37   84.29
   1   2   3 1769.02   83.99
   1  -2  -3 2061.19   82.09
   1   2   3 2167.38   82.29
  -1   2  -3 1787.62   86.49
   1   2   3 1992.10   83.09
   1  -2  -3 2024.60   82.99
  -1  -2   3 1987.60   83.39
   1   2   3 2087.69   83.59
   1  -2  -3 1963.00   84.69
  -1  -2   3 1986.00   83.49
   1   2   3 2017.70   82.79
  -1   2  -3 2043.30   83.49
  -1   2  -3 1898.31   81.69
   1  -2  -3 2087.59   81.99
   1  -2  -3 2093.39   82.99
   1  -2   3 2092.99   83.59
  -1  -2  -3 2142.59   82.39
  -1  -2  -3 2044.00   82.89
   1   2  -3 2029.40   83.39
  -1  -2  -3 2162.88   82.39
  -1   2   3 2127.29   83.69
  -1   2   3 2081.59   83.39
  -1   2   3 2128.89   82.09
  -1  -2  -3 2183.78   85.39
  -1   2   3 2089.99   82.99
  -1  -2  -3 1930.91   82.69
  -1   2   3 2093.79   83.39
   1  -2   3 2098.49   83.59
  -1   2   3 2059.59   83.59
  -1   2   3 2110.49   82.09
   1   3   3   31.60    4.60
   1  -3  -3   14.30    7.60
   1  -3  -3   25.40    7.10
  -1   3  -3   24.80    5.20
   1   3   3   28.90    4.60
   1  -3  -3   14.40    6.40
   1  -3  -3   26.00    6.60
  -1   3  -3    8.10    8.00
   1  -3  -3   25.80    6.40
  -1   3  -3   18.40    7.30
  -1  -3   3   25.10    7.20
  -1   3  -3   22.10    7.50
   1  -3  -3   19.30    6.60
   1   3   3   19.00    6.90
   1  -3  -3   19.40    7.20
  -1  -3   3   18.50    7.30
  -1  -3   3   23.90   13.60
   1   3   3   28.60    7.70
   1  -3  -3   21.20    7.10
   1   3   3   21.10    6.90
  -1   3   3   19.70    7.70
  -1  -3  -3   22.80    6.90
  -1   3   3   27.30    8.40
  -1   3   3   17.40    8.60
   1  -3   3   12.40    7.20
  -1  -3  -3   13.10    6.40
  -1  -3  -3   21.00    6.40
  -1  -3  -3   21.10    8.50
  -1  -3  -3   12.70    7.90
  -1  -3  -3   21.60    7.10
  -1  -3  -3   26.40    4.40
   1  -3   3   16.40   13.90
  -1  -3  -3   12.70    6.20
  -1  -3  -3   17.70    4.70
  -1   3   3   34.00   13.50
   1   3  -3   25.00    7.90
   1   3  -3   27.40    6.90
   1  -3   3   26.40    8.30
   1  -4  -3  643.54   31.00
  -1   4  -3  680.33   30.70
   1  -4  -3  705.23   31.70
  -1   4  -3  711.63   30.90
   1   4   3  625.44   27.80
   1  -4  -3  680.53   32.00
   1  -4  -3  666.93   31.50
  -1  -4   3  662.93   30.60
   1  -4  -3  730.53   31.50
  -1   4  -3  673.33   32.80
   1   4   3  627.14   31.40
   1  -4  -3  699.73   31.00
  -1  -4   3  644.54   31.90
   1  -4  -3  738.63   32.50
   1  -4  -3  666.33   31.10
   1   4   3  658.03   31.10
   1  -4  -3  660.53   31.40
  -1  -4   3  634.14   30.60
   1   4   3  703.93   32.70
  -1   4  -3  686.53   30.10
   1   4   3  735.43   33.20
   1   4  -3  627.04   30.70
   1   4  -3  630.24   31.80
   1  -4   3  666.93   30.90
  -1  -4  -3  660.43   30.80
  -1  -4  -3  744.93   33.00
  -1  -4  -3  687.43   31.30
  -1   4   3  712.13   32.00
  -1  -4  -3  655.63   30.80
   1  -4   3  646.94   30.80
  -1   4   3  687.33   33.20
  -1  -4  -3  667.83   31.70
  -1  -4  -3  685.73   31.90
  -1   4   3  666.43   32.10
  -1  -4  -3  676.43   31.70
   1   4  -3  711.33   31.10
  -1  -4  -3  629.64   31.30
   1  -4   3  680.13   32.70
   1   5   3  220.98   18.60
   1  -5  -3  222.28   15.90
   1   5   3  211.88   18.20
   1  -5  -3  218.68   16.10
  -1  -5   3  191.38   18.00
   1  -5  -3  227.88   17.50
   1  -5  -3  201.48   15.70
   1  -5  -3  213.98   16.60
  -1  -5   3  193.68   16.30
   1  -5  -3  228.48   16.10
  -1   5  -3  234.28   15.30
  -1   5  -3  194.48   18.60
   1  -5  -3  214.68   16.10
  -1   5  -3  191.08   19.20
   1  -5  -3  216.18   17.00
  -1   5  -3  211.28   15.80
   1   5   3  194.68   16.50
   1  -5  -3  211.38   17.20
  -1   5  -3  211.68   15.10
  -1  -5   3  216.18   14.60
  -1  -5  -3  211.48   17.10
  -1  -5  -3  192.58   15.80
  -1  -5  -3  216.78   17.30
  -1  -5  -3  218.48   16.70
   1  -5   3  209.18   18.50
   1   5  -3  229.58   17.50
   1   5  -3  204.18   14.50
   1   5  -3  216.78   18.40
  -1  -5  -3  190.08   17.10
  -1  -5  -3  223.98   17.70
  -1  -5  -3  220.78   17.00
   1   5  -3  240.68   16.20
  -1  -5  -3  223.58   17.80
   1  -5   3  191.58   15.70
  -1  -5  -3  217.48   15.60
   1  -5   3  205.08   14.80
   1   6   3  139.49   13.90
   1   6   3  126.29   12.90
  -1   6  -3  135.69   12.40
  -1  -6   3  135.59   13.00
  -1  -6   3   93.89   11.90
   1  -6  -3  129.49   11.90
   1  -6  -3  132.99   14.50
   1  -6  -3  137.39   13.00
  -1   6  -3  112.39   12.70
   1   6   3  130.49   14.60
   1  -6  -3  154.68   16.00
   1  -6  -3  126.59   13.40
   1  -6  -3  122.09   12.40
  -1   6  -3  151.58   14.30
   1  -6  -3  126.49   12.20
  -1  -6   3  124.79   12.90
  -1   6  -3  125.79   12.60
  -1   6  -3  120.59   14.30
   1  -6  -3  135.99   14.50
   1  -6  -3  121.19   13.10
  -1   6  -3  125.59   14.60
  -1   6  -3  138.49   13.00
  -1  -6   3  124.49   13.60
  -1  -6  -3  147.89   16.30
   1   6  -3  133.79   13.70
  -1  -6  -3  134.59   16.00
   1  -6   3  124.59   11.30
   1   6  -3  129.19   13.30
  -1  -6  -3  117.89   11.70
  -1  -6  -3  134.39   13.40
   1   6  -3  129.29   11.30
  -1  -6  -3  137.49   12.80
  -1  -6  -3  140.29   12.90
   1   6  -3  115.49   11.70
   1   6  -3  138.19   13.10
  -1  -6  -3  132.49   14.20
   1   6  -3  143.99   13.40
   1  -6   3  150.98   14.30
  -1  -6  -3  139.89   13.90
  -1  -6  -3  144.99   13.90
   1  -7  -3  520.55   28.50
   1   7   3  586.34   30.90
  -1   7  -3  563.54   28.20
   1  -7  -3  533.15   30.30
  -1   7  -3  525.75   31.20
  -1   7  -3  516.15   30.10
  -1   7  -3  519.65   29.00
   1  -7  -3  513.15   29.10
  -1  -7   3  534.95   26.20
   1  -7  -3  541.15   28.70
  -1   7  -3  535.95   25.80
   1  -7  -3  516.05   27.90
   1   7   3  522.95   29.90
  -1  -7   3  534.75   30.20
  -1   7  -3  536.65   26.20
   1  -7  -3  520.95   30.10
  -1  -7   3  516.15   25.80
   1  -7  -3  518.05   28.50
  -1   7  -3  499.45   28.10
  -1  -7   3  501.55   26.50
   1  -7  -3  581.24   30.50
   1  -7  -3  540.05   28.80
   1   7  -3  543.55   28.60
  -1  -7  -3  551.94   29.30
   1  -7   3  547.35   26.30
  -1  -7  -3  508.65   29.60
   1   7  -3  496.65   29.20
   1   7  -3  533.05   25.60
  -1  -7  -3  522.25   29.40
   1   7  -3  516.05   29.50
   1   7  -3  510.25   26.00
  -1  -7  -3  514.65   29.30
   1  -7   3  489.45   25.90
   1  -7   3  530.95   30.70
   1   7  -3  552.74   30.10
  -1  -7  -3  532.05   29.80
  -1  -7  -3  545.35   28.30
  -1  -7  -3  539.75   30.10
   1  -7   3  505.55   29.80
  -1  -7  -3  484.35   28.60
  -1  -7  -3  542.35   28.00
  -1  -8   3  365.56   20.60
   1   8   3  348.77   25.30
   1  -8  -3  333.97   26.30
   1   8   3  345.77   26.40
  -1  -8   3  370.96   22.10
   1  -8  -3  339.37   34.60
  -1   8  -3  353.46   27.50
  -1  -8   3  380.96   27.00
  -1   8  -3  342.87   25.90
   1  -8  -3  353.86   25.90
   1  -8  -3  356.66   26.10
  -1   8  -3  317.27   23.00
   1  -8  -3  369.16   30.60
  -1   8  -3  348.97   24.00
   1  -8  -3  316.37   24.20
  -1   8  -3  335.17   19.30
  -1  -8   3  319.77   19.60
   1  -8  -3  352.86   24.20
   1  -8  -3  282.37   23.30
   1  -8   3  343.97   28.60
  -1  -8  -3  236.68   34.60
  -1  -8  -3  366.16   34.30
  -1  -8  -3  344.07   24.30
   1  -8   3  336.97   27.10
   1   8  -3  360.46   24.50
  -1  -8  -3  326.37   23.50
  -1  -8  -3  345.97   24.10
   1  -8   3  326.87   20.50
  -1  -8  -3  356.86   26.40
   1   8  -3  321.47   25.60
  -1  -8  -3  347.87   24.60
  -1  -8  -3  315.57   22.90
   1   8  -3  335.77   19.10
   1   8  -3  334.97   24.60
   1   8  -3  345.27   24.90
   1  -8   3  302.57   19.70
   1  -9  -3  244.28   22.30
  -1   9  -3  259.27   18.20
  -1  -9   3  285.97   19.30
   1  -9  -3  314.07   27.00
   1  -9  -3  307.57   24.00
   1   9   3  340.17   39.80
   1  -9  -3  267.57   23.20
  -1  -9   3  284.57   26.20
  -1   9  -3  288.77   26.20
  -1   9  -3  252.57   24.60
  -1  -9   3  255.17   21.80
  -1   9  -3  274.67   17.40
   1  -9  -3  289.47   23.80
   1  -9  -3  251.67   26.90
   1  -9  -3  294.97   26.60
  -1   9  -3  267.47   23.00
   1  -9  -3  304.77   26.20
   1  -9  -3  266.27   24.10
   1  -9   3  274.37   27.30
   1   9  -3  271.97   24.90
   1  -9   3  302.67   27.40
   1   9  -3  292.47   29.00
  -1  -9  -3  276.27   26.50
   1   9  -3  294.47   21.00
   1   9  -3  296.77   18.90
   1   9  -3  280.57   24.80
  -1  -9  -3  299.17   25.30
  -1  -9  -3  273.97   25.70
   1   9  -3  304.07   24.50
   1  -9   3  283.87   28.60
  -1  -9  -3  263.87   22.10
   1  -9   3  274.37   20.60
   1  -9   3  284.47   23.00
  -1  -9  -3  295.47   24.30
  -1  -9  -3  304.17   25.50
  -1  -9  -3  273.37   23.00
   1 -10  -3    0.40   11.10
   1 -10  -3    4.10   14.00
   1 -10  -3   13.50   13.10
   1 -10  -3   18.10   14.00
  -1  10  -3   -5.20   11.20
   1 -10  -3    5.40   13.60
  -1  10  -3   -1.80    7.80
  -1 -10   3    2.80    8.00
   1 -10  -3   -9.60   13.20
   1 -10  -3    4.20   12.20
  -1  10  -3    7.80    6.90
  -1 -10   3   -0.90   11.20
  -1  10  -3   -0.50   13.20
  -1 -10   3   40.10    9.40
  -1 -10   3   -1.90   11.30
  -1  10  -3   -0.40   12.40
   1 -10  -3  -12.90   11.50
   1 -10   3    1.70    8.50
   1  10  -3    8.40   12.60
  -1 -10  -3   34.50   12.30
   1  10  -3    1.50   15.50
   1 -10   3   -5.50   12.00
  -1 -10  -3  -14.50   11.20
   1  10  -3   12.60   15.30
   1 -10   3    1.40    8.20
   1  10  -3   -6.10    7.50
  -1 -10  -3    9.90   12.90
  -1 -10  -3    2.30   13.70
  -1 -10  -3   -6.30   13.70
   1  10  -3    7.70   12.60
   1  10  -3    1.50    6.50
  -1  11  -3  562.54   31.30
   1 -11  -3  513.65   33.40
  -1  11  -3  673.53   35.50
   1 -11  -3  573.44   35.80
   1 -11  -3  587.74   38.70
  -1 -11   3  548.35   31.90
  -1 -11   3  625.34   39.10
  -1  11  -3  592.74   36.70
   1 -11  -3  639.04   40.30
  -1  11  -3  611.24   38.10
  -1 -11   3  599.24   34.60
   1 -11  -3  634.14   35.30
  -1 -11   3  557.84   28.60
   1 -11  -3  554.74   38.20
  -1 -11   3  604.94   29.70
   1 -11   3  647.44   37.30
   1 -11   3  563.04   39.80
  -1 -11  -3  535.35   34.20
   1  11  -3  595.84   36.20
   1  11  -3  622.64   37.70
  -1 -11  -3  555.24   38.50
  -1 -11  -3  613.94   36.00
  -1 -11  -3  541.55   33.20
   1 -11   3  576.94   29.20
   1 -11   3  537.45   28.10
   1 -11   3  605.74   35.60
  -1 -11  -3  559.24   38.70
   1  11  -3  605.34   37.60
   1 -11   3  617.64   39.70
   1  11  -3  606.54   37.00
   1 -11   3  533.75   32.60
   1  11  -3  586.94   29.40
   1 -12  -3   20.90   19.20
  -1 -12   3   16.20   15.60
  -1  12  -3    2.30    8.00
  -1 -12   3    5.30    8.40
  -1 -12   3   -5.40   13.80
   1 -12  -3    1.60   12.60
   1 -12  -3    1.50   17.30
  -1 -12   3   20.50   14.20
  -1  12  -3   38.50   14.40
  -1  12  -3    7.60    4.00
  -1 -12   3   27.90    8.50
  -1 -12   3   38.80   18.50
  -1  12  -3   16.60   14.60
  -1  12  -3   11.10   16.20
   1 -12  -3   37.40   13.40
  -1 -12   3    0.10   11.00
   1 -12  -3   12.60   11.20
  -1 -12  -3    2.30   15.00
   1 -12   3    8.00    7.60
   1 -12   3   11.00    8.10
   1 -12   3    6.40   11.20
   1  12  -3    3.10    8.80
   1  12  -3   11.80   14.10
  -1 -12  -3   29.10   13.80
   1 -12   3   20.90   17.80
  -1 -12  -3    8.30   10.20
  -1 -12  -3   23.00   16.60
  -1 -12  -3    9.30   20.30
   1  12  -3    4.40    4.10
   1 -12   3   19.70   14.50
   1 -12   3   34.40   18.60
   1 -12   3   23.00   21.40
  -1 -12  -3   18.20   14.00
   1  12  -3    2.50   14.20
  -1  13  -3  261.37   26.40
  -1  13  -3  221.08   25.10
  -1  13  -3  140.19   22.20
  -1 -13   3  118.09   15.50
   1 -13  -3  121.59   18.90
  -1 -13   3  224.48   23.40
   1  13  -3  181.38   22.10
   1  13  -3  164.48   14.30
   1  13  -3  191.48   23.20
  -1 -13  -3  201.38   23.40
   1 -13   3  165.28   19.50
  -2   0   3   -6.40    6.20
  -2   0  -3   -5.00    7.70
   2   0   3   -0.40    7.40
  -2   0   3    3.30    6.60
   2   0  -3    4.10    7.00
  -2   0  -3   -5.60    7.60
   2   0  -3    3.00    6.60
   2   0   3    7.60    7.40
   2   0  -3    0.30    4.80
   2   1   3  352.26   18.40
  -2   1  -3  347.97   18.70
   2  -1  -3  339.57   16.00
   2  -1  -3  347.27   17.20
  -2  -1   3  331.07   17.80
   2  -1  -3  348.77   17.30
   2  -1  -3  359.16   17.20
   2   1   3  363.46   18.00
  -2  -1   3  322.07   18.00
   2   1   3  343.87   17.80
  -2   1  -3  347.17   19.90
   2  -1  -3  352.56   17.30
  -2  -1  -3  334.47   18.20
  -2  -1  -3  328.87   18.00
  -2   1   3  349.96   17.50
   2   1  -3  310.77   17.90
  -2  -1  -3  361.36   18.20
   2  -1   3  358.86   18.90
   2  -1   3  345.97   19.40
  -2   1   3  344.17   17.00
   2   1  -3  324.47   17.90
   2  -1   3  325.37   16.30
   2  -2  -3 2746.33  107.09
  -2  -2   3 2619.24  108.29
   2  -2  -3 2714.03  107.19
   2  -2  -3 2647.64  107.39
   2   2   3 2966.50  108.99
   2   2   3 2719.03  107.49
   2  -2  -3 2670.03  108.09
  -2   2  -3 2832.82  108.39
   2  -2  -3 2655.03  107.99
   2  -2  -3 2690.83  107.89
   2   2   3 2593.94  107.09
  -2  -2   3 2481.05  107.89
   2   2   3 2807.02  108.59
  -2   2  -3 2620.64  108.09
  -2   2   3 2697.03  107.59
  -2   2   3 2268.37  106.89
  -2   2   3 2746.53  107.09
   2  -2   3 2615.24  107.59
   2   2  -3 2513.85  107.99
   2  -2   3 2699.03  108.29
  -2   2   3 2657.53  108.49
  -2   2   3 2736.93  107.99
  -2   2   3 2702.43  108.09
   2  -2   3 2648.73  108.19
  -2  -2  -3 2730.73  107.59
  -2  -2  -3 2808.72  108.49
   2   2  -3 2630.14  107.29
   2   2  -3 2555.64  108.29
  -2   2   3 2682.43  107.39
  -2  -3   3  349.77   19.70
   2  -3  -3  385.36   20.30
   2  -3  -3  361.76   20.20
   2   3   3  385.36   21.60
   2  -3  -3  383.76   17.30
   2  -3  -3  384.06   18.20
   2  -3  -3  379.26   20.40
  -2   3  -3  389.86   20.30
   2  -3  -3  373.06   20.50
   2   3   3  371.46   20.90
   2  -3  -3  376.06   20.60
  -2  -3   3  353.56   20.10
   2   3   3  360.16   18.10
   2   3   3  383.16   19.50
  -2   3  -3  375.26   24.30
   2  -3  -3  395.46   21.10
   2  -3  -3  389.36   19.50
   2   3   3  403.16   18.30
  -2   3  -3  410.26   20.50
   2   3   3  380.46   19.20
   2   3   3  419.16   22.20
  -2  -3  -3  365.76   20.50
   2   3  -3  384.26   19.80
  -2   3   3  399.46   20.90
  -2  -3  -3  419.86   19.80
   2  -3   3  397.36   20.40
  -2   3   3  417.26   22.40
  -2   3   3  401.16   17.30
  -2  -3  -3  388.16   21.10
   2  -3   3  395.66   20.40
  -2  -3  -3  337.27   23.80
   2  -3   3  374.16   17.80
  -2  -3  -3  375.86   18.30
  -2   3   3  380.16   20.60
  -2   3   3  387.26   17.40
  -2   3   3  385.86   20.40
  -2  -3  -3  415.56   21.90
   2  -3   3  374.86   20.40
   2   3  -3  404.86   20.30
  -2   3   3  375.66   20.50
   2   3  -3  353.76   19.80
   2   4   3  361.86   22.60
  -2  -4   3  348.87   19.60
   2  -4  -3  369.86   21.30
   2  -4  -3  353.46   16.40
   2  -4  -3  385.26   22.00
  -2   4  -3  384.76   23.30
   2  -4  -3  392.66   21.00
   2  -4  -3  358.16   21.00
   2  -4  -3  375.06   20.20
  -2  -4   3  370.76   21.50
  -2  -4   3  350.16   21.00
   2   4   3  392.86   22.90
  -2  -4   3  359.86   17.70
   2  -4  -3  367.16   20.70
  -2   4  -3  387.16   20.10
  -2  -4   3  351.96   19.60
   2   4   3  403.56   20.10
   2   4   3  378.16   17.70
   2  -4  -3  404.06   21.30
   2   4   3  349.07   17.50
   2  -4  -3  422.86   21.20
   2  -4  -3  374.56   16.60
  -2   4  -3  393.76   19.00
   2  -4  -3  378.26   21.30
   2   4   3  364.36   20.90
   2  -4   3  387.46   18.90
  -2   4   3  396.86   21.60
  -2   4   3  362.96   16.40
  -2   4   3  385.76   16.80
  -2   4   3  357.06   23.20
   2  -4   3  387.26   20.50
  -2  -4  -3  383.06   17.90
   2   4  -3  334.07   19.50
  -2   4   3  374.26   21.80
  -2  -4  -3  361.06   20.00
  -2  -4  -3  352.16   19.70
  -2  -4  -3  408.86   22.80
   2   4  -3  343.47   19.50
   2   4  -3  356.16   21.30
  -2  -4  -3  393.56   21.60
   2  -4   3  382.56   20.50
  -2  -4  -3  346.57   17.50
  -2  -4  -3  373.16   21.20
  -2  -4  -3  351.56   22.00
  -2   4   3  404.26   21.70
   2  -4   3  365.16   21.60
   2  -5  -3  634.44   29.90
  -2   5  -3  646.34   32.00
   2  -5  -3  594.54   30.40
   2   5   3  609.74   29.90
   2  -5  -3  620.24   30.40
   2   5   3  639.74   31.80
   2   5   3  613.24   31.50
   2  -5  -3  604.24   30.00
   2  -5  -3  648.94   31.20
  -2   5  -3  624.04   28.60
  -2  -5   3  560.04   28.50
  -2  -5   3  598.14   30.20
   2  -5  -3  604.94   29.80
  -2   5  -3  594.64   31.50
  -2  -5   3  586.54   30.70
  -2  -5   3  578.84   31.30
   2   5   3  572.04   26.20
  -2   5  -3  606.84   28.50
   2  -5  -3  650.43   29.60
   2  -5  -3  689.63   31.20
   2   5   3  651.03   26.60
   2   5   3  600.44   29.20
  -2  -5   3  582.74   29.10
   2  -5  -3  606.84   30.10
   2  -5   3  635.64   28.70
  -2  -5  -3  610.54   26.40
   2   5  -3  613.64   30.30
  -2  -5  -3  607.54   29.00
   2   5  -3  605.54   30.60
  -2   5   3  605.24   30.60
  -2  -5  -3  615.84   30.60
   2  -5   3  567.04   28.80
  -2   5   3  607.34   30.80
  -2  -5  -3  545.45   26.00
   2   5  -3  610.14   30.50
   2  -5   3  605.44   28.90
  -2  -5  -3  607.14   30.90
  -2  -5  -3  633.24   29.20
  -2  -5  -3  629.74   30.60
  -2  -5  -3  585.64   30.20
  -2   5   3  663.53   32.40
   2  -5   3  597.84   30.70
   2   6   3  382.96   19.00
  -2   6  -3  405.06   25.90
   2   6   3  439.06   19.30
   2   6   3  421.16   26.10
   2  -6  -3  483.75   24.10
  -2   6  -3  467.25   24.20
  -2   6  -3  428.96   22.30
   2   6   3  431.36   26.00
   2  -6  -3  427.06   23.70
  -2  -6   3  413.46   22.00
   2  -6  -3  441.46   25.40
  -2   6  -3  416.66   26.40
   2   6   3  423.56   24.00
   2  -6  -3  417.36   24.20
  -2  -6   3  401.36   24.90
  -2  -6   3  422.16   21.60
   2  -6  -3  463.45   25.80
   2  -6  -3  407.26   23.80
  -2  -6   3  417.26   22.30
   2  -6  -3  446.26   25.00
   2  -6  -3  440.26   24.80
  -2   6  -3  430.76   22.70
   2  -6  -3  428.16   23.90
  -2   6  -3  425.46   21.80
   2  -6   3  407.96   25.50
  -2  -6  -3  436.76   25.60
   2  -6   3  426.36   22.60
   2  -6   3  431.26   23.10
  -2  -6  -3  406.56   25.40
   2   6  -3  421.86   24.70
   2   6  -3  429.06   25.30
  -2  -6  -3  424.16   24.20
   2   6  -3  407.26   25.10
   2   6  -3  430.06   25.10
  -2  -6  -3  423.26   19.10
   2  -6   3  419.06   22.50
  -2  -6  -3  421.46   23.20
  -2   6   3  435.46   25.10
  -2   6   3  437.16   25.50
  -2  -6  -3  419.66   24.60
   2   6  -3  386.96   22.40
  -2  -6  -3  430.46   25.20
  -2  -6  -3  422.96   23.20
  -2  -6  -3  412.86   24.50
   2  -7  -3  445.56   26.90
  -2   7  -3  409.36   28.20
   2  -7  -3  434.76   25.20
  -2   7  -3  425.86   25.30
   2   7   3  439.86   27.00
   2  -7  -3  417.56   24.80
  -2  -7   3  405.16   22.40
   2   7   3  424.36   27.30
  -2   7  -3  437.56   27.60
  -2   7  -3  435.16   23.60
   2  -7  -3  436.26   26.30
   2  -7  -3  402.36   25.00
  -2  -7   3  382.06   22.70
   2  -7  -3  443.76   25.40
  -2  -7   3  402.06   22.30
   2  -7  -3  436.96   25.20
  -2   7  -3  421.36   22.50
  -2  -7   3  426.16   26.40
  -2   7  -3  417.96   22.20
   2  -7  -3  459.25   27.40
   2  -7  -3  430.46   26.70
   2   7   3  420.46   25.00
   2   7  -3  400.46   22.50
  -2  -7  -3  408.96   26.70
  -2   7   3  432.96   26.30
  -2  -7  -3  412.16   25.20
   2  -7   3  453.75   24.20
   2  -7   3  451.15   28.00
   2   7  -3  445.16   26.80
  -2   7   3  427.96   26.90
   2   7  -3  450.55   26.40
   2   7  -3  443.26   26.70
  -2  -7  -3  438.16   26.50
  -2  -7  -3  421.16   26.50
  -2  -7  -3  374.86   25.40
  -2  -7  -3  402.96   24.40
  -2  -7  -3  432.96   25.50
   2  -7   3  406.36   26.60
   2   7  -3  407.76   21.80
   2   7  -3  397.96   25.80
  -2  -7  -3  405.36   24.00
   2  -7   3  427.86   23.00
   2  -8  -3   34.50   12.10
  -2   8  -3   33.60   12.90
  -2  -8   3   53.29    9.20
   2  -8  -3   29.60   22.10
   2  -8  -3   37.40   12.10
   2   8   3   32.30   13.10
  -2   8  -3   40.00   10.30
  -2   8  -3   24.60   10.10
  -2   8  -3   36.50   14.00
   2  -8  -3   41.80   11.50
   2  -8  -3   35.40   13.10
  -2   8  -3   24.40    8.60
   2   8   3   57.59   13.50
   2  -8  -3    7.80   12.70
  -2  -8   3   28.40   12.30
  -2  -8   3   58.49    9.70
   2  -8  -3   33.10   10.90
   2  -8  -3   53.59   13.70
  -2  -8   3   58.89   10.80
  -2   8  -3   44.90   12.10
   2   8  -3   33.20   12.80
  -2  -8  -3   32.90   12.10
  -2  -8  -3   41.60   10.60
   2   8  -3   66.49   13.00
   2  -8   3   17.30   12.60
  -2  -8  -3   27.80   11.20
  -2  -8  -3   26.80   12.60
   2   8  -3   15.10   11.40
   2  -8   3   42.30    9.40
   2  -8   3   40.60   13.90
  -2   8   3   50.19   12.60
  -2  -8  -3   35.50   12.20
   2  -8   3   26.70    9.60
  -2  -8  -3   66.69   17.30
   2   8  -3   46.20    9.30
   2   8  -3   49.00    8.50
  -2  -8  -3   37.60   11.30
  -2  -8  -3   30.20   22.30
   2   8  -3   31.00   12.70
  -2  -9   3   69.89   12.20
  -2   9  -3   61.99   10.00
  -2   9  -3   67.09   15.60
  -2  -9   3   76.19   10.80
   2  -9  -3   51.09   12.60
   2  -9  -3   61.59   20.00
   2  -9  -3   36.40   15.10
  -2   9  -3   44.00   13.00
   2  -9  -3   50.69   15.30
   2   9   3   70.79   18.90
  -2   9  -3   54.29   12.30
  -2   9  -3   56.29   16.50
  -2  -9   3   70.59   15.30
   2   9   3   85.79   18.80
   2  -9  -3   25.50   12.70
  -2   9  -3   79.89    9.80
   2  -9  -3   45.40   13.50
  -2  -9   3   58.29   10.20
   2  -9  -3   50.19   13.80
  -2  -9  -3   58.29   16.50
   2   9  -3   78.99   21.60
   2   9  -3   67.99   14.90
   2   9  -3   63.29   14.10
  -2  -9  -3   72.39   13.90
  -2  -9  -3   85.69   16.50
   2  -9   3   64.39   14.50
   2   9  -3   43.90   10.20
   2  -9   3   35.90   13.90
  -2  -9  -3   10.70   11.40
   2   9  -3   37.80   13.30
  -2  -9  -3   68.09   15.10
  -2  -9  -3   53.29   23.60
   2  -9   3   63.19   14.20
   2   9  -3   68.79   14.40
  -2  -9  -3   73.89   13.50
  -2  -9  -3   59.89   15.40
  -2  10  -3    1.70   14.50
   2  10   3   12.30   14.60
  -2 -10   3   23.60   11.40
   2 -10  -3   16.00   12.00
  -2  10  -3   -2.90    7.30
   2 -10  -3   27.30   12.50
  -2  10  -3   26.90    7.70
  -2  10  -3    5.30   11.90
   2 -10  -3   29.90   16.60
   2 -10  -3   32.00   15.00
  -2 -10   3   12.90   11.50
   2 -10  -3    2.60   13.40
   2 -10  -3    6.70   13.40
  -2  10  -3   24.40   13.60
  -2 -10   3   34.80   11.30
   2  10   3   15.40   13.80
  -2 -10   3   18.00    8.70
   2 -10   3   23.20   13.00
   2  10  -3    1.60    7.80
  -2 -10  -3   14.70   11.60
   2  10  -3   29.60   17.50
  -2 -10  -3   65.09   16.40
  -2 -10  -3   25.50   12.10
   2  10  -3   27.80    7.60
   2  10  -3   21.10   13.90
   2 -10   3   32.50    9.70
   2 -10   3   15.60    8.70
   2  10  -3   26.30   13.60
  -2 -10  -3   32.70   13.80
   2  10  -3   21.40   13.50
  -2 -10  -3   25.20   14.70
  -2  11  -3   39.80   14.90
  -2 -11   3   58.19    9.90
   2 -11  -3   47.10   17.60
  -2 -11   3   77.39   15.20
  -2 -11   3   62.39   10.50
   2 -11  -3   33.70   16.70
   2 -11  -3   54.89   16.10
   2 -11  -3   45.50   12.90
  -2 -11   3   40.90   16.60
   2 -11  -3   54.39   18.00
   2  11   3   73.59   18.00
  -2  11  -3   71.39   15.00
  -2  11  -3   50.59   17.60
   2 -11  -3   37.50   15.00
  -2 -11   3   55.39   18.10
  -2  11  -3   58.89   10.20
  -2 -11   3   30.70   16.90
   2 -11  -3   48.10   13.70
   2 -11   3   63.69   18.70
  -2 -11  -3   32.20   13.30
   2  11  -3   46.10   15.40
  -2 -11  -3   57.59   17.30
   2  11  -3   69.69   16.20
  -2 -11  -3   57.59   15.50
   2 -11   3   36.90    9.20
  -2 -11  -3   86.69   18.80
   2 -11   3   68.69   14.40
   2 -11   3   45.40   16.20
   2  11  -3   59.59   11.00
   2 -11   3   46.50   10.10
   2  11  -3   49.30   15.60
  -2 -11  -3   46.00   17.50
  -2 -12   3  414.86   34.60
  -2 -12   3  344.97   28.10
  -2 -12   3  340.27   21.30
  -2 -12   3  365.86   30.00
   2 -12  -3  400.66   28.80
  -2 -12   3  397.96   34.20
   2 -12  -3  412.66   36.30
  -2  12  -3  400.26   30.90
  -2  12  -3  367.16   22.50
  -2 -12   3  334.07   24.70
  -2 -12   3  320.07   21.60
   2 -12  -3  392.36   34.00
  -2  12  -3  321.67   34.10
   2 -12  -3  385.16   31.00
   2 -12  -3  357.76   45.70
   2  12  -3  380.46   30.40
   2  12  -3  365.16   31.30
   2 -12   3  313.97   19.60
   2 -12   3  365.96   20.90
   2 -12   3  380.76   36.90
  -2 -12  -3  337.77   27.70
   2 -12   3  364.86   31.20
  -2 -12  -3  549.65   52.29
  -2 -12  -3  427.76   34.00
  -2 -12  -3  356.76   33.30
   2 -12   3  339.07   26.30
  -2 -12  -3  369.56   31.90
   2  12  -3  334.37   25.10
   2 -12   3  330.27   28.70
   2  12  -3  424.76   32.10
   3   0   3    8.20    7.70
   3   0   3    0.80    7.60
  -3   0  -3    6.00    7.80
  -3   0   3    3.80    7.80
  -3   0  -3   -3.30    5.20
  -3   0   3   -3.70    5.00
  -3   0   3   -0.40    6.70
  -3   0  -3    7.70    7.60
   3   0  -3   -1.80    6.80
   3   0  -3    8.30    7.10
   3  -1  -3 2328.77   94.79
   3  -1  -3 2241.98   95.09
  -3   1  -3 2356.06   95.89
   3   1   3 2358.56   95.59
  -3  -1   3 2366.86   95.69
  -3   1  -3 2258.27   94.19
   3  -1  -3 2432.86   95.29
  -3   1  -3 2390.56   96.09
  -3  -1   3 2285.17   95.69
   3   1   3 2396.96   95.29
   3   1   3 2305.67   95.49
  -3   1   3 2481.65   95.39
  -3  -1  -3 2299.47   95.59
  -3   1   3 2410.96   94.89
  -3  -1  -3 2397.96   95.19
   3  -1   3 2441.26   96.09
   3  -1   3 2421.36   95.99
  -3   1   3 2320.27   95.19
  -3  -1  -3 2391.36   95.69
   3   1  -3 2333.67   95.59
   3  -1   3 2136.49   94.09
   3   1  -3 2324.37   95.79
  -3  -2   3  883.81   38.30
   3  -2  -3  922.51   42.50
   3  -2  -3  923.91   39.60
   3   2   3  882.71   39.40
   3   2   3  882.31   38.00
   3   2   3  941.11   40.80
[truncated: 1,458,446 more chars]
