# Supplementary material for: The crystal structure of baeocystin
Source: Acta Crystallogr E Crystallogr Commun. 2022 May 6;78(Pt 6):550–3. doi: 10.1107/S2056989022004467 (PMC9431787; doi:10.1107/S2056989022004467)
Supplement: Supplementary file 2 [file e-78-00550-Isup2.hkl]

data_I                                                                          
_shelx_title ' umd2442g_a.res in Pbca'                                          
_shelx_refln_list_code          4                                               
_shelx_F_calc_maximum      151.65                                               
_exptl_crystal_F_000      1136.00                                               
_reflns_d_resolution_high  0.7984                                               
                                                                                
loop_                                                                           
 _space_group_symop_operation_xyz                                               
 'x, y, z'                                                                      
 '-x+1/2, -y, z+1/2'                                                            
 '-x, y+1/2, -z+1/2'                                                            
 'x+1/2, -y+1/2, -z'                                                            
 '-x, -y, -z'                                                                   
 'x-1/2, y, -z-1/2'                                                             
 'x, -y-1/2, z-1/2'                                                             
 '-x-1/2, y-1/2, z'                                                             
                                                                                
_cell_length_a    13.2290                                                       
_cell_length_b    10.5551                                                       
_cell_length_c    17.8346                                                       
_cell_angle_alpha  90.000                                                       
_cell_angle_beta   90.000                                                       
_cell_angle_gamma  90.000                                                       
                                                                                
_shelx_F_squared_multiplier     1.000                                           
                                                                                
loop_                                                                           
 _refln_index_h                                                                 
 _refln_index_k                                                                 
 _refln_index_l                                                                 
 _refln_F_squared_calc                                                          
 _refln_F_squared_meas                                                          
 _refln_F_squared_sigma                                                         
 _refln_observed_status                                                         
   2   0   0       3086.52       2976.85        53.90 o                         
   4   0   0      11598.55      11284.20       201.60 o                         
   6   0   0        913.61        909.02        21.81 o                         
   8   0   0       1063.21       1145.76        31.04 o                         
  10   0   0        502.58        478.26        23.21 o                         
  12   0   0        713.72        714.30        31.69 o                         
  14   0   0         47.58         19.43        14.20 o                         
  16   0   0          4.77          0.37        15.35 o                         
   4   1   0       2335.62       2094.22        27.12 o                         
   6   1   0       3619.02       3933.23        54.86 o                         
   8   1   0       5418.32       5273.22        78.20 o                         
  10   1   0        699.28        653.42        18.58 o                         
  12   1   0        260.83        216.58        12.62 o                         
  14   1   0         18.40         16.13         7.58 o                         
  16   1   0        217.08        229.95        17.56 o                         
   0   2   0        404.69        521.56         7.72 o                         
   4   2   0         25.90         11.38         4.65 o                         
   6   2   0        216.08        265.31         8.70 o                         
   8   2   0         39.09         58.56         7.25 o                         
  10   2   0        309.34        333.67        12.36 o                         
  12   2   0          0.01        -10.13        10.13 o                         
  14   2   0        133.41        113.32        10.92 o                         
  16   2   0         18.87         18.33         7.94 o                         
   2   3   0        894.85        843.06         9.68 o                         
   4   3   0        150.01        209.66         5.97 o                         
   6   3   0        208.84        241.44         7.22 o                         
   8   3   0       3209.57       3211.64        40.33 o                         
  10   3   0          5.76         -8.26         8.26 o                         
  12   3   0        232.45        216.90        11.98 o                         
  14   3   0        269.10        311.18        17.07 o                         
  16   3   0        142.61        152.43        20.19 o                         
   0   4   0       4869.73       4480.04        49.03 o                         
   2   4   0       8614.47       8462.53        74.48 o                         
   4   4   0        528.04        449.67         8.03 o                         
   6   4   0       5904.09       5676.98        67.56 o                         
   8   4   0       1530.13       1475.08        21.99 o                         
  10   4   0        307.13        333.49        12.23 o                         
  12   4   0        536.46        513.14        17.82 o                         
  14   4   0         34.14         26.70        10.00 o                         
   2   5   0       2875.10       2742.88        24.34 o                         
   4   5   0        991.97       1019.40        12.24 o                         
   6   5   0         26.69         23.67         5.13 o                         
   8   5   0       1279.22       1246.37        20.69 o                         
  10   5   0       8063.54       7868.42        99.15 o                         
  12   5   0         10.15         25.56         9.02 o                         
  14   5   0        217.50        232.35        14.99 o                         
   0   6   0       5404.20       5632.34        64.16 o                         
   2   6   0       2331.94       2336.10        21.35 o                         
   4   6   0        165.25        183.21         4.97 o                         
   6   6   0          0.99         -3.73         4.45 o                         
   8   6   0       2053.01       1922.49        24.57 o                         
  10   6   0          5.96          5.23         9.25 o                         
  12   6   0        246.55        255.93        11.61 o                         
  14   6   0         41.87         37.45         9.16 o                         
   2   7   0        544.58        527.09         8.58 o                         
   4   7   0         13.69          7.68         4.13 o                         
   6   7   0          1.81         -4.20         4.20 o                         
   8   7   0        310.94        286.74         8.92 o                         
  10   7   0          4.18          4.14         6.81 o                         
  12   7   0        484.25        445.13        13.53 o                         
  14   7   0        131.15        122.72        11.48 o                         
   0   8   0        109.73        120.68         8.04 o                         
   2   8   0         62.33         76.91         4.13 o                         
   4   8   0        401.11        364.95         8.13 o                         
   6   8   0         33.39         52.78         5.53 o                         
   8   8   0         18.63         10.55         6.49 o                         
  10   8   0         87.36         86.32         7.46 o                         
  12   8   0        171.73        151.58        13.74 o                         
   2   9   0       1076.38       1023.57        13.06 o                         
   4   9   0         69.87         66.93         5.42 o                         
   6   9   0        842.50        811.12        14.03 o                         
   8   9   0        333.50        369.51        11.21 o                         
  10   9   0         23.84         35.79         6.45 o                         
  12   9   0         81.03        101.64         9.66 o                         
   0  10   0       1738.95       1798.44        38.67 o                         
   2  10   0        290.88        278.62         8.56 o                         
   4  10   0         36.01         20.22         5.62 o                         
   6  10   0          4.93          3.87         5.24 o                         
   8  10   0         14.09         17.31         5.47 o                         
  10  10   0          1.98         -0.30         6.77 o                         
   2  11   0         49.01         42.58         8.23 o                         
   4  11   0         17.33          5.59         5.04 o                         
   6  11   0          1.53         -0.54         5.76 o                         
   8  11   0        196.10        182.08         9.53 o                         
   0  12   0        380.81        361.00        32.90 o                         
   2  12   0         16.10          7.49         8.40 o                         
   4  12   0        259.60        255.55        13.07 o                         
   6  12   0         12.27         12.31         6.59 o                         
   2  13   0        137.74        164.44        25.05 o                         
   2   1   1       1949.11       1977.09        17.17 o                         
   3   1   1      10668.55       9215.53        80.42 o                         
   4   1   1       3257.48       2931.17        26.69 o                         
   5   1   1       8188.06       7646.31        69.13 o                         
   6   1   1        376.04        387.21         7.42 o                         
   7   1   1        647.40        580.77         9.16 o                         
   8   1   1       1720.77       1712.63        19.37 o                         
   9   1   1        175.23        199.96         7.12 o                         
  10   1   1         35.91         40.76         6.60 o                         
  11   1   1          0.67         -5.63         5.63 o                         
  12   1   1         13.23         -4.29         6.08 o                         
  13   1   1        107.65        104.88         7.38 o                         
  14   1   1          0.89         -2.21         5.89 o                         
  15   1   1         92.53         82.55         8.40 o                         
  16   1   1        336.30        346.91        11.49 o                         
   1   2   1       3064.23       2810.24        17.15 o                         
   2   2   1       6569.47       6329.22        45.61 o                         
   3   2   1      22997.24      21054.86       653.55 o                         
   4   2   1      10241.82      10145.12        83.06 o                         
   5   2   1         39.38         58.23         3.53 o                         
   6   2   1       3345.16       3310.05        29.35 o                         
   7   2   1       4167.92       4019.74        37.13 o                         
   8   2   1        296.18        288.78         6.89 o                         
   9   2   1       3603.21       3498.79        34.13 o                         
  10   2   1         50.68         36.36         6.22 o                         
  11   2   1        503.97        472.07        10.85 o                         
  12   2   1        153.53        152.93         7.28 o                         
  13   2   1         47.03         49.02         7.46 o                         
  14   2   1          8.11          7.72         7.32 o                         
  15   2   1        324.52        357.96        14.26 o                         
  16   2   1         11.63         20.67         5.67 o                         
   1   3   1      10923.14      10167.24        65.47 o                         
   2   3   1      16913.12      16412.74       120.98 o                         
   3   3   1       6728.17       7090.35        54.81 o                         
   4   3   1        203.67        228.59         4.32 o                         
   5   3   1         71.21         35.63         3.60 o                         
   6   3   1        262.93        331.63         6.58 o                         
   7   3   1       5396.96       5167.65        44.80 o                         
   8   3   1        492.15        492.59         8.94 o                         
   9   3   1        723.11        679.30        10.96 o                         
  10   3   1        439.59        423.23         9.57 o                         
  11   3   1       1124.67       1075.30        15.39 o                         
  12   3   1          0.00         -6.31         6.31 o                         
  13   3   1        558.69        546.78        12.70 o                         
  14   3   1        231.87        242.94         9.58 o                         
  15   3   1        261.34        271.10        12.45 o                         
  16   3   1         54.44         49.84         6.49 o                         
   0   4   1       1839.06       1885.36        16.94 o                         
   1   4   1       3651.69       3886.72        22.92 o                         
   2   4   1         92.38        107.28         2.45 o                         
   3   4   1       1412.54       1643.39        11.95 o                         
   4   4   1       4203.47       4480.23        31.30 o                         
   5   4   1       6454.65       6258.75        46.72 o                         
   6   4   1        691.88        702.94         8.85 o                         
   7   4   1        128.23        140.59         4.84 o                         
   8   4   1        229.53        242.03         6.18 o                         
   9   4   1       1328.11       1259.56        15.02 o                         
  10   4   1          4.66         10.67         5.40 o                         
  11   4   1       1061.10        978.04        14.21 o                         
  12   4   1          3.20          3.68         6.42 o                         
  13   4   1          0.47         10.04         6.62 o                         
  14   4   1         36.18         58.83         7.25 o                         
  15   4   1        259.43        296.46        12.91 o                         
   1   5   1        337.62        391.20         4.52 o                         
   2   5   1         98.01        114.18         2.59 o                         
   3   5   1       1553.56       1536.57        10.98 o                         
   4   5   1          0.07         -2.54         2.54 o                         
   5   5   1         49.38         42.23         2.94 o                         
   6   5   1        479.32        486.73         6.72 o                         
   7   5   1         28.01         35.39         4.04 o                         
   8   5   1        121.32        146.17         5.67 o                         
   9   5   1         21.75         27.29         5.08 o                         
  10   5   1        110.40        129.84         6.40 o                         
  11   5   1        403.79        424.47         9.33 o                         
  12   5   1         55.42         47.55         6.85 o                         
  13   5   1          0.11          1.71         6.88 o                         
  14   5   1         70.40         67.57         6.96 o                         
  15   5   1         23.69         21.25         8.01 o                         
   0   6   1        718.29        732.34         9.24 o                         
   1   6   1        377.54        350.78         4.27 o                         
   2   6   1       1248.45       1372.59         9.66 o                         
   3   6   1       1152.13       1125.90         8.83 o                         
   4   6   1         23.84         20.36         2.67 o                         
   5   6   1        293.06        296.51         4.98 o                         
   6   6   1        121.13        121.23         3.83 o                         
   7   6   1       1875.67       1876.52        15.62 o                         
   8   6   1        110.28        120.43         4.66 o                         
   9   6   1        986.42        966.13        12.10 o                         
  10   6   1          5.62          3.80         5.04 o                         
  11   6   1          1.12         -5.46         5.46 o                         
  12   6   1          8.70         13.41         5.60 o                         
  13   6   1         78.54         71.23         6.39 o                         
  14   6   1          9.43         30.46         7.66 o                         
   1   7   1       5702.18       5612.63        34.27 o                         
   2   7   1        426.75        412.06         5.67 o                         
   3   7   1         62.23         90.09         3.01 o                         
   4   7   1        314.20        333.63         4.89 o                         
   5   7   1       2314.37       2231.88        16.37 o                         
   6   7   1        309.53        332.91         5.61 o                         
   7   7   1        333.58        331.79         6.36 o                         
   8   7   1        412.60        376.08         6.97 o                         
   9   7   1        226.84        215.56         6.27 o                         
  10   7   1        284.40        275.55         7.24 o                         
  11   7   1        104.08         85.97         5.37 o                         
  12   7   1         20.61         29.50         4.84 o                         
  13   7   1        125.35        113.80         7.60 o                         
  14   7   1          0.10         15.96         6.48 o                         
   0   8   1        273.68        340.20         7.97 o                         
   1   8   1       1046.38       1037.81         9.86 o                         
   2   8   1        145.73        153.31         3.57 o                         
   3   8   1       1264.86       1214.75        10.53 o                         
   4   8   1        232.98        240.67         4.35 o                         
   5   8   1        106.18         94.96         3.87 o                         
   6   8   1        247.07        236.88         5.49 o                         
   7   8   1        919.48        845.23         9.58 o                         
   8   8   1        323.85        299.48         7.02 o                         
   9   8   1        330.11        345.17         8.14 o                         
  10   8   1         19.52         10.82         3.54 o                         
  11   8   1        267.21        284.73         7.83 o                         
  12   8   1          2.71         17.40         4.63 o                         
  13   8   1          4.55          7.92         5.83 o                         
   1   9   1       1832.60       1723.00        14.50 o                         
   2   9   1        101.93        118.81         3.85 o                         
   3   9   1          4.00         -1.35         3.37 o                         
   4   9   1         68.32         61.74         3.83 o                         
   5   9   1        230.57        226.50         5.37 o                         
   6   9   1        314.88        309.83         6.26 o                         
   7   9   1         20.40         21.95         3.90 o                         
   8   9   1         27.06         30.37         4.38 o                         
   9   9   1          8.99          1.59         4.37 o                         
  10   9   1         25.68         22.70         4.44 o                         
  11   9   1         11.06          7.34         4.30 o                         
  12   9   1         84.96         79.19         7.42 o                         
   0  10   1        401.94        410.55        11.11 o                         
   1  10   1         32.72         32.49         3.86 o                         
   2  10   1        231.37        238.26         5.84 o                         
   3  10   1         32.03         29.48         3.78 o                         
   4  10   1        222.27        229.47         5.77 o                         
   5  10   1          8.07          7.34         3.87 o                         
   6  10   1         63.50         62.07         4.66 o                         
   7  10   1         31.63         23.17         3.56 o                         
   8  10   1          2.01         -2.78         4.03 o                         
   9  10   1          4.49          8.14         4.03 o                         
  10  10   1          8.30         -4.79         4.79 o                         
   1  11   1        161.49        171.30         7.03 o                         
   2  11   1         22.46         19.62         4.28 o                         
   3  11   1         67.12         61.29         5.33 o                         
   4  11   1         27.10         17.23         3.54 o                         
   5  11   1        113.57        136.58         4.95 o                         
   6  11   1          5.90         -3.87         3.87 o                         
   7  11   1        124.33        136.18         6.14 o                         
   8  11   1          4.69          3.60         4.81 o                         
   9  11   1          1.72          5.84         4.70 o                         
   0  12   1        253.50        272.99        15.00 o                         
   1  12   1          7.12          4.94         6.10 o                         
   2  12   1        169.75        185.27         7.31 o                         
   3  12   1         58.05         76.10         6.42 o                         
   4  12   1          3.02          6.72         4.80 o                         
   5  12   1        134.42        162.97         7.72 o                         
   6  12   1         40.08         64.81         6.30 o                         
   1  13   1         33.90         37.83         9.44 o                         
   2  13   1         14.16         29.75        10.05 o                         
   1   0   2       5512.42       4791.85       186.45 o                         
   2   0   2       3449.87       3206.78        41.31 o                         
   3   0   2      15662.30      15201.64       349.76 o                         
   5   0   2       1966.12       1951.93        27.24 o                         
   6   0   2        448.46        352.74         8.79 o                         
   7   0   2       1837.95       1813.55        25.45 o                         
   8   0   2        279.22        331.07        10.94 o                         
   9   0   2       3928.42       3865.83        52.78 o                         
  10   0   2         46.13         39.92         7.53 o                         
  11   0   2        775.05        702.38        16.75 o                         
  12   0   2         10.54          2.40         9.59 o                         
  13   0   2        467.98        485.74        19.50 o                         
  14   0   2        125.12        133.55        12.97 o                         
  15   0   2        490.28        496.68        18.45 o                         
  16   0   2         14.75          7.46        11.12 o                         
   1   1   2       1976.68       1989.66        20.46 o                         
   2   1   2         13.14         12.72         2.41 o                         
   3   1   2       4391.00       4055.02        38.00 o                         
   4   1   2         45.96         73.58         3.66 o                         
   5   1   2       5891.30       5598.53        51.09 o                         
   6   1   2        941.87       1025.65        11.35 o                         
   7   1   2        559.94        537.99         8.36 o                         
   8   1   2        705.86        708.63         9.49 o                         
   9   1   2        141.26        139.71         5.04 o                         
  10   1   2       1102.85       1052.32        13.42 o                         
  11   1   2        401.51        405.47         9.82 o                         
  12   1   2          1.62         -0.57         6.16 o                         
  13   1   2        710.50        670.02        13.71 o                         
  14   1   2        169.89        198.59        10.06 o                         
  15   1   2         40.00         44.29         8.28 o                         
  16   1   2        108.45        148.12         9.11 o                         
   0   2   2        741.95        718.52         8.32 o                         
   1   2   2       6700.30       6168.45        38.16 o                         
   2   2   2       9111.00       8965.52        78.55 o                         
   3   2   2        298.92        326.72         5.15 o                         
   4   2   2       1483.61       1605.57        15.44 o                         
   5   2   2       1035.80        979.62        10.62 o                         
   6   2   2       2220.70       2225.30        20.55 o                         
   7   2   2       1947.33       1935.64        18.66 o                         
   8   2   2        536.91        563.52         9.05 o                         
   9   2   2          0.03         -1.26         4.44 o                         
  10   2   2         69.32         72.09         5.81 o                         
  11   2   2         40.66         32.05         6.44 o                         
  12   2   2          5.82          7.42         6.73 o                         
  13   2   2        129.55        146.22         8.30 o                         
  14   2   2          0.33          0.93         6.25 o                         
  15   2   2        259.05        296.64        11.22 o                         
  16   2   2        266.19        251.08        11.69 o                         
   1   3   2        325.15        301.06         3.92 o                         
   2   3   2        323.33        330.79         4.39 o                         
   3   3   2        563.40        592.94         6.32 o                         
   4   3   2       1100.23       1046.60         9.68 o                         
   5   3   2       4469.20       4281.16        34.75 o                         
   6   3   2         40.59         51.97         3.60 o                         
   7   3   2        892.79        807.13         9.75 o                         
   8   3   2          6.21         10.77         4.31 o                         
   9   3   2         37.18         31.29         5.17 o                         
  10   3   2        725.42        706.28        11.76 o                         
  11   3   2         43.03         50.23         6.09 o                         
  12   3   2         59.43         63.54         7.06 o                         
  13   3   2         36.95         31.28         6.84 o                         
  14   3   2         13.84         24.75         6.92 o                         
  15   3   2          6.47         13.85         6.85 o                         
  16   3   2         19.96         20.00         6.34 o                         
   0   4   2        734.03        590.15         8.21 o                         
   1   4   2        254.24        290.98         3.90 o                         
   2   4   2       3050.70       3010.44        19.04 o                         
   3   4   2       7612.20       7312.07        47.94 o                         
   4   4   2       2780.82       3046.72        22.13 o                         
   5   4   2        862.90        876.75         8.53 o                         
   6   4   2       2856.34       2526.67        20.90 o                         
   7   4   2       2409.28       2430.08        21.34 o                         
   8   4   2        509.77        499.20         8.72 o                         
   9   4   2       1493.88       1468.22        17.45 o                         
  10   4   2        410.04        384.30         8.90 o                         
  11   4   2          3.18          1.75         5.88 o                         
  12   4   2        420.84        409.35         9.90 o                         
  13   4   2         11.69         15.03         7.04 o                         
  14   4   2          0.02          3.94         7.30 o                         
  15   4   2        170.35        199.90        13.70 o                         
   1   5   2       1231.56       1186.12         8.78 o                         
   2   5   2        603.13        740.92         6.25 o                         
   3   5   2          5.93          3.72         2.42 o                         
   4   5   2        316.23        274.51         4.41 o                         
   5   5   2       1698.37       1521.65        12.42 o                         
   6   5   2       1805.16       1765.68        14.47 o                         
   7   5   2       1830.22       1830.01        16.14 o                         
   8   5   2       4376.63       4239.90        36.41 o                         
   9   5   2         55.87         56.27         5.26 o                         
  10   5   2       1177.44       1142.74        14.05 o                         
  11   5   2        241.38        254.09         8.18 o                         
  12   5   2         27.66         16.75         5.84 o                         
  13   5   2        123.67        137.73         7.52 o                         
  14   5   2        713.26        742.79        15.61 o                         
  15   5   2         96.60         78.48         7.81 o                         
   0   6   2        743.69        629.86         8.83 o                         
   1   6   2         16.35         23.61         2.72 o                         
   2   6   2         97.37        104.06         2.82 o                         
   3   6   2        300.56        310.82         4.23 o                         
   4   6   2        462.71        516.29         6.01 o                         
   5   6   2        750.60        751.29         7.44 o                         
   6   6   2        183.62        184.77         4.18 o                         
   7   6   2        595.60        565.09         7.86 o                         
   8   6   2       1126.27       1119.25        11.89 o                         
   9   6   2        199.55        229.37         6.63 o                         
  10   6   2        142.16        134.72         6.09 o                         
  11   6   2        325.04        330.70         8.29 o                         
  12   6   2        361.05        373.59        11.60 o                         
  13   6   2          8.08          2.96         5.71 o                         
  14   6   2         19.50         23.31         6.55 o                         
   1   7   2        696.94        766.92         7.31 o                         
   2   7   2         35.98         13.36         2.69 o                         
   3   7   2        385.96        384.21         5.48 o                         
   4   7   2          5.04         -0.84         2.75 o                         
   5   7   2        168.80        200.41         4.42 o                         
   6   7   2        701.56        629.17         7.65 o                         
   7   7   2        102.97         89.93         4.23 o                         
   8   7   2          0.41          3.98         4.26 o                         
   9   7   2          1.43         -4.35         4.35 o                         
  10   7   2          0.11          0.39         4.28 o                         
  11   7   2        107.43         94.03         6.46 o                         
  12   7   2         44.04         24.76         4.62 o                         
  13   7   2         29.94         25.36         5.13 o                         
   0   8   2       1489.32       1460.20        16.60 o                         
   1   8   2        942.05        975.58         9.58 o                         
   2   8   2          1.43         -2.75         3.39 o                         
   3   8   2         37.99         39.82         3.49 o                         
   4   8   2          6.81         -3.14         3.14 o                         
   5   8   2        113.85        133.90         4.10 o                         
   6   8   2        146.92        151.70         4.45 o                         
   7   8   2         46.47         50.36         4.25 o                         
   8   8   2        446.48        410.64         8.40 o                         
   9   8   2          5.57         16.15         4.21 o                         
  10   8   2          4.39          5.47         4.30 o                         
  11   8   2         10.64          7.53         4.42 o                         
  12   8   2         92.24         72.76         6.59 o                         
  13   8   2         11.46          4.50         6.00 o                         
   1   9   2        712.32        710.86         8.58 o                         
   2   9   2       1235.88       1191.54        11.61 o                         
   3   9   2         16.42         18.96         3.62 o                         
   4   9   2        881.15        860.00        10.36 o                         
   5   9   2         63.50         80.84         4.00 o                         
   6   9   2        122.96        126.40         4.75 o                         
   7   9   2        109.00        112.25         5.56 o                         
   8   9   2        488.21        449.41         8.80 o                         
   9   9   2         33.96         14.40         3.89 o                         
  10   9   2        179.31        180.36         6.66 o                         
  11   9   2          8.82          6.67         5.18 o                         
  12   9   2          0.27         -1.36         5.46 o                         
   0  10   2        741.95        694.84        13.49 o                         
   1  10   2          0.09         -3.76         3.76 o                         
   2  10   2        622.27        601.46         8.90 o                         
   3  10   2        197.41        223.19         6.35 o                         
   4  10   2         96.06         82.09         4.86 o                         
   5  10   2         58.82         57.25         4.91 o                         
   6  10   2       1010.88        969.11        11.35 o                         
   7  10   2         18.76          7.95         3.41 o                         
   8  10   2        205.93        230.59         8.29 o                         
   9  10   2         15.73         12.52         4.80 o                         
  10  10   2          0.04         -1.74         5.03 o                         
   1  11   2        109.48        130.12         6.07 o                         
   2  11   2         95.20         90.79         5.09 o                         
   3  11   2        120.77        127.53         5.80 o                         
   4  11   2         69.86         73.41         5.44 o                         
   5  11   2         87.42         96.81         4.99 o                         
   6  11   2         11.78         19.54         3.77 o                         
   7  11   2         13.59         10.80         3.94 o                         
   8  11   2         81.34         87.53         5.83 o                         
   9  11   2         67.22         55.30         6.64 o                         
   0  12   2         10.04          6.10         8.54 o                         
   1  12   2          6.61         16.77         5.27 o                         
   2  12   2          0.77          6.07         4.42 o                         
   3  12   2         81.52         91.57         6.91 o                         
   4  12   2          1.04          1.76         5.05 o                         
   5  12   2          0.00          4.86         4.44 o                         
   6  12   2          0.02          8.40         5.98 o                         
   1  13   2          4.20          0.19         8.89 o                         
   2  13   2        161.68        173.17        18.42 o                         
   1   1   3       1943.48       1946.38        16.68 o                         
   2   1   3        761.19        743.99         8.23 o                         
   3   1   3       5003.56       5099.45        44.11 o                         
   4   1   3       2434.59       2204.29        21.00 o                         
   5   1   3       1450.81       1507.24        15.90 o                         
   6   1   3        274.19        300.89         6.74 o                         
   7   1   3         25.02         32.18         3.92 o                         
   8   1   3       2411.21       2342.47        22.43 o                         
   9   1   3          0.17         -2.85         4.06 o                         
  10   1   3        405.78        388.94         8.49 o                         
  11   1   3        124.89        116.27         6.06 o                         
  12   1   3         34.66         23.02         5.79 o                         
  13   1   3         98.20        107.34         7.43 o                         
  14   1   3        165.79        165.56         9.48 o                         
  15   1   3         13.60         14.12         8.50 o                         
  16   1   3         19.68         41.52         9.24 o                         
   1   2   3       4568.89       4452.02        30.55 o                         
   2   2   3       5758.01       5804.13        43.44 o                         
   3   2   3       1790.66       1995.84        18.04 o                         
   4   2   3        161.98        199.25         4.30 o                         
   5   2   3        911.93        966.00        10.51 o                         
   6   2   3        765.80        654.38         9.36 o                         
   7   2   3       3259.80       3212.84        28.82 o                         
   8   2   3        776.51        758.13        10.00 o                         
   9   2   3         14.22          4.88         4.40 o                         
  10   2   3        777.26        761.77        11.15 o                         
  11   2   3         27.83         20.65         5.68 o                         
  12   2   3       1324.97       1292.13        18.37 o                         
  13   2   3         36.31         32.29         7.23 o                         
  14   2   3         54.66         34.86         7.12 o                         
  15   2   3         26.53         21.00         8.00 o                         
  16   2   3         27.31         26.48         9.00 o                         
   1   3   3         20.72         48.98         2.39 o                         
   2   3   3       1109.66        834.56         6.77 o                         
   3   3   3        676.07        794.72         7.65 o                         
   4   3   3        880.96        934.45         9.18 o                         
   5   3   3        132.87        147.05         3.91 o                         
   6   3   3        275.01        289.53         6.03 o                         
   7   3   3        301.47        246.07         5.49 o                         
   8   3   3       1544.51       1464.46        15.51 o                         
   9   3   3         58.66         53.28         5.04 o                         
  10   3   3       4772.50       4629.41        42.50 o                         
  11   3   3        669.99        640.37        11.93 o                         
  12   3   3        164.13        181.54         8.93 o                         
  13   3   3          0.46          5.43         6.80 o                         
  14   3   3        147.45        172.44         9.14 o                         
  15   3   3          2.36         12.26         6.77 o                         
   0   4   3        341.82        310.11         6.59 o                         
   1   4   3       1320.90       1466.33        11.05 o                         
   2   4   3        903.71        810.23         6.39 o                         
   3   4   3          5.47         -0.38         2.50 o                         
   4   4   3       2882.44       3119.82        23.02 o                         
   5   4   3       1895.55       1945.93        15.80 o                         
   6   4   3        245.33        263.26         5.33 o                         
   7   4   3         86.42        102.76         4.21 o                         
   8   4   3        404.67        386.05         7.96 o                         
   9   4   3       2384.89       2317.85        21.90 o                         
  10   4   3        320.67        330.29         7.70 o                         
  11   4   3        129.67        121.10         6.61 o                         
  12   4   3         97.90        122.48         7.05 o                         
  13   4   3        397.64        412.00        11.73 o                         
  14   4   3         60.77         59.15         6.44 o                         
  15   4   3         31.83         36.97         5.87 o                         
   1   5   3        464.60        462.14         6.00 o                         
   2   5   3       1289.21       1325.83         9.95 o                         
   3   5   3        348.19        404.03         5.11 o                         
   4   5   3        283.30        308.05         4.96 o                         
   5   5   3        362.24        369.27         5.77 o                         
   6   5   3        123.58        151.56         4.10 o                         
   7   5   3        180.98        190.55         5.19 o                         
   8   5   3         12.58          5.38         4.56 o                         
   9   5   3        749.45        682.07        10.77 o                         
  10   5   3        258.55        248.20         7.27 o                         
  11   5   3         17.05          6.96         5.52 o                         
  12   5   3        164.69        176.90         6.85 o                         
  13   5   3         13.08         20.23         5.53 o                         
  14   5   3         21.32         24.66         6.55 o                         
  15   5   3          0.67          3.26         7.73 o                         
   0   6   3       1556.10       1558.26        16.74 o                         
   1   6   3        240.06        285.39         4.53 o                         
   2   6   3        943.17        922.62         7.73 o                         
   3   6   3        301.76        281.68         4.35 o                         
   4   6   3        726.98        667.97         6.80 o                         
   5   6   3         99.48        108.60         3.60 o                         
   6   6   3       1952.29       1978.47        16.10 o                         
   7   6   3        458.25        433.31         7.21 o                         
   8   6   3        200.79        206.29         5.93 o                         
   9   6   3        390.13        400.55         9.01 o                         
  10   6   3        234.85        216.24         7.01 o                         
  11   6   3        428.42        407.20         9.22 o                         
  12   6   3         41.79         31.16         5.64 o                         
  13   6   3         38.52         40.11         5.76 o                         
  14   6   3         18.90         18.17         5.93 o                         
   1   7   3       1161.35       1145.77         9.66 o                         
   2   7   3        934.31        918.11         8.42 o                         
   3   7   3         59.60         70.51         3.15 o                         
   4   7   3        620.91        612.96         6.62 o                         
   5   7   3        908.05        825.29         8.36 o                         
   6   7   3          6.73          0.95         3.22 o                         
   7   7   3        556.52        538.66         8.05 o                         
   8   7   3       2370.30       2238.78        20.65 o                         
   9   7   3         87.84         74.46         5.03 o                         
  10   7   3        179.83        186.35         7.12 o                         
  11   7   3          0.70         -2.47         3.71 o                         
  12   7   3         61.26         42.12         5.43 o                         
  13   7   3          9.24          6.52         5.28 o                         
   0   8   3       2784.95       2757.15        31.24 o                         
   1   8   3        786.33        736.05         8.80 o                         
   2   8   3         89.96         88.48         4.03 o                         
   3   8   3        808.40        767.51         8.04 o                         
   4   8   3          4.44         -3.44         3.44 o                         
   5   8   3         74.68         53.78         3.40 o                         
   6   8   3        123.49        124.16         4.31 o                         
   7   8   3        238.45        233.17         5.47 o                         
   8   8   3        272.28        297.58         7.19 o                         
   9   8   3        340.08        354.32         8.07 o                         
  10   8   3         17.61         12.30         5.17 o                         
  11   8   3         91.67         84.75         6.23 o                         
  12   8   3        186.29        181.97         8.14 o                         
  13   8   3          5.57        -17.39        21.67 o                         
   1   9   3        682.66        611.95         8.58 o                         
   2   9   3        138.45        133.24         4.94 o                         
   3   9   3        728.52        669.12         9.25 o                         
   4   9   3         36.67         39.91         4.23 o                         
   5   9   3        135.75        150.43         5.06 o                         
   6   9   3        119.74        114.90         4.84 o                         
   7   9   3         15.11          7.71         3.29 o                         
   8   9   3          0.01          4.86         3.75 o                         
   9   9   3         28.33         24.70         3.87 o                         
  10   9   3        476.06        478.50         9.95 o                         
  11   9   3          6.05          6.87         5.48 o                         
   0  10   3         95.40        102.06         6.60 o                         
   1  10   3         14.25          8.69         4.10 o                         
   2  10   3         55.96         44.34         4.41 o                         
   3  10   3        220.05        227.18         7.51 o                         
   4  10   3          9.68         16.45         4.90 o                         
   5  10   3         15.18         10.04         3.76 o                         
   6  10   3        138.04        156.74         5.90 o                         
   7  10   3         23.70         27.88         3.69 o                         
   8  10   3         23.72         24.61         3.64 o                         
   9  10   3          5.84         18.37         4.55 o                         
  10  10   3         16.27         15.16         4.45 o                         
   1  11   3       1285.47       1271.07        13.30 o                         
   2  11   3        101.32        119.16         5.41 o                         
   3  11   3          4.67          1.63         3.92 o                         
   4  11   3        271.43        303.68         7.69 o                         
   5  11   3        295.07        290.56         7.68 o                         
   6  11   3         19.12         13.03         3.88 o                         
   7  11   3         48.99         48.36         5.30 o                         
   8  11   3         60.95         68.18         6.01 o                         
   0  12   3          0.10         -4.97         4.97 o                         
   1  12   3         32.71         26.92         3.73 o                         
   2  12   3        730.03        792.55        12.67 o                         
   4  12   3          8.55          6.51         4.29 o                         
   5  12   3        292.57        298.35        12.38 o                         
   6  12   3        215.00        223.94         8.78 o                         
   1  13   3        382.59        388.10        24.48 o                         
   0   0   4      14439.30      14313.21       328.80 o                         
   1   0   4      14211.89      14381.56       216.42 o                         
   2   0   4       7231.36       6563.87       107.01 o                         
   3   0   4       8776.79       8507.00       103.11 o                         
   4   0   4        373.81        398.75         9.70 o                         
   5   0   4       1443.77       1639.36        23.90 o                         
   6   0   4          2.73         12.37         6.37 o                         
   7   0   4       4116.15       4244.90        60.23 o                         
   8   0   4       5862.85       5972.86        78.44 o                         
   9   0   4        250.17        253.48         8.86 o                         
  10   0   4         22.02          8.39         7.45 o                         
  11   0   4         34.87         27.35         8.25 o                         
  12   0   4        695.17        679.67        17.57 o                         
  13   0   4         30.07         27.80         9.35 o                         
  14   0   4       1298.08       1293.04        29.61 o                         
  15   0   4          0.66          8.87        10.88 o                         
  16   0   4          1.16          8.02        11.35 o                         
   1   1   4      14689.68      14536.61       149.45 o                         
   2   1   4         44.74         22.61         2.83 o                         
   3   1   4        828.97        913.92        10.57 o                         
   4   1   4        796.95        870.38        10.30 o                         
   5   1   4       2451.11       2398.59        22.79 o                         
   6   1   4       2231.74       2255.35        22.66 o                         
   7   1   4        187.67        158.33         5.23 o                         
   8   1   4        325.07        328.55         7.41 o                         
   9   1   4          0.01         -2.49         4.18 o                         
  10   1   4         49.37         41.96         4.67 o                         
  11   1   4         99.73        103.84         5.80 o                         
  12   1   4        610.33        577.07        11.52 o                         
  13   1   4         14.87          8.31         6.60 o                         
  14   1   4          5.25          7.29         7.96 o                         
  15   1   4         48.02         55.17         9.05 o                         
  16   1   4         95.51        131.48        10.40 o                         
   0   2   4         15.31         10.21         3.53 o                         
   1   2   4        408.44        501.84         5.44 o                         
   2   2   4       1809.39       1902.65        16.24 o                         
   3   2   4       2884.36       2754.88        22.48 o                         
   4   2   4        133.27        164.16         4.08 o                         
   5   2   4         79.33        100.99         4.05 o                         
   6   2   4        386.46        444.63         7.48 o                         
   7   2   4       1152.39       1190.88        14.31 o                         
   8   2   4         57.02         48.37         4.37 o                         
   9   2   4         35.55         33.77         4.61 o                         
  10   2   4         28.21         20.96         4.90 o                         
  11   2   4          0.15         -1.84         5.41 o                         
  12   2   4        808.93        774.33        12.77 o                         
  13   2   4         46.40         42.62         7.23 o                         
  14   2   4          5.96         -3.03         7.69 o                         
  15   2   4          0.88          0.56         8.72 o                         
  16   2   4          0.19         11.83         9.36 o                         
   1   3   4        224.13        186.18         3.76 o                         
   2   3   4         13.92          5.74         2.32 o                         
   3   3   4        876.02        933.97         8.54 o                         
   4   3   4       2798.30       2937.88        24.55 o                         
   5   3   4       2000.81       2128.19        19.45 o                         
   6   3   4        269.70        306.38         6.40 o                         
   7   3   4        489.83        510.57         8.24 o                         
   8   3   4        110.55        118.09         4.83 o                         
   9   3   4         35.13         31.32         4.67 o                         
  10   3   4         11.19         22.07         5.32 o                         
  11   3   4        407.96        412.58         9.22 o                         
  12   3   4         60.31         47.69         6.53 o                         
  13   3   4        552.77        540.55        12.45 o                         
  14   3   4         14.88          9.99         6.37 o                         
  15   3   4          6.68          3.08         6.75 o                         
   0   4   4         45.29         79.06         4.12 o                         
   1   4   4        190.61        246.82         3.69 o                         
   2   4   4       1377.34       1309.86         9.56 o                         
   3   4   4         10.34         -1.20         2.51 o                         
   4   4   4         47.26         61.69         3.15 o                         
   5   4   4       1745.58       1862.59        15.83 o                         
   6   4   4        224.84        263.74         5.20 o                         
   7   4   4       1660.69       1620.28        15.71 o                         
   8   4   4        242.50        260.65         5.86 o                         
   9   4   4        993.84        973.03        11.95 o                         
  10   4   4         17.94         22.35         5.17 o                         
  11   4   4        380.74        384.14         8.60 o                         
  12   4   4          0.09          4.55         5.66 o                         
  13   4   4         13.59         23.02         5.17 o                         
  14   4   4          1.75          1.31         5.66 o                         
  15   4   4        370.77        383.40        11.82 o                         
   1   5   4       4064.22       4009.88        27.64 o                         
   2   5   4       1581.80       1646.24        12.41 o                         
   3   5   4       4743.27       5034.87        32.04 o                         
   4   5   4       1394.92       1455.98        11.79 o                         
   5   5   4         58.33         64.76         3.32 o                         
   6   5   4        571.07        550.05         7.41 o                         
   7   5   4        697.95        633.09         8.47 o                         
   8   5   4        730.89        704.29        10.01 o                         
   9   5   4          2.08         -0.89         4.75 o                         
  10   5   4        473.60        446.53         9.36 o                         
  11   5   4        671.19        661.49        11.53 o                         
  12   5   4        111.11        100.37         6.17 o                         
  13   5   4        294.71        285.63         9.77 o                         
  14   5   4          0.51         -1.38         5.21 o                         
  15   5   4          0.18         12.52         6.64 o                         
   0   6   4       1330.93       1352.35        16.42 o                         
   1   6   4          0.10          1.14         2.94 o                         
   2   6   4       1197.94       1234.93        10.23 o                         
   3   6   4        874.16        866.31         8.07 o                         
   4   6   4         70.13         80.22         3.16 o                         
   5   6   4        109.85        111.20         3.64 o                         
   6   6   4        907.95        859.58         9.34 o                         
   7   6   4         36.58         36.80         4.00 o                         
   8   6   4        238.47        245.51         6.28 o                         
   9   6   4       1456.61       1386.36        16.23 o                         
  10   6   4          4.90          0.29         5.36 o                         
  11   6   4        347.73        332.65         8.39 o                         
  12   6   4        169.80        153.78         7.81 o                         
  13   6   4         95.08         96.78         7.65 o                         
  14   6   4         13.80         12.27         5.31 o                         
   1   7   4        946.77        923.95         8.77 o                         
   2   7   4       1502.11       1480.17        12.52 o                         
   3   7   4        668.44        660.02         6.80 o                         
   4   7   4         39.68         47.18         3.75 o                         
   5   7   4         15.61         13.96         2.96 o                         
   6   7   4        813.28        766.28         8.72 o                         
   7   7   4         83.96         84.58         4.47 o                         
   8   7   4        698.44        673.59         9.31 o                         
   9   7   4         70.32         64.63         5.16 o                         
  10   7   4          0.24         -4.66         4.66 o                         
  11   7   4          0.85         -5.07         5.07 o                         
  12   7   4         86.88         90.69         6.51 o                         
  13   7   4         14.97         12.42         5.34 o                         
   0   8   4          6.06         19.65         5.46 o                         
   1   8   4        247.25        225.83         5.05 o                         
   2   8   4         30.12         30.28         3.98 o                         
   3   8   4        722.15        695.46         8.14 o                         
   4   8   4         18.09         15.40         3.50 o                         
   5   8   4        257.06        256.98         5.26 o                         
   6   8   4         12.65          9.69         3.74 o                         
   7   8   4         39.68         32.96         3.99 o                         
   8   8   4          3.51          8.68         4.35 o                         
   9   8   4        430.32        430.23         9.16 o                         
  10   8   4        121.98         97.66         6.20 o                         
  11   8   4        205.71        217.75         7.31 o                         
  12   8   4         13.69         14.68         4.73 o                         
   1   9   4        855.84        850.35         9.46 o                         
   2   9   4       1358.80       1323.41        12.60 o                         
   3   9   4          4.14         -2.92         4.26 o                         
   4   9   4         30.60         32.62         4.25 o                         
   5   9   4       1726.17       1648.26        16.01 o                         
   6   9   4        240.69        239.61         6.50 o                         
   7   9   4        344.59        359.45         7.35 o                         
   8   9   4         32.54         34.37         3.83 o                         
   9   9   4         10.32         13.41         3.66 o                         
  10   9   4         38.13         36.52         4.71 o                         
  11   9   4        176.74        164.75         8.65 o                         
   0  10   4       2218.40       2128.23        28.27 o                         
   1  10   4         66.10         73.69         4.98 o                         
   2  10   4        299.45        339.19         7.73 o                         
   4  10   4        154.68        146.35         7.02 o                         
   5  10   4        216.19        255.37         6.62 o                         
   6  10   4         64.53         67.93         4.47 o                         
   7  10   4        562.92        563.72         9.74 o                         
   8  10   4         50.44         41.93         3.96 o                         
   9  10   4        639.11        676.68        13.43 o                         
  10  10   4          8.22         21.51         4.85 o                         
   1  11   4        516.00        542.40         9.58 o                         
   2  11   4        165.12        165.34         6.04 o                         
   3  11   4         30.41         22.94         4.56 o                         
   4  11   4         53.44         55.15         4.77 o                         
   5  11   4         16.08         14.17         4.74 o                         
   6  11   4         91.97         82.85         5.41 o                         
   7  11   4        231.25        266.11         7.73 o                         
   8  11   4        117.18        115.75         7.23 o                         
   0  12   4         10.46         10.66         5.42 o                         
   1  12   4          0.33          1.38         3.81 o                         
   2  12   4        205.87        231.35         8.51 o                         
   3  12   4         81.85         90.11         6.71 o                         
   4  12   4         38.67         32.24         4.83 o                         
   5  12   4          7.14         13.36         6.50 o                         
   6  12   4          0.29         22.45         6.34 o                         
   1   1   5       1607.89       1637.21        15.38 o                         
   2   1   5         91.99        107.20         3.60 o                         
   3   1   5         61.73         59.17         3.49 o                         
   4   1   5         56.40         36.44         3.74 o                         
   5   1   5        114.38        117.78         4.58 o                         
   6   1   5          4.72         13.16         4.11 o                         
   7   1   5        871.97        929.09        12.78 o                         
   8   1   5         15.47         13.16         4.68 o                         
   9   1   5        895.03        914.39        12.94 o                         
  10   1   5        419.35        417.16         9.14 o                         
  11   1   5         95.31        101.72         5.97 o                         
  12   1   5        125.02        109.23         7.17 o                         
  13   1   5         74.32         73.68         7.41 o                         
  14   1   5         35.17         48.58         7.46 o                         
  15   1   5         38.37         37.39         8.38 o                         
  16   1   5        303.37        333.01        18.26 o                         
   0   2   5       2959.78       2763.99        33.82 o                         
   1   2   5        288.44        255.24         5.35 o                         
   2   2   5       7639.74       7514.11        61.85 o                         
   3   2   5        242.54        255.98         5.11 o                         
   4   2   5        479.25        435.98         6.85 o                         
   5   2   5       1384.74       1475.27        15.34 o                         
   6   2   5       1593.56       1448.33        15.54 o                         
   7   2   5         37.45         51.16         4.62 o                         
   8   2   5        632.33        620.85        10.00 o                         
   9   2   5        173.70        171.13         5.90 o                         
  10   2   5         57.32         71.43         5.43 o                         
  11   2   5        178.45        183.44         7.57 o                         
  12   2   5         31.16         27.84         5.57 o                         
  13   2   5         22.13          9.78         6.29 o                         
  14   2   5        344.12        354.32        10.23 o                         
  15   2   5         42.73         34.54         7.44 o                         
   1   3   5        242.83        271.15         4.34 o                         
   2   3   5        441.01        385.01         5.36 o                         
   3   3   5       2719.85       2808.91        22.57 o                         
   4   3   5       1655.94       1472.59        14.10 o                         
   5   3   5       1775.01       1921.79        17.87 o                         
   6   3   5        264.01        249.25         5.77 o                         
   7   3   5       2018.02       2090.25        19.77 o                         
   8   3   5        920.81        865.91        11.54 o                         
   9   3   5         24.00         15.82         4.80 o                         
  10   3   5       1132.48       1096.82        14.33 o                         
  11   3   5          9.81          7.55         5.48 o                         
  12   3   5        207.87        192.40         6.87 o                         
  13   3   5        115.47        124.09         6.89 o                         
  14   3   5        409.14        451.60        11.83 o                         
  15   3   5         60.74         56.58         7.47 o                         
   0   4   5       3737.09       3654.79        33.25 o                         
   1   4   5        210.36        228.37         3.60 o                         
   2   4   5        954.42       1012.42         8.82 o                         
   3   4   5       1595.23       1687.14        12.87 o                         
   4   4   5        233.05        220.20         4.28 o                         
   5   4   5       2034.06       2139.27        18.24 o                         
   6   4   5       1357.52       1266.24        12.25 o                         
   7   4   5        210.85        254.89         5.71 o                         
   8   4   5       1052.27       1048.56        12.47 o                         
   9   4   5       1539.47       1496.00        15.54 o                         
  10   4   5        438.96        406.06         8.42 o                         
  11   4   5        398.28        409.23         9.40 o                         
  12   4   5        612.68        581.25        11.11 o                         
  13   4   5          7.93          8.42         5.47 o                         
  14   4   5         12.64         10.81         5.04 o                         
  15   4   5         21.22         32.18         7.02 o                         
   1   5   5       1505.11       1578.80        12.04 o                         
   2   5   5         64.56         82.61         3.28 o                         
   3   5   5        545.51        506.12         5.81 o                         
   4   5   5       1633.71       1658.59        12.81 o                         
   5   5   5          8.59          6.83         3.19 o                         
   6   5   5         20.53         22.18         3.75 o                         
   7   5   5         46.34         42.20         4.29 o                         
   8   5   5          5.45         -0.60         3.53 o                         
   9   5   5        399.72        381.36         8.27 o                         
  10   5   5          0.01          4.45         5.48 o                         
  11   5   5        122.16        138.56         6.32 o                         
  12   5   5          0.07          8.28         4.77 o                         
  13   5   5         10.78         13.76         5.16 o                         
  14   5   5          0.28          5.13         5.71 o                         
   0   6   5       3291.14       3224.74        32.91 o                         
   1   6   5          0.00         -3.09         3.09 o                         
   2   6   5         62.74         90.89         3.46 o                         
   3   6   5       1220.57       1224.67        10.34 o                         
   4   6   5       1343.61       1294.24        10.23 o                         
   5   6   5         49.09         31.63         3.30 o                         
   6   6   5        323.94        300.80         5.80 o                         
   7   6   5          4.46         -1.78         3.26 o                         
   8   6   5         68.34         52.61         4.69 o                         
   9   6   5         10.17         15.50         4.74 o                         
  10   6   5          7.94         11.70         5.25 o                         
  11   6   5         12.83         14.08         5.73 o                         
  12   6   5        124.58        134.41         8.04 o                         
  13   6   5         24.80         18.96         5.38 o                         
  14   6   5         13.50          7.41         5.06 o                         
   1   7   5       1094.26       1069.81        10.08 o                         
   2   7   5       3289.73       3274.83        24.65 o                         
   3   7   5         77.10         82.95         3.83 o                         
   4   7   5       2300.42       2238.53        17.71 o                         
   5   7   5        245.96        265.54         5.00 o                         
   6   7   5       2208.40       2133.60        17.37 o                         
   7   7   5        125.39        135.23         4.92 o                         
   8   7   5       1526.81       1510.58        15.17 o                         
   9   7   5         17.47         10.24         4.78 o                         
  10   7   5         70.37         87.97         5.74 o                         
  11   7   5        239.71        208.60         7.96 o                         
  12   7   5         18.91          9.07         4.54 o                         
  13   7   5          4.75          3.67         6.34 o                         
   0   8   5       7328.04       7295.58        71.66 o                         
   1   8   5        114.52        126.57         4.74 o                         
   2   8   5        687.85        683.85         8.95 o                         
   3   8   5        439.66        417.51         7.38 o                         
   4   8   5       2120.56       2005.87        16.75 o                         
   5   8   5        211.27        219.69         5.65 o                         
   6   8   5       1523.30       1522.70        13.57 o                         
   7   8   5        173.28        169.11         5.28 o                         
   8   8   5          3.91          8.08         4.21 o                         
   9   8   5         68.51         62.76         5.03 o                         
  10   8   5         16.12         21.53         4.19 o                         
  11   8   5          2.32          9.38         5.12 o                         
  12   8   5         94.77         88.20         7.61 o                         
   1   9   5       1317.72       1325.83        12.44 o                         
   2   9   5       2947.83       2860.70        22.92 o                         
   3   9   5        136.21        139.70         5.40 o                         
   4   9   5         73.65         79.24         4.87 o                         
   5   9   5         77.02         75.48         4.79 o                         
   6   9   5        302.44        292.27         7.36 o                         
   7   9   5         65.77         73.72         4.87 o                         
   8   9   5        302.77        276.05         7.00 o                         
   9   9   5        254.58        244.50         7.11 o                         
  10   9   5         10.62         34.08         6.26 o                         
  11   9   5          9.09          8.54         4.33 o                         
   0  10   5          5.51         14.34         6.60 o                         
   1  10   5        280.84        311.29         7.18 o                         
   2  10   5         29.17         23.01         4.82 o                         
   3  10   5         64.28         61.45         5.46 o                         
   4  10   5         31.59         26.64         5.66 o                         
   5  10   5          0.23          2.38         4.11 o                         
   6  10   5         55.12         51.97         4.33 o                         
   7  10   5          3.65         17.02         4.50 o                         
   8  10   5         93.26        107.72         5.82 o                         
   9  10   5         76.84        105.42         6.03 o                         
  10  10   5          0.04         15.01         4.53 o                         
   1  11   5        230.85        247.53         6.33 o                         
   2  11   5        522.59        548.92         9.98 o                         
   3  11   5         19.32         13.44         4.40 o                         
   4  11   5         54.15         73.46         6.28 o                         
   5  11   5         97.47        109.82         6.79 o                         
   6  11   5          4.63          1.07         4.76 o                         
   7  11   5          1.11          4.32         4.27 o                         
   8  11   5        350.95        383.99        12.69 o                         
   0  12   5        567.83        550.36        13.47 o                         
   1  12   5          0.01          1.99         4.05 o                         
   2  12   5        177.27        202.82         6.87 o                         
   3  12   5         79.85        103.78         6.92 o                         
   4  12   5         37.43         38.02         5.07 o                         
   5  12   5         11.28         13.03         5.48 o                         
   0   0   6       5897.01       6364.99       129.15 o                         
   1   0   6      17421.81      17014.31       274.76 o                         
   2   0   6       1984.16       1993.26        27.57 o                         
   3   0   6       3371.70       3314.31        52.34 o                         
   4   0   6       1526.10       1638.47        22.21 o                         
   5   0   6         36.24         35.35         5.63 o                         
   6   0   6        656.05        741.09        14.63 o                         
   7   0   6       1958.90       1868.14        28.22 o                         
   8   0   6       1446.69       1324.34        23.26 o                         
   9   0   6        944.27        928.55        19.48 o                         
  10   0   6        164.27        157.74         8.59 o                         
  11   0   6        843.05        783.18        18.53 o                         
  12   0   6        414.39        430.83        15.02 o                         
  13   0   6         73.91         73.28        10.54 o                         
  14   0   6        288.17        295.72        14.18 o                         
  15   0   6        191.87        219.66        13.42 o                         
   1   1   6      15069.68      15284.11       152.38 o                         
   2   1   6          1.79         -1.61         3.34 o                         
   3   1   6         53.86         64.76         4.04 o                         
   4   1   6       1804.20       2019.15        19.89 o                         
   5   1   6         60.37         22.82         3.87 o                         
   6   1   6         15.78          7.46         4.05 o                         
   7   1   6        598.65        624.87        10.35 o                         
   8   1   6          0.04         -3.95         4.97 o                         
   9   1   6        273.56        276.99         8.39 o                         
  10   1   6        260.14        308.47        10.29 o                         
  11   1   6        453.75        466.19        10.33 o                         
  12   1   6         72.53         84.42         6.93 o                         
  13   1   6        373.45        390.10        11.06 o                         
  14   1   6         29.35         34.99         8.15 o                         
  15   1   6         18.86         14.31         7.99 o                         
   0   2   6        334.74        335.13         9.05 o                         
   1   2   6        561.15        642.61         8.13 o                         
   2   2   6         53.10         74.48         4.34 o                         
   3   2   6       3555.37       3621.08        31.57 o                         
   4   2   6       1030.82       1067.70        11.19 o                         
   5   2   6        302.51        277.50         6.29 o                         
   6   2   6          4.73         -3.45         4.15 o                         
   7   2   6         28.12         38.77         5.09 o                         
   8   2   6        493.44        482.68         9.26 o                         
   9   2   6        891.43        904.97        12.98 o                         
  10   2   6         42.48         23.95         5.73 o                         
  11   2   6         38.97         33.82         5.76 o                         
  12   2   6         17.82         20.08         6.23 o                         
  13   2   6          5.26         15.71         5.58 o                         
  14   2   6         79.19        100.90         8.03 o                         
  15   2   6        121.40        133.10         9.73 o                         
   1   3   6       3296.83       3658.96        26.53 o                         
   2   3   6       1409.06       1501.20        12.84 o                         
   3   3   6        344.10        350.43         6.19 o                         
   4   3   6         85.72         90.87         3.94 o                         
   5   3   6         94.12        114.89         4.40 o                         
   6   3   6         94.64         95.09         4.64 o                         
   7   3   6        441.05        401.62         8.01 o                         
   8   3   6          1.04          0.15         5.15 o                         
   9   3   6        764.63        721.10        11.72 o                         
  10   3   6          0.33         -0.25         5.06 o                         
  11   3   6          0.27         -4.34         5.16 o                         
  12   3   6          4.12          8.53         5.38 o                         
  13   3   6          5.62         -0.81         5.00 o                         
  14   3   6          1.51         21.51         6.57 o                         
  15   3   6         78.90         73.19         9.35 o                         
   0   4   6        413.16        487.62         8.58 o                         
   1   4   6        249.25        329.43         4.94 o                         
   2   4   6       1305.69       1422.96        11.79 o                         
   3   4   6        394.84        355.10         5.62 o                         
   4   4   6        971.41       1024.64         9.78 o                         
   5   4   6        254.33        205.70         4.98 o                         
   6   4   6         17.12         19.30         3.59 o                         
   7   4   6         13.13         12.93         4.27 o                         
   8   4   6        424.86        373.33         7.62 o                         
   9   4   6       2388.26       2355.53        22.58 o                         
  10   4   6          1.76          5.58         4.78 o                         
  11   4   6        380.63        386.73         8.15 o                         
  12   4   6         71.51         74.34         6.07 o                         
  13   4   6        140.78        158.65         8.70 o                         
  14   4   6        194.16        202.31         9.17 o                         
  15   4   6         96.38        117.30         9.88 o                         
   1   5   6       2060.99       1968.79        14.17 o                         
   2   5   6       1930.89       2032.70        15.52 o                         
   3   5   6         98.63        101.55         3.47 o                         
   4   5   6        111.18        119.44         3.62 o                         
   5   5   6        828.16        697.82         8.06 o                         
   6   5   6       1114.39       1076.69        11.37 o                         
   7   5   6       6032.23       6043.53        48.63 o                         
   8   5   6          0.96          1.46         4.14 o                         
   9   5   6        526.35        488.50         9.60 o                         
  10   5   6         48.13         49.71         5.23 o                         
  11   5   6        621.43        592.60        10.60 o                         
  12   5   6         21.45         15.02         4.85 o                         
  13   5   6         43.27         52.47         6.44 o                         
  14   5   6         50.78         28.95         6.58 o                         
   0   6   6       4205.48       4386.67        41.43 o                         
   1   6   6       1427.07       1440.98        11.78 o                         
   2   6   6        317.90        314.56         5.22 o                         
   3   6   6        648.63        600.33         7.24 o                         
   4   6   6        355.22        357.66         5.73 o                         
   5   6   6        855.88        865.33         9.46 o                         
   6   6   6         31.75         20.25         3.88 o                         
   7   6   6        229.02        230.94         6.05 o                         
   8   6   6         44.49         43.31         4.89 o                         
   9   6   6       3188.23       3130.41        27.78 o                         
  10   6   6         12.65         13.08         4.02 o                         
  11   6   6        348.76        353.29         8.98 o                         
  12   6   6        345.51        331.16         9.80 o                         
  13   6   6        104.99        115.74         7.55 o                         
  14   6   6         13.84         20.47         5.95 o                         
   1   7   6       1273.64       1193.23        11.25 o                         
   2   7   6        151.04        155.46         5.32 o                         
   3   7   6        167.15        169.12         4.36 o                         
   4   7   6         13.35          8.10         3.75 o                         
   5   7   6       1010.40       1000.39        10.04 o                         
   6   7   6         27.15         25.60         3.87 o                         
   7   7   6       1057.13        985.07        10.98 o                         
   8   7   6        162.44        170.80         5.80 o                         
   9   7   6         29.16         21.64         4.72 o                         
  10   7   6         61.06         65.70         5.36 o                         
  11   7   6         24.19         29.74         4.62 o                         
  12   7   6          0.01          4.91         4.81 o                         
  13   7   6          2.29         10.52         5.89 o                         
   0   8   6       1990.01       1978.57        23.80 o                         
   1   8   6         74.61         69.20         4.74 o                         
   2   8   6          4.68         11.79         3.76 o                         
   3   8   6         50.61         43.61         4.53 o                         
   4   8   6        193.10        194.10         5.51 o                         
   5   8   6          1.79         -2.82         4.29 o                         
   6   8   6          6.14          1.80         3.97 o                         
   7   8   6         18.45         20.95         4.34 o                         
   8   8   6         36.97         37.66         4.28 o                         
   9   8   6          2.95          8.69         4.24 o                         
  10   8   6        100.39         89.48         6.75 o                         
  11   8   6          0.14         11.91         5.72 o                         
  12   8   6         29.01         29.83         5.16 o                         
   1   9   6       1663.98       1621.51        14.75 o                         
   2   9   6         82.52        107.21         4.88 o                         
   3   9   6          0.02         -3.77         3.77 o                         
   4   9   6        639.96        645.40        12.00 o                         
   5   9   6        356.88        348.48         9.91 o                         
   6   9   6         26.91         29.35         3.94 o                         
   7   9   6        279.74        299.13         7.48 o                         
   8   9   6         51.75         70.56         5.06 o                         
   9   9   6         80.51         61.99         4.79 o                         
  10   9   6          1.83          8.68         4.28 o                         
  11   9   6         52.77         54.61         4.94 o                         
   0  10   6        355.24        396.03        10.55 o                         
   1  10   6        109.78        111.83         5.39 o                         
   2  10   6        246.75        280.98         6.89 o                         
   3  10   6       1042.73       1024.88        12.89 o                         
   4  10   6         22.88         26.34         4.61 o                         
   5  10   6         22.37         28.55         5.31 o                         
   6  10   6        330.84        352.61         8.77 o                         
   7  10   6        221.50        227.75         7.47 o                         
   8  10   6         13.76         15.41         4.82 o                         
   9  10   6        810.60        860.74        15.97 o                         
   2  11   6        883.71        924.46        13.08 o                         
   3  11   6         16.63         19.51         4.51 o                         
   4  11   6          3.23          2.42         4.72 o                         
   5  11   6        294.00        298.72         8.54 o                         
   6  11   6         10.89         21.02         6.54 o                         
   7  11   6        170.57        210.62         7.85 o                         
   8  11   6          9.02         17.55        17.20 o                         
   0  12   6        219.53        232.54        10.48 o                         
   1  12   6         35.39         28.01         4.26 o                         
   2  12   6          2.32         19.15         4.66 o                         
   3  12   6          1.46         10.27         5.61 o                         
   4  12   6         89.30        105.31         8.79 o                         
   5  12   6          8.03          1.08         6.51 o                         
   1   1   7        723.81        851.70        11.65 o                         
   2   1   7        280.40        319.54         6.52 o                         
   3   1   7       3150.44       3366.36        30.25 o                         
   4   1   7        193.17        179.31         5.29 o                         
   5   1   7         77.01         88.57         4.47 o                         
   6   1   7        140.46        154.29         5.25 o                         
   7   1   7        110.43        125.63         5.10 o                         
   8   1   7        915.14        944.58        13.28 o                         
   9   1   7        494.81        463.78        10.58 o                         
  10   1   7        827.27        776.07        13.54 o                         
  11   1   7        565.94        577.24        12.85 o                         
  12   1   7         57.53         60.46         6.41 o                         
  13   1   7         56.93         62.99         7.33 o                         
  14   1   7         50.65         47.65         7.49 o                         
  15   1   7          6.73         11.20         7.71 o                         
   0   2   7       8074.28       7637.27        97.74 o                         
   1   2   7        641.11        813.41        10.10 o                         
   2   2   7       5625.16       5857.93        51.10 o                         
   3   2   7         70.34         93.44         4.21 o                         
   4   2   7         14.05          7.34         3.29 o                         
   5   2   7       1247.13       1206.81        13.23 o                         
   6   2   7       2255.05       2287.25        22.69 o                         
   7   2   7         32.51         31.22         4.85 o                         
   8   2   7        122.86        114.84         6.54 o                         
   9   2   7       1040.28       1082.07        16.22 o                         
  10   2   7        134.71        127.56         7.96 o                         
  11   2   7        652.71        681.64        12.63 o                         
  12   2   7        642.65        632.63        12.66 o                         
  13   2   7        126.25        135.37         7.88 o                         
  14   2   7          1.55         15.50         7.08 o                         
  15   2   7         26.73         61.75        10.61 o                         
   1   3   7       3874.72       4035.40        31.24 o                         
   2   3   7        773.21        966.22         9.81 o                         
   3   3   7       1591.77       1581.20        14.56 o                         
   4   3   7       2467.58       2449.72        21.53 o                         
   5   3   7          2.42         -3.62         3.62 o                         
   6   3   7        242.61        248.56         5.60 o                         
   7   3   7       1098.19       1106.59        13.34 o                         
   8   3   7       4799.45       4761.12        45.46 o                         
   9   3   7         11.03         20.44         5.93 o                         
  10   3   7       2172.55       2188.03        24.89 o                         
  11   3   7        229.43        243.18         8.27 o                         
  12   3   7        114.41        105.83         7.06 o                         
  13   3   7        353.82        378.57        13.69 o                         
  14   3   7        232.64        267.05         9.89 o                         
  15   3   7          9.20         -7.31         7.92 o                         
   0   4   7         16.02         11.47         4.64 o                         
   1   4   7       3368.03       3555.37        25.68 o                         
   2   4   7       1774.85       1858.86        14.78 o                         
   3   4   7       1752.49       1802.81        14.99 o                         
   4   4   7        518.54        513.91         6.82 o                         
   5   4   7        136.12        128.26         4.06 o                         
   6   4   7       1611.68       1544.80        15.06 o                         
   7   4   7        481.24        488.10         9.73 o                         
   8   4   7        267.73        290.95         7.17 o                         
   9   4   7        872.43        877.04        12.88 o                         
  10   4   7        312.01        305.48         8.75 o                         
  11   4   7         11.37         11.68         5.55 o                         
  12   4   7        171.21        189.74         6.89 o                         
  13   4   7         19.93         22.69         5.54 o                         
  14   4   7        113.02        107.03         9.46 o                         
   1   5   7          7.26         15.77         2.75 o                         
   2   5   7        489.48        567.90         6.64 o                         
   3   5   7        180.04        210.87         4.41 o                         
   4   5   7          8.14          0.35         3.23 o                         
   5   5   7       1241.96       1188.05        11.62 o                         
   6   5   7        369.65        383.59         7.43 o                         
   7   5   7        217.50        224.32         5.83 o                         
   8   5   7        288.31        276.00         6.94 o                         
   9   5   7         42.12         27.83         5.33 o                         
  10   5   7         43.71         46.09         5.69 o                         
  11   5   7        130.55        123.05         6.38 o                         
  12   5   7          5.52          3.24         5.32 o                         
  13   5   7          0.37          3.35         5.91 o                         
  14   5   7          1.50         24.34         7.22 o                         
   0   6   7       1039.78        952.84        13.41 o                         
   1   6   7        490.25        437.76         7.11 o                         
   2   6   7        754.32        746.56         8.24 o                         
   3   6   7         19.71         16.84         3.29 o                         
   4   6   7        232.71        283.96         5.33 o                         
   5   6   7         71.40         70.58         4.25 o                         
   6   6   7        221.73        247.44         5.70 o                         
   7   6   7          2.91         -2.83         4.20 o                         
   8   6   7        191.20        175.73         5.98 o                         
   9   6   7         23.65         14.73         5.08 o                         
  10   6   7         43.89         28.03         4.81 o                         
  11   6   7          1.46          7.66         5.39 o                         
  12   6   7         36.94         37.20         5.54 o                         
  13   6   7         18.69         24.74         5.79 o                         
   1   7   7        878.64        882.35         9.95 o                         
   2   7   7       1232.01       1135.24        11.20 o                         
   3   7   7        793.12        761.11         8.78 o                         
   4   7   7        347.21        367.71         6.50 o                         
   5   7   7        279.61        267.32         5.88 o                         
   6   7   7          0.85         -3.82         3.82 o                         
   7   7   7        359.72        371.10         7.12 o                         
   8   7   7        773.36        746.91        11.37 o                         
   9   7   7         50.24         59.45         4.97 o                         
  10   7   7        726.35        738.69        11.79 o                         
  11   7   7        188.08        187.48         7.69 o                         
  12   7   7          5.94         14.98         5.39 o                         
  13   7   7        122.64        143.95         9.00 o                         
   0   8   7       1934.28       1912.19        24.91 o                         
   1   8   7         44.64         40.93         4.73 o                         
   2   8   7       1987.14       1995.14        19.04 o                         
   3   8   7       1245.71       1248.02        13.93 o                         
   4   8   7         30.15         19.83         4.44 o                         
   5   8   7        154.79        170.27         6.12 o                         
   6   8   7        511.69        487.36         8.74 o                         
   7   8   7         37.26         25.61         4.40 o                         
   8   8   7         80.29         86.02         5.09 o                         
   9   8   7       1265.31       1283.27        16.73 o                         
  10   8   7         39.66         55.05         4.41 o                         
  11   8   7         78.75         69.75         5.41 o                         
  12   8   7        186.54        199.09         8.58 o                         
   1   9   7        966.64        997.90        12.40 o                         
   2   9   7         21.95         16.73         5.00 o                         
   3   9   7         16.75         14.32         3.96 o                         
   4   9   7        560.60        543.55        10.77 o                         
   5   9   7          4.75          6.48         4.44 o                         
   6   9   7        228.14        227.60         7.17 o                         
   7   9   7        116.42        127.10         6.76 o                         
   8   9   7        439.52        477.71         9.07 o                         
   9   9   7         12.40         25.16         4.17 o                         
  10   9   7        100.62         93.95         6.05 o                         
   0  10   7        192.50        196.16         8.45 o                         
   1  10   7         31.14         27.87         4.26 o                         
   2  10   7         66.62         77.21         5.45 o                         
   3  10   7          0.45          1.76         4.01 o                         
   4  10   7          1.73         -2.98         4.86 o                         
   5  10   7         69.38         71.23         6.85 o                         
   6  10   7         45.34         41.17         4.43 o                         
   7  10   7        154.73        176.54         6.76 o                         
   8  10   7         11.94         19.31         4.90 o                         
   9  10   7         38.01         44.04         5.72 o                         
   1  11   7          1.54          8.76         4.45 o                         
   2  11   7         43.52         48.18         4.78 o                         
   3  11   7          3.12          6.16         4.72 o                         
   4  11   7        301.89        308.50         7.95 o                         
   5  11   7         70.32         81.56         7.07 o                         
   6  11   7          1.92         13.78         5.52 o                         
   7  11   7        264.03        314.76        16.98 o                         
   0  12   7        230.07        221.95        14.55 o                         
   1  12   7          7.32         19.52         4.84 o                         
   2  12   7        182.54        198.82         9.09 o                         
   3  12   7        207.93        209.77        11.37 o                         
   4  12   7          0.48         11.90         7.20 o                         
   0   0   8        590.36        507.93        21.16 o                         
   1   0   8       1744.17       1892.98        27.77 o                         
   2   0   8       3925.21       4250.57        55.96 o                         
   3   0   8       3915.80       3858.04        51.53 o                         
   4   0   8        169.65        195.73         7.92 o                         
   5   0   8       7742.62       7943.92        93.44 o                         
   6   0   8       2183.24       2151.87        33.34 o                         
   7   0   8       2653.47       2736.03        38.67 o                         
   8   0   8       1439.88       1414.39        22.27 o                         
   9   0   8       1834.87       1864.92        31.21 o                         
  10   0   8         86.72         84.42        11.31 o                         
  11   0   8         17.33          3.39        10.28 o                         
  12   0   8       1175.74       1232.73        26.72 o                         
  13   0   8        201.19        194.19        13.55 o                         
  14   0   8         27.69         28.19        12.33 o                         
  15   0   8        199.91        209.95        16.74 o                         
   1   1   8       2780.14       2720.53        26.90 o                         
   2   1   8        511.27        477.89         7.73 o                         
   3   1   8         56.40         83.35         4.75 o                         
   4   1   8       4751.03       4950.86        45.91 o                         
   5   1   8        229.38        224.73         6.50 o                         
   6   1   8          4.50          7.44         3.93 o                         
   7   1   8         11.29          7.78         4.18 o                         
   8   1   8        436.95        461.83         9.44 o                         
   9   1   8          9.40         -1.03         5.73 o                         
  10   1   8        252.01        280.60         9.59 o                         
  11   1   8         18.63         17.94         7.26 o                         
  12   1   8          1.01         -3.67         6.76 o                         
  13   1   8         57.36         42.82         6.43 o                         
  14   1   8        190.19        195.06        10.70 o                         
  15   1   8          0.08         -1.35         8.98 o                         
   0   2   8       5618.04       6367.38        82.69 o                         
   1   2   8        681.29        635.34         9.57 o                         
   2   2   8       1864.38       2112.57        20.58 o                         
   3   2   8       1703.53       1881.97        18.74 o                         
   4   2   8       1072.87       1181.63        12.98 o                         
   5   2   8        276.30        302.98         6.35 o                         
   6   2   8        861.27        959.11        12.26 o                         
   7   2   8        263.45        291.95         6.88 o                         
   8   2   8        536.55        531.05        11.13 o                         
   9   2   8         36.60         35.91         6.31 o                         
  10   2   8         34.77         28.31         6.50 o                         
  11   2   8        453.70        468.98        11.27 o                         
  12   2   8         17.34         -1.33         7.14 o                         
  13   2   8         20.45         16.69         6.78 o                         
  14   2   8        156.39        155.28         9.10 o                         
  15   2   8          1.66         18.30         9.19 o                         
   1   3   8       1086.05       1218.50        11.43 o                         
   2   3   8       3965.62       4481.11        35.99 o                         
   3   3   8       1259.99       1271.33        14.08 o                         
   4   3   8         32.42         22.74         3.67 o                         
   5   3   8          8.50          2.76         3.81 o                         
   6   3   8        437.17        402.66         7.45 o                         
   7   3   8        462.63        417.92         8.91 o                         
   8   3   8          0.15         -3.11         5.45 o                         
   9   3   8        107.24        102.64         6.70 o                         
  10   3   8        437.56        450.96        10.87 o                         
  11   3   8         84.13         89.15         7.26 o                         
  12   3   8          2.59         -5.93         5.93 o                         
  13   3   8         22.89         22.44         6.14 o                         
  14   3   8         16.14         17.41         9.09 o                         
  15   3   8         25.79         13.45        20.61 o                         
   0   4   8        788.28       1076.80        15.87 o                         
   1   4   8       1848.65       2007.38        16.10 o                         
   2   4   8        339.55        335.71         5.75 o                         
   3   4   8        288.44        319.24         5.77 o                         
   4   4   8         19.15          2.07         3.42 o                         
   5   4   8          0.58         -3.63         3.63 o                         
   6   4   8       1926.66       1958.54        17.91 o                         
   7   4   8        341.90        328.98         7.40 o                         
   8   4   8        657.14        585.82        10.67 o                         
   9   4   8       1193.30       1165.72        15.16 o                         
  10   4   8          3.29         12.12         6.87 o                         
  11   4   8         94.62        102.09         6.74 o                         
  12   4   8         71.43         77.35         6.71 o                         
  13   4   8        106.71        111.90         7.69 o                         
  14   4   8         76.75         58.31         6.90 o                         
   1   5   8       3381.11       3443.93        24.87 o                         
   2   5   8       1129.83       1031.76         9.86 o                         
   3   5   8        875.59        910.30         9.38 o                         
   4   5   8       1905.38       1828.59        15.41 o                         
   5   5   8          8.78         10.77         3.60 o                         
   6   5   8         52.65         60.53         4.23 o                         
   7   5   8         12.99          2.17         4.39 o                         
   8   5   8        921.87        913.21        12.56 o                         
   9   5   8          8.18         -5.37         5.37 o                         
  10   5   8        479.57        484.62        10.72 o                         
  11   5   8        449.72        449.66        10.28 o                         
  12   5   8         23.45         18.18         5.53 o                         
  13   5   8        140.80        130.26         9.05 o                         
  14   5   8        267.35        276.94        16.15 o                         
   0   6   8        862.43        812.30        13.13 o                         
   1   6   8        641.97        670.03         8.19 o                         
   2   6   8        335.03        355.41         5.86 o                         
   3   6   8         19.16         18.02         3.46 o                         
   4   6   8        155.57        179.79         4.86 o                         
   5   6   8          0.99         -3.51         3.86 o                         
   6   6   8       3262.05       3233.85        29.44 o                         
   7   6   8        713.55        680.29         9.17 o                         
   8   6   8        830.13        878.15        11.63 o                         
   9   6   8        210.14        240.98         7.23 o                         
  10   6   8         19.59         19.61         4.94 o                         
  11   6   8        242.81        251.70         8.37 o                         
  12   6   8        263.12        283.83        12.20 o                         
  13   6   8         12.73         12.00         6.38 o                         
   1   7   8        162.66        162.45         5.27 o                         
   2   7   8          0.03         -1.38         4.48 o                         
   3   7   8         47.65         41.75         4.26 o                         
   4   7   8       1682.11       1666.30        15.98 o                         
   5   7   8        245.09        270.22         6.08 o                         
   6   7   8        159.11        165.71         5.36 o                         
   7   7   8        296.32        282.92         6.66 o                         
   8   7   8        343.21        335.87         8.26 o                         
   9   7   8         51.42         50.70         5.57 o                         
  10   7   8        124.20        130.99         6.50 o                         
  11   7   8         33.86         27.79         5.11 o                         
  12   7   8          4.52         14.24         5.65 o                         
   0   8   8        205.98        193.26         8.91 o                         
   1   8   8         32.66         26.21         4.93 o                         
   2   8   8         35.56         30.22         5.04 o                         
   3   8   8       1027.54       1019.21        13.82 o                         
   4   8   8         13.92          8.83         4.69 o                         
   5   8   8        211.54        225.22         6.76 o                         
   6   8   8         14.23          7.46         4.63 o                         
   7   8   8        149.17        157.41         6.08 o                         
   8   8   8          0.33         -0.11         4.06 o                         
   9   8   8         40.75         69.22         5.40 o                         
  10   8   8         43.07         50.48         5.03 o                         
  11   8   8          0.46          4.77         5.19 o                         
   1   9   8       1465.15       1408.42        15.11 o                         
   2   9   8          6.30          8.10         4.89 o                         
   3   9   8        118.73        116.53         6.22 o                         
   4   9   8        303.49        327.95         8.22 o                         
   5   9   8        380.17        373.73         8.04 o                         
   6   9   8         58.38         61.24         5.20 o                         
   7   9   8          1.19          7.38         4.57 o                         
   8   9   8        588.63        562.75        13.29 o                         
   9   9   8        103.69         99.24         6.02 o                         
  10   9   8        311.72        352.96        12.13 o                         
   0  10   8        119.91        136.86         8.15 o                         
   1  10   8        705.10        695.21        10.69 o                         
   2  10   8        289.11        316.45         8.07 o                         
   3  10   8         67.10         63.87         5.79 o                         
   4  10   8         13.84          6.03         4.23 o                         
   5  10   8          2.46          5.87         4.72 o                         
   6  10   8        754.42        797.68        11.87 o                         
   7  10   8          0.53         -0.73         5.23 o                         
   8  10   8        277.74        321.95        12.17 o                         
   9  10   8         99.48        121.43        10.76 o                         
   1  11   8        332.12        342.07         9.98 o                         
   2  11   8        111.26        136.50         6.66 o                         
   3  11   8        133.11        160.62         6.95 o                         
   4  11   8        313.64        323.44         9.58 o                         
   5  11   8          2.41          4.91         6.77 o                         
   6  11   8          0.03         11.43         6.63 o                         
   7  11   8         63.78         57.73        16.72 o                         
   0  12   8          2.88          9.63         9.13 o                         
   1  12   8         11.34          7.15         6.53 o                         
   2  12   8          4.80          3.45         5.37 o                         
   3  12   8         12.55         12.90         6.16 o                         
   1   1   9         56.16         42.58         4.56 o                         
   2   1   9       2202.98       2533.39        25.04 o                         
   3   1   9         85.04         67.16         5.20 o                         
   4   1   9        364.47        390.99         8.43 o                         
   5   1   9         49.99         58.81         4.69 o                         
   6   1   9        140.71        134.97         5.11 o                         
   7   1   9       3005.25       2979.75        26.97 o                         
   8   1   9        223.66        211.19         6.38 o                         
   9   1   9          0.10         -5.15         5.15 o                         
  10   1   9         47.03         36.06         6.56 o                         
  11   1   9          0.12         -6.30         6.30 o                         
  12   1   9          4.23         -2.90         6.29 o                         
  13   1   9        274.31        286.02         9.55 o                         
  14   1   9         84.50         68.57         7.94 o                         
  15   1   9         15.55         22.23         6.92 o                         
   0   2   9      11527.33      12317.17       175.18 o                         
   1   2   9       2927.67       3020.06        28.45 o                         
   2   2   9         63.65         41.01         4.46 o                         
   3   2   9       1141.46       1105.13        12.67 o                         
   4   2   9        351.50        381.32         7.81 o                         
   5   2   9        565.65        498.62         8.26 o                         
   6   2   9        265.97        264.66         6.34 o                         
   7   2   9        269.88        286.38         7.02 o                         
   8   2   9        250.73        259.86         7.24 o                         
   9   2   9       1785.95       1735.54        20.89 o                         
  10   2   9         23.00          4.18         6.96 o                         
  11   2   9        204.26        218.45         8.77 o                         
  12   2   9          0.07         -5.48         5.48 o                         
  13   2   9        138.66        166.76        11.16 o                         
  14   2   9         26.80         26.14         6.36 o                         
   1   3   9       3606.56       3440.73        29.97 o                         
   2   3   9        411.02        412.29         7.42 o                         
   3   3   9        324.99        338.62         6.89 o                         
   4   3   9         12.79         12.96         3.92 o                         
   5   3   9       1228.46       1093.71        12.21 o                         
   6   3   9        211.87        220.38         5.88 o                         
   7   3   9        491.05        512.20         9.83 o                         
   8   3   9        306.93        300.58        10.15 o                         
   9   3   9       1082.18       1043.77        14.75 o                         
  10   3   9         40.13         30.55         6.92 o                         
  11   3   9        199.63        203.23         8.71 o                         
  12   3   9          5.48          9.07         6.01 o                         
  13   3   9         32.47         40.87         6.11 o                         
  14   3   9          9.76         28.35         6.53 o                         
   0   4   9       1150.77       1182.05        16.37 o                         
   1   4   9         59.19         59.29         3.57 o                         
   2   4   9        184.15        169.29         4.40 o                         
   3   4   9       1356.42       1376.65        12.79 o                         
   4   4   9        552.37        576.47         8.43 o                         
   5   4   9        199.25        204.57         5.07 o                         
   6   4   9       1103.72       1096.58        12.53 o                         
   7   4   9          6.97         -1.87         4.82 o                         
   8   4   9        146.19        145.43         6.62 o                         
   9   4   9          0.28          2.58         5.95 o                         
  10   4   9          0.20         -6.01         6.01 o                         
  11   4   9         75.36         73.07         7.06 o                         
  12   4   9          0.03          6.02         5.96 o                         
  13   4   9         14.71         21.33         6.09 o                         
  14   4   9          1.65          3.49         5.60 o                         
   1   5   9         11.45         13.56         3.32 o                         
   2   5   9        192.94        208.69         4.78 o                         
   3   5   9        144.35        145.12         4.52 o                         
   4   5   9       1544.90       1505.94        13.66 o                         
   5   5   9        503.47        486.39         7.84 o                         
   6   5   9         73.54         77.75         4.97 o                         
   7   5   9        163.69        157.42         6.02 o                         
   8   5   9        483.24        438.93        10.57 o                         
   9   5   9        218.76        236.87         7.91 o                         
  10   5   9          0.71          5.61         5.44 o                         
  11   5   9          0.38          5.98         5.65 o                         
  12   5   9         13.24          8.97         5.03 o                         
  13   5   9          3.09          6.84         5.60 o                         
   0   6   9       1514.22       1570.23        18.07 o                         
   1   6   9        377.28        374.98         6.14 o                         
   2   6   9        185.19        196.02         5.21 o                         
   3   6   9       2795.49       2792.00        21.60 o                         
   4   6   9       1237.12       1235.05        12.77 o                         
   5   6   9        476.20        452.76         7.90 o                         
   6   6   9        347.68        350.05         7.21 o                         
   7   6   9       1398.24       1324.51        13.77 o                         
   8   6   9         37.20         38.38         5.17 o                         
   9   6   9         94.51         87.50         6.33 o                         
  10   6   9          8.99          7.82         4.86 o                         
  11   6   9          1.87         -1.26         5.85 o                         
  12   6   9          1.34         -5.49         5.97 o                         
  13   6   9          3.72         10.84         5.90 o                         
   1   7   9       2482.55       2442.73        20.75 o                         
   2   7   9       1618.65       1582.25        15.35 o                         
   3   7   9       1036.51       1044.03        12.94 o                         
   4   7   9         88.14         97.09         4.16 o                         
   5   7   9       2211.53       2163.68        18.76 o                         
   6   7   9        495.13        468.79         9.49 o                         
   7   7   9        257.18        274.57         7.44 o                         
   8   7   9         27.60         33.16         4.69 o                         
   9   7   9         16.66         13.03         4.10 o                         
  10   7   9         66.43         61.38         5.56 o                         
  11   7   9        128.59        145.10         8.53 o                         
  12   7   9          2.46          8.12         5.28 o                         
   0   8   9        130.12         97.28         8.20 o                         
   1   8   9       1360.38       1329.00        15.77 o                         
   2   8   9          4.02         -3.18         4.89 o                         
   3   8   9        598.55        620.96        10.96 o                         
   4   8   9        153.71        156.28         5.90 o                         
   5   8   9         72.23         90.49         6.05 o                         
   6   8   9          0.01          0.47         3.99 o                         
   7   8   9        413.06        403.99        10.51 o                         
   8   8   9         15.15         18.30         4.71 o                         
   9   8   9        309.34        332.23         9.27 o                         
  10   8   9         93.67        130.47         6.94 o                         
  11   8   9         73.39         71.84         7.06 o                         
   1   9   9        191.59        210.51         8.02 o                         
   2   9   9          0.10          6.70         5.10 o                         
   3   9   9        138.86        134.71         7.53 o                         
   4   9   9         52.89         28.16         5.51 o                         
   5   9   9        412.29        414.71        12.47 o                         
   6   9   9        194.93        215.85        10.12 o                         
   7   9   9        334.40        365.90        10.36 o                         
   8   9   9          0.90         14.92         4.33 o                         
   9   9   9          0.11          4.64         4.93 o                         
  10   9   9        122.47        139.80         9.77 o                         
   0  10   9         14.04         24.93         8.31 o                         
   1  10   9         84.41         85.38         6.46 o                         
   2  10   9        169.91        173.03         7.49 o                         
   3  10   9         73.77         73.30         6.56 o                         
   4  10   9          5.09          8.88         5.26 o                         
   5  10   9        181.72        179.60         7.17 o                         
   6  10   9         51.78         50.10         6.24 o                         
   7  10   9         79.61         88.00         6.97 o                         
   8  10   9          2.63         -2.46         4.78 o                         
   1  11   9        108.90        110.85         6.46 o                         
   2  11   9         14.29         19.66         4.50 o                         
   3  11   9        130.19        138.96         7.64 o                         
   4  11   9         78.18         86.01         8.71 o                         
   5  11   9         61.73         72.62         8.95 o                         
   6  11   9         10.71         24.56         6.91 o                         
   0  12   9        148.55        146.53        15.17 o                         
   1  12   9        126.19        143.24         9.35 o                         
   0   0  10      10198.72      10384.13       243.74 o                         
   1   0  10          8.75          9.91         6.46 o                         
   2   0  10        918.83        883.68        16.62 o                         
   3   0  10       4404.21       4731.09        66.35 o                         
   4   0  10       1384.32       1472.23        28.69 o                         
   5   0  10         28.89         60.14         8.74 o                         
   6   0  10       4492.58       4442.95        54.41 o                         
   7   0  10       4483.03       4561.90        55.95 o                         
   8   0  10        202.69        188.56         8.96 o                         
   9   0  10        420.97        424.13        12.62 o                         
  10   0  10          0.82          2.53         8.57 o                         
  11   0  10        233.00        267.77        12.43 o                         
  12   0  10        137.40        137.20        11.46 o                         
  13   0  10          4.50         18.83         6.88 o                         
  14   0  10         28.55         20.46         8.93 o                         
   1   1  10       1331.01       1496.55        18.46 o                         
   2   1  10       2891.26       2799.40        27.56 o                         
   3   1  10         94.65        131.73         5.21 o                         
   4   1  10        977.28        861.04        12.85 o                         
   5   1  10        946.77        988.78        12.48 o                         
   6   1  10        815.75        829.49        11.61 o                         
   7   1  10          4.52          6.62         4.79 o                         
   8   1  10       1014.99       1069.09        13.45 o                         
   9   1  10         22.90         13.63         5.08 o                         
  10   1  10         95.36        105.26         7.18 o                         
  11   1  10         26.03         34.48         6.95 o                         
  12   1  10         74.30         88.60         8.68 o                         
  13   1  10        146.88        171.16         9.57 o                         
  14   1  10         27.33         31.55         5.18 o                         
   0   2  10       1858.45       1955.87        30.03 o                         
   1   2  10        404.56        448.30         8.60 o                         
   2   2  10          3.75          7.93         3.75 o                         
   3   2  10         66.26         92.10         4.79 o                         
   4   2  10       2240.76       2259.07        23.68 o                         
   5   2  10        146.58        139.77         5.49 o                         
   6   2  10         24.98         31.10         4.61 o                         
   7   2  10        170.58        181.61         6.36 o                         
   8   2  10         44.44         36.58         5.53 o                         
   9   2  10         17.34          4.22         5.60 o                         
  10   2  10        171.21        190.29         9.00 o                         
  11   2  10         29.27         38.00         7.19 o                         
  12   2  10        364.02        365.69        10.85 o                         
  13   2  10         17.97         11.22         7.07 o                         
  14   2  10          0.00          9.98         6.29 o                         
   1   3  10         79.13         98.39         4.89 o                         
   2   3  10         61.35         73.58         4.97 o                         
   3   3  10         25.72         21.84         4.55 o                         
   4   3  10        727.62        694.21        10.19 o                         
   5   3  10          0.21         -3.88         3.88 o                         
   6   3  10        216.01        242.75         6.54 o                         
   7   3  10         59.46         64.85         4.77 o                         
   8   3  10        846.75        822.94        12.09 o                         
   9   3  10        301.38        323.35         8.93 o                         
  10   3  10        311.17        319.65         9.62 o                         
  11   3  10        260.52        258.49         9.55 o                         
  12   3  10          0.00         -2.01         6.10 o                         
  13   3  10         18.87         23.84         6.08 o                         
  14   3  10        225.21        231.41        13.20 o                         
   0   4  10       8448.49       8837.01        92.88 o                         
   1   4  10        229.23        252.55         6.37 o                         
   2   4  10        940.73        923.18         9.75 o                         
   3   4  10          0.15         -0.48         3.70 o                         
   4   4  10        115.94        118.17         4.83 o                         
   5   4  10          0.02         -4.18         4.18 o                         
   6   4  10       1016.68        949.70        11.78 o                         
   7   4  10          3.07         -4.13         4.97 o                         
   8   4  10          5.17         -3.12         5.74 o                         
   9   4  10        520.92        512.58        11.23 o                         
  10   4  10        233.43        259.43        10.69 o                         
  11   4  10         21.12         11.46         6.02 o                         
  12   4  10        564.63        569.15        13.03 o                         
  13   4  10        155.84        167.46         8.88 o                         
   1   5  10        482.40        514.37         7.70 o                         
   2   5  10       1931.08       1926.28        16.58 o                         
   3   5  10       1250.34       1289.57        12.95 o                         
   4   5  10        717.52        693.23         9.09 o                         
   5   5  10          0.67         -4.16         4.16 o                         
   6   5  10        435.13        404.50         7.76 o                         
   7   5  10        681.70        634.25        10.39 o                         
   8   5  10        700.59        644.40        11.14 o                         
   9   5  10          5.50          0.82         5.95 o                         
  10   5  10        333.59        342.36         9.60 o                         
  11   5  10         37.05         35.98         5.83 o                         
  12   5  10         14.66         21.25         6.02 o                         
  13   5  10         28.46         42.30         6.12 o                         
   0   6  10         15.20          8.37         5.01 o                         
   1   6  10        364.05        340.37         7.83 o                         
   2   6  10       1953.88       1970.11        17.34 o                         
   3   6  10        639.15        649.70         8.51 o                         
   4   6  10          4.76          2.42         4.17 o                         
   5   6  10        357.45        333.87         7.17 o                         
   6   6  10         98.47        104.22         5.48 o                         
   7   6  10         15.41          1.71         4.68 o                         
   8   6  10         10.64          9.65         4.91 o                         
   9   6  10          6.06         15.35         5.14 o                         
  10   6  10         72.25         63.06         6.03 o                         
  11   6  10          0.87         -1.21         4.68 o                         
  12   6  10          0.15          5.95         5.78 o                         
   1   7  10          1.11          3.68         4.63 o                         
   2   7  10        509.51        479.57         8.66 o                         
   3   7  10          0.35         -4.21         4.21 o                         
   4   7  10          0.02         -4.00         4.00 o                         
   5   7  10          3.32         -3.61         4.21 o                         
   6   7  10         74.89         64.73         6.10 o                         
   7   7  10         12.27         12.57         4.81 o                         
   8   7  10          0.56         -4.38         4.38 o                         
   9   7  10         45.05         31.60         4.71 o                         
  10   7  10         23.52         16.88         5.61 o                         
  11   7  10        177.13        180.45         8.96 o                         
   0   8  10        192.97        168.57         8.81 o                         
   1   8  10        133.61        126.76         6.45 o                         
   2   8  10        233.00        214.68         7.07 o                         
   3   8  10        129.97        135.50         6.29 o                         
   4   8  10        776.00        746.73        10.92 o                         
   5   8  10          0.33         12.29         4.86 o                         
   6   8  10        506.93        477.49         8.94 o                         
   7   8  10         51.95         40.09         4.62 o                         
   8   8  10          7.83          9.19         5.17 o                         
   9   8  10         49.67         30.03         5.25 o                         
  10   8  10         48.52         67.31         7.30 o                         
   1   9  10          0.26         -1.13         5.65 o                         
   2   9  10        617.20        623.99        11.32 o                         
   3   9  10         77.04         78.23         6.08 o                         
   4   9  10        263.80        268.79         7.84 o                         
   5   9  10         67.15         63.63         5.62 o                         
   6   9  10         36.01         25.97         4.62 o                         
   7   9  10          1.76         -2.55         4.75 o                         
   8   9  10        227.47        245.06         7.41 o                         
   9   9  10         22.09         28.49         6.43 o                         
   0  10  10        676.37        690.54        19.02 o                         
   1  10  10        328.53        311.32         9.54 o                         
   2  10  10         72.17         76.43         6.10 o                         
   3  10  10        163.24        164.33         7.11 o                         
   4  10  10         69.31         48.05         5.30 o                         
   5  10  10         23.52         21.75         5.12 o                         
   6  10  10        178.32        203.22         9.06 o                         
   7  10  10          5.21         10.36         5.22 o                         
   1  11  10        200.21        193.28         8.38 o                         
   2  11  10         34.85         44.38         6.93 o                         
   3  11  10        173.52        173.24         8.76 o                         
   4  11  10         64.43         67.74         7.97 o                         
   5  11  10          0.06         18.21         6.52 o                         
   1   1  11       1519.12       1563.73        17.69 o                         
   2   1  11        170.36        205.29         6.10 o                         
   3   1  11        697.75        721.84        10.68 o                         
   4   1  11        918.39        880.73        13.79 o                         
   5   1  11        701.93        722.35        11.40 o                         
   6   1  11          7.28         -4.13         5.05 o                         
   7   1  11        290.10        295.47         8.50 o                         
   8   1  11        205.77        217.88         9.15 o                         
   9   1  11        507.38        506.62         9.71 o                         
  10   1  11        424.40        424.46        11.63 o                         
  11   1  11       1922.82       2004.63        27.35 o                         
  12   1  11         36.03         55.55         7.67 o                         
  13   1  11         38.03         30.30         5.46 o                         
  14   1  11         24.68         20.36         6.20 o                         
   0   2  11         37.39         42.81         7.12 o                         
   1   2  11         35.99         43.58         4.55 o                         
   2   2  11        480.20        505.69         8.66 o                         
   3   2  11       3739.39       3845.35        35.93 o                         
   4   2  11         26.85         27.23         5.18 o                         
   5   2  11        202.18        210.15         7.14 o                         
   6   2  11        204.66        194.40         7.12 o                         
   7   2  11       1701.18       1749.08        21.37 o                         
   8   2  11        142.07        148.71         6.22 o                         
   9   2  11       3343.79       3400.55        36.27 o                         
  10   2  11          0.66         13.49         8.10 o                         
  11   2  11        267.37        260.83         8.92 o                         
  12   2  11        213.70        242.46         9.16 o                         
  13   2  11        321.37        337.75        12.27 o                         
  14   2  11         27.59         27.90         7.10 o                         
   1   3  11       3301.92       3217.89        31.47 o                         
   2   3  11        843.67        832.08        11.78 o                         
   3   3  11        818.93        878.21        12.36 o                         
   4   3  11         67.91         70.82         5.05 o                         
   5   3  11       1026.13       1045.66        13.32 o                         
   6   3  11        661.90        656.93        10.16 o                         
   7   3  11       1144.19       1115.24        16.12 o                         
   8   3  11        150.53        142.76         5.96 o                         
   9   3  11        571.76        557.76        11.04 o                         
  10   3  11        168.12        165.35         7.64 o                         
  11   3  11        127.67        147.87         7.39 o                         
  12   3  11         38.15         42.37         7.56 o                         
  13   3  11        311.57        318.51        13.97 o                         
   0   4  11        498.82        564.71        11.31 o                         
   1   4  11        594.09        614.00         8.65 o                         
   2   4  11         85.07         82.78         4.50 o                         
   3   4  11        114.25        118.11         4.79 o                         
   4   4  11       1248.70       1257.07        13.54 o                         
   5   4  11          5.64         -4.44         4.44 o                         
   6   4  11         10.08         -3.85         4.97 o                         
   7   4  11        516.15        481.45         9.62 o                         
   8   4  11        853.33        832.65        12.74 o                         
   9   4  11        227.49        239.95         8.33 o                         
  10   4  11        206.43        208.60         7.52 o                         
  11   4  11        113.74         97.40         9.28 o                         
  12   4  11        157.11        170.33         9.51 o                         
  13   4  11         19.52         26.09         6.38 o                         
   1   5  11        251.20        228.98         5.97 o                         
   2   5  11        165.08        162.11         5.18 o                         
   3   5  11          0.83          5.83         4.18 o                         
   4   5  11         65.18         75.94         4.85 o                         
   5   5  11        669.15        667.28         9.98 o                         
   6   5  11         27.63         24.53         5.41 o                         
   7   5  11         91.98         71.49         5.41 o                         
   8   5  11          6.93         -0.31         5.22 o                         
   9   5  11         16.75          6.04         5.96 o                         
  10   5  11        128.03        146.84         8.67 o                         
  11   5  11          0.75         -2.49         5.44 o                         
  12   5  11         10.87         12.65         7.22 o                         
   0   6  11          6.60         -1.57         5.19 o                         
   1   6  11       2014.26       1959.86        18.80 o                         
   2   6  11        160.42        165.91         5.16 o                         
   3   6  11       1042.90       1031.27        11.64 o                         
   4   6  11         80.43         72.50         5.10 o                         
   5   6  11         56.42         62.41         4.88 o                         
   6   6  11        219.59        217.29         6.70 o                         
   7   6  11        401.86        411.13         9.91 o                         
   8   6  11        160.73        193.43         7.99 o                         
   9   6  11        308.74        318.48         8.58 o                         
  10   6  11         37.90         34.85         5.93 o                         
  11   6  11         13.52         12.40         5.06 o                         
  12   6  11         20.38         20.16         8.08 o                         
   1   7  11       2058.66       2054.02        18.13 o                         
   2   7  11         44.33         42.01         5.26 o                         
   3   7  11          0.38         -4.13         4.13 o                         
   4   7  11        148.17        156.25         5.26 o                         
   5   7  11        129.76        120.27         5.54 o                         
   6   7  11        185.15        187.72         6.97 o                         
   7   7  11        631.90        612.22        10.90 o                         
   8   7  11         15.03         19.94         4.88 o                         
   9   7  11          0.66          7.00         4.69 o                         
  10   7  11         22.97         27.49         6.17 o                         
  11   7  11        218.42        227.08         8.58 o                         
   0   8  11        125.12        130.34         8.69 o                         
   1   8  11         83.47         70.26         6.20 o                         
   2   8  11         36.15         13.74         5.98 o                         
   3   8  11         72.87         71.99         5.72 o                         
   4   8  11         43.92         49.34         5.38 o                         
   5   8  11        197.53        183.05         6.08 o                         
   6   8  11        147.44        184.17         6.44 o                         
   7   8  11         92.52         98.84         6.15 o                         
   8   8  11         81.54         69.05         6.21 o                         
   9   8  11        488.65        511.33        14.60 o                         
  10   8  11         18.92         23.51         5.58 o                         
   1   9  11         26.17         12.75         5.88 o                         
   2   9  11        177.92        173.54         7.74 o                         
   3   9  11        381.50        369.64        10.21 o                         
   4   9  11         63.87         45.34         5.89 o                         
   5   9  11          0.42         -1.89         4.29 o                         
   6   9  11         30.90         21.06         4.81 o                         
   7   9  11          0.17          4.30         5.10 o                         
   8   9  11         12.84          7.68         6.05 o                         
   0  10  11        516.98        542.94        18.56 o                         
   1  10  11          0.35          4.14         5.24 o                         
   2  10  11        124.49        131.81         7.25 o                         
   3  10  11         26.90         14.30         5.31 o                         
   4  10  11          1.15          7.04         5.53 o                         
   5  10  11        163.03        166.56         9.47 o                         
   6  10  11          3.15         16.12         5.97 o                         
   7  10  11          1.05          7.63         5.36 o                         
   1  11  11         46.43         48.60         6.89 o                         
   2  11  11        154.50        151.14         9.01 o                         
   3  11  11        104.72        136.72         9.10 o                         
   4  11  11         96.13         80.61         7.20 o                         
   0   0  12       4780.63       4928.22       123.45 o                         
   1   0  12         42.29         33.35         7.38 o                         
   2   0  12       2285.16       2378.26        34.66 o                         
   3   0  12       1335.81       1384.96        22.96 o                         
   4   0  12         33.05         42.18         9.16 o                         
   5   0  12        729.41        765.97        21.10 o                         
   6   0  12       3050.23       3054.36        45.77 o                         
   7   0  12        224.26        185.20         9.67 o                         
   8   0  12        238.19        241.52        10.16 o                         
   9   0  12       1022.97       1105.15        21.06 o                         
  10   0  12       1186.11       1201.05        26.47 o                         
  11   0  12          5.27         17.94         9.42 o                         
  12   0  12        764.13        776.02        22.19 o                         
  13   0  12        828.20        873.83        26.72 o                         
   1   1  12         14.34         23.26         5.15 o                         
   2   1  12       1745.17       1818.81        20.29 o                         
   3   1  12        324.37        299.47         7.62 o                         
   4   1  12         35.69         50.73         5.80 o                         
   5   1  12       1295.68       1309.90        19.89 o                         
   6   1  12          1.14         -6.10         6.22 o                         
   7   1  12        641.14        619.35        12.85 o                         
   8   1  12       1206.07       1177.30        18.18 o                         
   9   1  12         46.45         38.07         5.75 o                         
  10   1  12       1536.51       1527.97        18.00 o                         
  11   1  12        239.28        301.71         9.81 o                         
  12   1  12          0.07          7.90         5.70 o                         
  13   1  12          0.15          9.24         8.28 o                         
   0   2  12       3448.05       3585.81        51.54 o                         
   1   2  12        247.65        247.57         6.68 o                         
   2   2  12          9.71          1.58         4.53 o                         
   3   2  12          3.00          1.74         4.80 o                         
   4   2  12        537.30        504.34        11.19 o                         
   5   2  12          0.79         -1.71         5.89 o                         
   6   2  12        770.00        770.74        12.95 o                         
   7   2  12         10.91          2.56         5.81 o                         
   8   2  12         23.17         17.09         5.34 o                         
   9   2  12         47.77         64.64         6.25 o                         
  10   2  12          9.77         13.18         6.14 o                         
  11   2  12         66.90         70.90         7.54 o                         
  12   2  12        412.19        404.26        11.66 o                         
  13   2  12          0.04          8.27         6.23 o                         
   1   3  12        359.62        314.38         7.58 o                         
   2   3  12         65.36         73.42         5.42 o                         
   3   3  12        151.10        174.27         6.65 o                         
   4   3  12         97.98        119.50         6.10 o                         
   5   3  12        699.80        685.91        10.30 o                         
   6   3  12        304.86        287.64         7.72 o                         
   7   3  12         33.48         33.11         5.58 o                         
   8   3  12        304.02        329.48         8.34 o                         
   9   3  12          1.35          2.06         5.14 o                         
  10   3  12        358.35        362.88        13.02 o                         
  11   3  12        264.26        258.09         9.08 o                         
  12   3  12         46.10         51.41         6.49 o                         
  13   3  12          7.18          8.12         5.78 o                         
   0   4  12       2920.10       3103.16        35.56 o                         
   1   4  12        119.69        114.64         5.25 o                         
   2   4  12        569.92        524.72         8.80 o                         
   3   4  12       1653.43       1670.46        16.98 o                         
   4   4  12       1015.01       1024.48        12.41 o                         
   5   4  12        123.90        150.01         6.01 o                         
   6   4  12        855.75        879.35        15.01 o                         
   7   4  12          6.79          9.68         5.33 o                         
   8   4  12        961.12        976.61        15.06 o                         
   9   4  12        404.66        417.67        11.55 o                         
  10   4  12        206.57        227.09         9.29 o                         
  11   4  12          1.06         -1.29         5.71 o                         
  12   4  12        178.29        148.62        10.25 o                         
  13   4  12        119.95        125.11         9.83 o                         
   1   5  12        176.08        185.80         5.55 o                         
   2   5  12        662.41        675.81         9.76 o                         
   3   5  12        389.71        360.93         7.74 o                         
   4   5  12       1056.23       1037.47        11.99 o                         
   5   5  12        156.54        187.89         5.74 o                         
   6   5  12         87.25         93.42         6.01 o                         
   7   5  12        678.94        664.21        12.17 o                         
   8   5  12       1432.03       1386.20        18.89 o                         
   9   5  12          0.35         -3.68         6.03 o                         
  10   5  12        584.83        573.97        12.62 o                         
  11   5  12         72.54         82.14         8.54 o                         
  12   5  12         16.07         15.63         6.09 o                         
   0   6  12        433.10        436.39        10.22 o                         
   1   6  12        327.36        339.42         7.46 o                         
   2   6  12         24.54         28.87         4.96 o                         
   3   6  12         66.50         63.11         4.89 o                         
   4   6  12         33.58         23.55         4.72 o                         
   5   6  12        614.31        627.25        10.56 o                         
   6   6  12        831.52        834.03        12.64 o                         
   7   6  12          0.49          3.53         5.09 o                         
   8   6  12        443.94        427.80        14.14 o                         
   9   6  12         10.66         11.17         5.04 o                         
  10   6  12          3.17          6.48         5.00 o                         
  11   6  12         20.22         25.10         5.69 o                         
   1   7  12        528.42        515.56         7.99 o                         
   2   7  12          6.77          0.38         4.43 o                         
   3   7  12          4.29         -3.31         4.30 o                         
   4   7  12         84.48         67.09         4.96 o                         
   5   7  12         90.08         97.52         5.99 o                         
   6   7  12        178.88        164.79         6.64 o                         
   7   7  12         17.04         17.92         4.66 o                         
   8   7  12        112.54        108.56         7.22 o                         
   9   7  12         63.29         57.79         5.94 o                         
  10   7  12        400.52        373.64        14.91 o                         
   0   8  12        655.01        591.53        14.74 o                         
   1   8  12        278.72        269.78         8.14 o                         
   2   8  12        111.58         92.19         5.73 o                         
   3   8  12         17.77         11.54         5.45 o                         
   4   8  12         24.00         16.34         5.01 o                         
   5   8  12        281.98        301.05         8.65 o                         
   6   8  12         55.65         49.72         5.13 o                         
   7   8  12        264.67        263.00         7.44 o                         
   8   8  12         94.75         85.05         6.35 o                         
   9   8  12        150.41        158.14        10.69 o                         
   1   9  12         27.04         17.60         6.16 o                         
   2   9  12        224.09        217.52         8.52 o                         
   3   9  12         13.08         -0.24         5.66 o                         
   4   9  12        134.44        138.24         7.38 o                         
   5   9  12          8.41         11.90         4.49 o                         
   6   9  12         17.37         22.43         5.36 o                         
   7   9  12        612.18        623.23        14.30 o                         
   8   9  12        119.58        108.78         7.13 o                         
   0  10  12        410.37        374.65        20.06 o                         
   1  10  12          1.39          6.95         5.42 o                         
   2  10  12        248.60        244.35         9.35 o                         
   3  10  12        136.86        171.89         8.67 o                         
   4  10  12         29.05         40.26         6.61 o                         
   5  10  12        103.32         91.29         9.54 o                         
   6  10  12         73.34         75.51         9.30 o                         
   1  11  12         14.69         19.64         6.95 o                         
   2  11  12        109.44        123.73        12.00 o                         
   1   1  13        243.08        262.07         7.33 o                         
   2   1  13       1461.26       1419.87        17.19 o                         
   3   1  13        145.67        150.80         6.42 o                         
   4   1  13        638.72        625.18        12.68 o                         
   5   1  13        152.72        168.95         8.11 o                         
   6   1  13        177.33        170.33         8.81 o                         
   7   1  13        908.72        979.63        14.59 o                         
   8   1  13        293.96        314.50         8.52 o                         
   9   1  13         52.86         47.85         5.94 o                         
  10   1  13        799.22        779.39        13.24 o                         
  11   1  13         17.40         23.48         6.83 o                         
  12   1  13         90.54         92.68         8.96 o                         
  13   1  13        169.63        184.38        10.54 o                         
   0   2  13       1550.25       1597.84        27.49 o                         
   1   2  13        247.58        287.86         7.23 o                         
   2   2  13        545.09        528.02         9.80 o                         
   3   2  13        327.12        343.97         8.10 o                         
   4   2  13         88.92         92.51         6.51 o                         
   5   2  13        553.75        552.92        12.46 o                         
   6   2  13       3079.74       3040.94        32.97 o                         
   7   2  13       1601.90       1558.40        20.99 o                         
   8   2  13       1344.81       1308.12        17.03 o                         
   9   2  13        186.66        189.37         7.61 o                         
  10   2  13        272.42        287.84         8.59 o                         
  11   2  13         91.26         88.07         7.13 o                         
  12   2  13        485.84        467.10        21.55 o                         
  13   2  13          0.63          9.99         8.92 o                         
   1   3  13        510.25        512.38         9.27 o                         
   2   3  13       1458.68       1500.57        16.50 o                         
   3   3  13        244.12        255.93         7.05 o                         
   4   3  13       1950.60       1956.74        23.65 o                         
   5   3  13       2821.43       2778.03        29.49 o                         
   6   3  13        255.85        240.91         8.75 o                         
   7   3  13        210.83        204.22         8.23 o                         
   8   3  13        708.89        704.54        12.22 o                         
   9   3  13          2.09          9.38         6.47 o                         
  10   3  13        168.47        158.82         8.04 o                         
  11   3  13         12.42         19.31         6.73 o                         
  12   3  13         13.56         14.21         6.68 o                         
   0   4  13        425.99        475.42        11.46 o                         
   1   4  13         37.74         34.01         5.29 o                         
   2   4  13         29.34         21.60         4.27 o                         
   3   4  13       1113.25       1100.29        13.89 o                         
   4   4  13        106.75        105.08         6.22 o                         
   5   4  13        248.58        240.19         7.01 o                         
   6   4  13        178.35        198.81         7.01 o                         
   7   4  13         26.91         24.72         6.12 o                         
   8   4  13        419.39        380.83        12.71 o                         
   9   4  13        206.00        210.45         9.63 o                         
  10   4  13         92.04        124.19        10.24 o                         
  11   4  13        121.51        142.71         9.31 o                         
  12   4  13         71.53         53.81         7.01 o                         
   1   5  13         34.48         20.39         5.01 o                         
   2   5  13        603.81        556.39         9.32 o                         
   3   5  13          0.00         -1.49         4.83 o                         
   4   5  13          8.54          8.59         4.82 o                         
   5   5  13         84.79         83.60         5.52 o                         
   6   5  13        426.06        394.40         9.17 o                         
   7   5  13         92.91         76.70         6.26 o                         
   8   5  13        477.34        525.19        13.59 o                         
   9   5  13         25.20         19.36         5.70 o                         
  10   5  13        151.39        158.62         8.20 o                         
  11   5  13         25.18         18.61         5.60 o                         
   0   6  13       1924.65       1805.44        24.58 o                         
   1   6  13        354.51        342.01         7.28 o                         
   2   6  13         84.18         65.13         5.15 o                         
   3   6  13        931.76        938.62        12.83 o                         
   4   6  13        579.59        492.94        10.35 o                         
   5   6  13        323.61        339.39         9.64 o                         
   6   6  13        385.12        386.58         8.45 o                         
   7   6  13         30.03         21.03         4.51 o                         
   8   6  13         40.57         40.56         5.49 o                         
   9   6  13          2.33          5.35         5.51 o                         
  10   6  13        168.59        148.02         8.10 o                         
  11   6  13          1.30         14.50         6.61 o                         
   1   7  13       1332.48       1284.02        13.71 o                         
   2   7  13        369.41        380.09        10.36 o                         
   3   7  13          0.97          0.73         5.01 o                         
   4   7  13        661.52        693.25        10.73 o                         
   5   7  13        796.67        768.25        13.13 o                         
   6   7  13         28.36         18.28         4.80 o                         
   7   7  13          0.42          4.06         4.87 o                         
   8   7  13        189.76        189.00         8.48 o                         
   9   7  13          0.23         -1.46         5.30 o                         
  10   7  13        328.97        312.25        11.02 o                         
   0   8  13         75.48         60.53         7.97 o                         
   1   8  13         16.22         12.92         5.18 o                         
   2   8  13        265.16        264.87         7.52 o                         
   3   8  13        522.81        519.74        10.18 o                         
   4   8  13         51.41         61.60         5.34 o                         
   5   8  13         46.50         45.48         4.66 o                         
   6   8  13        226.85        223.74         7.76 o                         
   7   8  13        148.66        141.95         8.83 o                         
   8   8  13        126.00        149.93         9.46 o                         
   9   8  13         92.12        100.64        28.85 o                         
   1   9  13        326.23        332.65        12.98 o                         
   2   9  13         70.97         60.48         6.12 o                         
   3   9  13          1.02          8.22         5.78 o                         
   4   9  13         36.20         36.26         5.63 o                         
   5   9  13        123.37        149.65         7.56 o                         
   6   9  13        116.76        113.46         9.67 o                         
   7   9  13         98.62        106.12         8.71 o                         
   0  10  13        213.05        181.61        15.46 o                         
   1  10  13         79.31         73.13         8.28 o                         
   2  10  13         16.29         21.64         7.04 o                         
   3  10  13         22.64         16.38         6.84 o                         
   4  10  13          8.89         19.06         6.73 o                         
   0   0  14        182.02        202.71        12.92 o                         
   1   0  14        637.36        645.07        16.22 o                         
   2   0  14        852.20        906.82        19.43 o                         
   3   0  14       4375.29       4593.19        92.16 o                         
   4   0  14       1168.83       1230.05        24.22 o                         
   5   0  14       3249.07       3285.98        53.17 o                         
   6   0  14         65.70         59.61        10.06 o                         
   7   0  14       2180.53       2150.77        36.08 o                         
   8   0  14         18.72         25.61         8.52 o                         
   9   0  14        526.54        575.55        16.45 o                         
  10   0  14         25.44         22.74         7.75 o                         
  11   0  14        140.11        158.26        12.18 o                         
  12   0  14        168.63        152.84        13.96 o                         
   1   1  14       6107.51       6204.68        64.03 o                         
   2   1  14        424.45        431.12        12.34 o                         
   3   1  14         49.84         49.38         6.02 o                         
   4   1  14         41.52         31.34         7.10 o                         
   5   1  14       1408.67       1415.80        20.90 o                         
   6   1  14        357.17        368.57        10.32 o                         
   7   1  14        282.43        307.39         9.50 o                         
   8   1  14          0.51         -6.09         6.09 o                         
   9   1  14         65.35         51.72         5.89 o                         
  10   1  14          9.51         11.94         5.24 o                         
  11   1  14        124.67        137.72         8.53 o                         
  12   1  14          0.49          9.30         6.60 o                         
   0   2  14       3773.98       3710.95        51.72 o                         
   1   2  14        776.52        813.50        12.23 o                         
   2   2  14        321.60        287.65         7.18 o                         
   3   2  14       1830.59       1850.27        20.46 o                         
   4   2  14        351.49        347.18         9.51 o                         
   5   2  14        175.34        145.63         8.16 o                         
   6   2  14         95.23        118.96         8.87 o                         
   7   2  14          3.89         -5.47         6.66 o                         
   8   2  14        118.17        112.77         7.28 o                         
   9   2  14          0.41         -5.67         5.67 o                         
  10   2  14         36.74         25.75         6.63 o                         
  11   2  14         43.46         48.88         6.52 o                         
  12   2  14        114.05        126.31         9.84 o                         
   1   3  14         49.24         24.75         5.40 o                         
   2   3  14       1589.18       1541.17        17.01 o                         
   3   3  14        315.95        312.61         8.22 o                         
   4   3  14         13.88          1.94         6.45 o                         
   5   3  14         52.79         49.73         6.79 o                         
   6   3  14        212.36        215.67         8.98 o                         
   7   3  14        469.77        425.16        12.55 o                         
   8   3  14        123.11        133.01         7.61 o                         
   9   3  14          7.74         -1.50         5.87 o                         
  10   3  14        411.67        430.10        11.74 o                         
  11   3  14         73.26         46.39         8.41 o                         
  12   3  14          0.30         12.19         7.74 o                         
   0   4  14        429.46        427.86        12.08 o                         
   1   4  14        876.13        798.97        11.99 o                         
   2   4  14          3.07         -5.15         5.15 o                         
   3   4  14       1356.47       1240.03        15.88 o                         
   4   4  14        161.16        132.01         7.10 o                         
   5   4  14         81.69         79.87         6.55 o                         
   6   4  14         40.55         35.47         6.60 o                         
   7   4  14        375.77        353.27         9.86 o                         
   8   4  14         14.57         13.03         5.15 o                         
   9   4  14        475.95        506.77        22.02 o                         
  10   4  14          4.04         10.67         5.60 o                         
  11   4  14        216.41        223.53        14.52 o                         
   1   5  14       1385.45       1322.32        13.98 o                         
   2   5  14        236.15        255.62         7.01 o                         
   3   5  14        106.87         98.70         6.04 o                         
   4   5  14         40.33         38.02         5.68 o                         
   5   5  14       2558.78       2513.75        31.14 o                         
   6   5  14          6.55          1.33         4.83 o                         
   7   5  14        403.91        403.22        11.08 o                         
   8   5  14        217.50        216.27         8.87 o                         
   9   5  14          0.54          6.51         6.44 o                         
  10   5  14          1.31          6.32         5.82 o                         
  11   5  14         36.43         34.25         6.46 o                         
   0   6  14        513.22        477.01        14.03 o                         
   1   6  14          2.30         -4.77         4.77 o                         
   2   6  14        168.23        162.18         6.85 o                         
   3   6  14       1675.96       1663.14        21.70 o                         
   4   6  14         37.39         27.68         5.89 o                         
   5   6  14        122.16        128.88         6.30 o                         
   6   6  14         38.49         37.44         4.88 o                         
   7   6  14         75.13         47.86         5.42 o                         
   8   6  14         33.30         28.33         5.10 o                         
   9   6  14        229.04        225.46        11.51 o                         
  10   6  14          0.64         -0.04         6.31 o                         
   1   7  14         44.46         37.62         4.30 o                         
   2   7  14         11.04         14.95         4.49 o                         
   3   7  14         92.85         99.52         6.27 o                         
   4   7  14         53.12         53.94         5.30 o                         
   5   7  14          0.00          5.18         4.69 o                         
   6   7  14          0.22          2.85         4.88 o                         
   7   7  14        233.92        225.65         7.91 o                         
   8   7  14         31.87         24.69         5.07 o                         
   9   7  14        118.56        121.76         8.12 o                         
   0   8  14          3.84         -5.88         6.41 o                         
   1   8  14          0.35         -5.38         5.38 o                         
   2   8  14         13.39         12.30         4.65 o                         
   3   8  14        148.09        134.39         6.35 o                         
   4   8  14         20.38         20.69         5.02 o                         
   5   8  14        161.73        152.47         6.33 o                         
   6   8  14          5.57          9.13         4.39 o                         
   7   8  14         23.00         19.28         5.43 o                         
   8   8  14          9.62         19.12         5.73 o                         
   1   9  14        114.51         93.30         6.99 o                         
   2   9  14         77.56         64.63         6.16 o                         
   3   9  14          0.00          6.07         6.26 o                         
   4   9  14          2.66         10.15         5.93 o                         
   5   9  14         82.52         64.02         6.78 o                         
   6   9  14         25.62         15.87         6.77 o                         
   0  10  14        195.96        181.82        17.02 o                         
   1  10  14        104.52         93.65         9.52 o                         
   2  10  14         12.56         19.74         7.02 o                         
   3  10  14         98.87         93.01        18.21 o                         
   1   1  15        509.75        523.32        12.53 o                         
   2   1  15        709.25        712.54        12.90 o                         
   3   1  15       1480.85       1529.29        19.52 o                         
   4   1  15         14.01          3.60         6.97 o                         
   5   1  15        660.72        623.72        14.98 o                         
   6   1  15         45.86         49.61         7.92 o                         
   7   1  15          0.25         -6.96         6.96 o                         
   8   1  15         48.52         45.95         8.14 o                         
   9   1  15         70.81         76.89         7.76 o                         
  10   1  15        623.19        710.69        14.98 o                         
  11   1  15          1.06          3.57         5.98 o                         
  12   1  15         13.42         35.09         8.24 o                         
   0   2  15       1373.73       1397.00        25.13 o                         
   1   2  15        561.36        481.67        10.12 o                         
   2   2  15        866.63        822.19        12.64 o                         
   3   2  15        855.75        810.81        14.82 o                         
   4   2  15        428.33        452.98        12.40 o                         
   5   2  15         46.78         44.32         7.33 o                         
   6   2  15        549.21        517.47        16.21 o                         
   7   2  15        195.96        148.69         8.83 o                         
   8   2  15        501.33        514.59        13.70 o                         
   9   2  15         29.78         45.31         6.02 o                         
  10   2  15        149.10        143.08         7.53 o                         
  11   2  15         20.00         20.72         5.89 o                         
  12   2  15        316.74        276.09        22.37 o                         
   1   3  15         33.82         36.88         5.77 o                         
   2   3  15       1880.20       1878.48        20.39 o                         
   3   3  15        568.77        541.65        10.99 o                         
   4   3  15        772.66        806.00        15.09 o                         
   5   3  15       1309.55       1284.46        22.19 o                         
   6   3  15         67.01         56.64         7.66 o                         
   7   3  15         41.04         30.96         7.08 o                         
   8   3  15        431.50        447.70        14.64 o                         
   9   3  15         10.22          0.66         6.02 o                         
  10   3  15        255.79        285.53        10.62 o                         
  11   3  15          4.89         15.93         7.55 o                         
   0   4  15       3668.59       3497.91        58.76 o                         
   1   4  15         21.35         14.60         6.12 o                         
   2   4  15          4.99         -4.42         4.42 o                         
   3   4  15        315.64        299.23         8.24 o                         
   4   4  15        132.08        121.20         7.23 o                         
   5   4  15         99.15         73.94         6.86 o                         
   6   4  15        143.07        148.11        11.05 o                         
   7   4  15          0.03         -3.24         5.85 o                         
   8   4  15         72.77         67.24         6.75 o                         
   9   4  15         10.50         12.24         6.36 o                         
  10   4  15         23.43         15.60         6.13 o                         
  11   4  15          0.23         12.32         5.55 o                         
   1   5  15        188.33        181.91         6.64 o                         
   2   5  15         22.84         12.22         5.94 o                         
   3   5  15        130.39        109.27         7.20 o                         
   4   5  15         55.69         38.42         5.03 o                         
   5   5  15        123.08        130.50         7.22 o                         
   6   5  15        243.21        237.82         8.25 o                         
   7   5  15          3.24          0.22         4.24 o                         
   8   5  15         36.06         28.38         6.15 o                         
   9   5  15          1.60         -1.09         5.73 o                         
  10   5  15         15.29         15.92         6.26 o                         
   0   6  15       1082.99       1083.98        25.79 o                         
   1   6  15         32.75         42.45         5.42 o                         
   2   6  15         15.98         17.91         5.33 o                         
   3   6  15          2.88         -1.45         5.47 o                         
   4   6  15        407.37        396.73        10.94 o                         
   5   6  15         86.96         88.43         6.46 o                         
   6   6  15         97.00         86.21         6.56 o                         
   7   6  15        275.38        252.03         8.60 o                         
   8   6  15         27.44         17.68         5.13 o                         
   9   6  15          1.40          5.79         5.53 o                         
   1   7  15        124.35        143.24         5.90 o                         
   2   7  15       1193.17       1210.16        15.55 o                         
   3   7  15         94.56         91.81         6.29 o                         
   4   7  15         98.12         91.65         5.80 o                         
   5   7  15         20.96         25.60         6.29 o                         
   6   7  15         22.45         19.43         4.70 o                         
   7   7  15          1.33         -0.69         5.32 o                         
   8   7  15        478.60        465.84        16.65 o                         
   0   8  15       1223.36       1256.33        23.26 o                         
   1   8  15          0.11          2.57         4.89 o                         
   2   8  15         14.50         28.42         4.70 o                         
   3   8  15          2.00         -0.64         4.53 o                         
   4   8  15         37.49         30.17         5.02 o                         
   5   8  15         26.35         26.42         4.86 o                         
   6   8  15        575.53        590.56        16.70 o                         
   7   8  15        171.26        205.43        10.17 o                         
   1   9  15         52.38         59.19         7.36 o                         
   2   9  15        102.52         74.20         8.34 o                         
   3   9  15         15.68          8.94         6.37 o                         
   4   9  15        125.03        148.55         8.55 o                         
   0   0  16        371.63        369.39        18.16 o                         
   1   0  16        441.14        373.43        14.82 o                         
   2   0  16        139.30        126.63        10.30 o                         
   3   0  16          9.53         18.62         8.89 o                         
   4   0  16       1002.18       1002.08        27.69 o                         
   5   0  16        436.89        487.91        18.96 o                         
   6   0  16        132.04        120.78        12.06 o                         
   7   0  16         81.31         87.74        14.11 o                         
   8   0  16        216.96        214.32        13.92 o                         
   9   0  16        461.17        439.08        18.53 o                         
  10   0  16        105.61        114.42        14.66 o                         
  11   0  16        201.18        208.10        19.03 o                         
   1   1  16        211.34        213.37         8.08 o                         
   2   1  16        496.20        470.15        10.99 o                         
   3   1  16          8.05         17.36         7.09 o                         
   4   1  16         72.90         60.28         7.77 o                         
   5   1  16        443.88        470.11        12.48 o                         
   6   1  16         21.37         10.21         7.43 o                         
   7   1  16        603.55        661.05        16.78 o                         
   8   1  16          0.03          6.06         6.81 o                         
   9   1  16        120.17        109.41         9.04 o                         
  10   1  16         83.89        105.68        11.20 o                         
  11   1  16         13.75         23.45         6.73 o                         
   0   2  16         91.02         86.52         9.24 o                         
   1   2  16        154.70        143.40         6.95 o                         
   2   2  16        658.81        641.26        11.26 o                         
   3   2  16          7.03         17.56         6.14 o                         
   4   2  16        130.33        132.81         8.06 o                         
   5   2  16         47.81         55.02         8.07 o                         
   6   2  16         34.51         19.69         7.64 o                         
   7   2  16         31.60         18.66         7.64 o                         
   8   2  16        120.57        124.60         8.82 o                         
   9   2  16         12.43         19.61         5.96 o                         
  10   2  16          1.80          7.40         6.46 o                         
  11   2  16          3.27          9.62         6.69 o                         
   1   3  16         35.53         20.01         6.26 o                         
   2   3  16        899.87        861.53        13.66 o                         
   3   3  16        416.72        452.80        10.47 o                         
   4   3  16         95.65         98.65         7.38 o                         
   5   3  16         15.61         12.24         5.85 o                         
   6   3  16        365.81        360.06        14.57 o                         
   7   3  16         28.75         34.46         7.08 o                         
   8   3  16         41.13         43.33         6.77 o                         
   9   3  16          0.96         -2.62         6.50 o                         
  10   3  16          5.35          1.44         6.41 o                         
   0   4  16        518.93        513.55        16.39 o                         
   1   4  16         85.73        106.25         6.80 o                         
   2   4  16         21.30         30.72         6.29 o                         
   3   4  16        193.12        208.37         7.71 o                         
   4   4  16        179.45        178.66         9.98 o                         
   5   4  16        229.72        255.04         9.58 o                         
   6   4  16         92.58         90.66         8.05 o                         
   7   4  16         51.40         55.88         6.55 o                         
   8   4  16         50.74         60.22         6.92 o                         
   9   4  16        276.62        261.33        13.69 o                         
  10   4  16          5.81          9.99         8.23 o                         
   1   5  16        459.90        498.89        10.19 o                         
   2   5  16        296.19        288.56         7.91 o                         
   3   5  16         46.68         33.37         5.30 o                         
   4   5  16         65.71         54.78         5.71 o                         
   5   5  16        416.92        460.48        15.73 o                         
   6   5  16        204.61        219.40         9.83 o                         
   7   5  16        522.68        535.87        14.32 o                         
   8   5  16         80.98         82.25         8.29 o                         
   9   5  16         31.20         21.28         6.12 o                         
   0   6  16        224.61        208.00        10.93 o                         
   1   6  16         30.68         32.99         4.98 o                         
   2   6  16        159.43        156.65         7.31 o                         
   3   6  16        268.67        307.82         9.03 o                         
   4   6  16        140.67        145.71         8.89 o                         
   5   6  16        307.35        312.10         9.30 o                         
   6   6  16         54.48         57.10         5.65 o                         
   7   6  16        238.21        248.05         9.45 o                         
   8   6  16         13.16         21.66         5.70 o                         
   1   7  16         32.27         24.21         4.58 o                         
   2   7  16         46.18         47.62         5.00 o                         
   3   7  16         61.03         54.13         5.62 o                         
   4   7  16          8.20         12.43         5.21 o                         
   5   7  16         29.99         18.48         5.03 o                         
   6   7  16          0.15          1.51         5.44 o                         
   7   7  16         75.41         40.10         7.07 o                         
   0   8  16         79.99         83.26         7.73 o                         
   1   8  16         27.41         21.18         4.26 o                         
   2   8  16          7.19         13.43         4.55 o                         
   3   8  16        168.64        175.44         6.55 o                         
   4   8  16         16.82         18.95         5.16 o                         
   5   8  16        104.12         84.91         6.31 o                         
   1   9  16        417.12        381.19        16.82 o                         
   2   9  16         47.11         48.76        10.66 o                         
   1   1  17        113.66        100.81         7.13 o                         
   2   1  17         83.42         86.08         6.34 o                         
   3   1  17          4.57         -0.57         6.40 o                         
   4   1  17         13.75         10.07         7.95 o                         
   5   1  17         35.78         43.73         8.37 o                         
   6   1  17         71.62         73.04         8.25 o                         
   7   1  17          3.68         -0.94         7.23 o                         
   8   1  17        102.21         94.94         8.91 o                         
   9   1  17          5.20         27.13        12.27 o                         
  10   1  17        101.39         79.58        10.20 o                         
   0   2  17        117.98        132.51         9.76 o                         
   1   2  17         47.10         35.93         6.11 o                         
   2   2  17          7.07          1.17         5.41 o                         
   3   2  17         53.53         54.63         6.42 o                         
   4   2  17          3.57         -1.52         7.38 o                         
   5   2  17        623.98        640.82        15.25 o                         
   6   2  17        249.74        259.30        10.81 o                         
   7   2  17         17.30          7.86         8.63 o                         
   8   2  17        187.83        188.25        10.59 o                         
   9   2  17          2.88         15.53         8.96 o                         
  10   2  17         13.03          6.29         6.07 o                         
   1   3  17          1.93         -2.84         6.02 o                         
   2   3  17        130.78        131.02         7.20 o                         
   3   3  17        690.51        664.20        12.28 o                         
   4   3  17         79.60        102.28         7.93 o                         
   5   3  17         74.15         81.49         8.64 o                         
   6   3  17         97.34         76.80         8.79 o                         
   7   3  17        141.13        158.11        10.72 o                         
   8   3  17        218.96        221.56        10.33 o                         
   9   3  17         19.39         12.04         5.81 o                         
  10   3  17         47.08         43.08         8.19 o                         
   0   4  17          1.01         -7.68         7.68 o                         
   1   4  17         91.28         86.52         7.21 o                         
   2   4  17         93.25         83.42         6.95 o                         
   3   4  17         62.33         82.86         7.56 o                         
   4   4  17        319.75        286.50        10.66 o                         
   5   4  17        155.74        146.98         8.43 o                         
   6   4  17        196.48        174.38         9.18 o                         
   7   4  17         27.15         33.28         6.45 o                         
   8   4  17          5.18         14.52         5.40 o                         
   9   4  17         45.34         47.02         6.96 o                         
   1   5  17          0.15          0.00         5.01 o                         
   2   5  17          2.50          3.03         4.87 o                         
   3   5  17         35.66         19.55         5.82 o                         
   4   5  17          0.28          7.10         4.84 o                         
   5   5  17        123.22        103.28         7.38 o                         
   6   5  17         47.63         28.26         5.41 o                         
   7   5  17         25.37         17.46         6.93 o                         
   8   5  17          4.34         -3.09         6.94 o                         
   0   6  17        374.66        376.75        16.96 o                         
   1   6  17          0.84          2.90         5.49 o                         
   2   6  17        144.56        121.97         7.09 o                         
   3   6  17         49.42         50.45         6.96 o                         
   4   6  17         33.62         31.69         6.03 o                         
   5   6  17        123.71        130.61         8.16 o                         
   6   6  17        113.78        129.55         8.44 o                         
   7   6  17          0.73         -3.02         5.67 o                         
   1   7  17         16.49         23.42         4.38 o                         
   2   7  17        368.89        376.45        10.95 o                         
   3   7  17          0.60         14.66         5.15 o                         
   4   7  17        267.45        260.45         9.10 o                         
   5   7  17        124.18        120.47         8.51 o                         
   6   7  17          5.46          4.27         5.70 o                         
   0   8  17        152.41        108.33         8.82 o                         
   1   8  17          3.20          8.45         5.83 o                         
   2   8  17        224.19        206.38         7.86 o                         
   3   8  17        306.40        306.37         9.51 o                         
   0   0  18        900.56        909.46        40.25 o                         
   1   0  18        647.31        694.33        16.66 o                         
   2   0  18         12.72         14.08        10.17 o                         
   3   0  18        471.33        564.45        19.18 o                         
   4   0  18          0.18        -10.31        10.62 o                         
   5   0  18         88.07         91.89        13.25 o                         
   6   0  18        175.21        190.32        19.63 o                         
   7   0  18         57.36         66.61        11.56 o                         
   8   0  18         68.12         65.24        15.65 o                         
   9   0  18        402.16        437.49        25.93 o                         
   1   1  18       1564.35       1566.13        21.94 o                         
   2   1  18        449.70        483.71        12.80 o                         
   3   1  18         22.06         15.95         6.74 o                         
   4   1  18        120.39        133.47         8.50 o                         
   5   1  18         55.34         51.22         8.66 o                         
   6   1  18         42.80         30.12         8.34 o                         
   7   1  18          3.61         -6.97         6.97 o                         
   8   1  18         10.54         11.01         6.99 o                         
   9   1  18         38.58         22.33         6.76 o                         
   0   2  18         32.74         34.20         7.19 o                         
   1   2  18        360.52        333.60         9.82 o                         
   2   2  18         76.74         71.56         7.58 o                         
   3   2  18        327.01        303.28         8.75 o                         
   4   2  18        125.61        136.30         8.38 o                         
   5   2  18        141.27        132.15        10.26 o                         
   6   2  18          1.30          5.09         8.69 o                         
   7   2  18        168.12        168.30        10.58 o                         
   8   2  18         73.07         54.68         8.28 o                         
   9   2  18          6.20         15.26         7.76 o                         
   1   3  18        115.89         80.17         6.22 o                         
   2   3  18         10.52          8.03         6.03 o                         
   3   3  18         58.74         49.62         5.80 o                         
   4   3  18          2.09          3.26         6.64 o                         
   5   3  18          1.12          3.51         6.66 o                         
   6   3  18          8.82          7.26         6.84 o                         
   7   3  18        160.73        142.56        10.57 o                         
   8   3  18         32.46         42.85         6.10 o                         
   9   3  18         52.93         63.02        10.15 o                         
   0   4  18         63.58         48.81         7.86 o                         
   1   4  18         31.87         37.09         6.33 o                         
   2   4  18         46.19         43.31         6.81 o                         
   3   4  18        209.14        219.03         7.93 o                         
   4   4  18          0.12         -6.12         6.12 o                         
   5   4  18         10.11         12.00         5.25 o                         
   6   4  18          0.31          6.30         6.45 o                         
   7   4  18          9.55         17.41         8.19 o                         
   8   4  18        256.64        259.21        13.06 o                         
   1   5  18        647.47        640.07        12.61 o                         
   2   5  18        127.84        137.87         7.52 o                         
   3   5  18         49.80         36.98         6.01 o                         
   4   5  18        287.45        286.07         9.26 o                         
   5   5  18        165.44        163.95         8.98 o                         
   6   5  18         60.49         43.82         5.58 o                         
   7   5  18         60.30         59.38         7.85 o                         
   0   6  18        327.71        343.74        12.41 o                         
   1   6  18        193.65        172.31         7.59 o                         
   2   6  18        154.45        170.29         7.92 o                         
   3   6  18         45.72         43.07         6.60 o                         
   4   6  18         13.25         17.66         6.83 o                         
   5   6  18         47.90         36.07         5.74 o                         
   6   6  18        192.16        239.05        10.32 o                         
   1   7  18         43.81         44.09         5.54 o                         
   2   7  18        160.93        191.63         8.18 o                         
   3   7  18          1.78          8.16         5.51 o                         
   4   7  18          2.97          6.76         6.23 o                         
   1   1  19        223.30        235.91         8.61 o                         
   2   1  19         16.75         17.58         5.53 o                         
   3   1  19         76.28         83.24         7.30 o                         
   4   1  19        211.32        198.80         9.56 o                         
   5   1  19        280.62        266.59        13.57 o                         
   6   1  19          4.89         -8.81         8.81 o                         
   7   1  19         24.20         28.75         7.55 o                         
   8   1  19         81.86         73.14         9.42 o                         
   0   2  19        229.29        244.52        14.96 o                         
   1   2  19        228.41        226.78         8.55 o                         
   2   2  19        573.50        525.44        12.82 o                         
   3   2  19        827.44        847.38        16.06 o                         
   4   2  19         15.85         14.48         6.96 o                         
   5   2  19         64.22         65.90         9.05 o                         
   6   2  19        394.56        453.72        17.12 o                         
   7   2  19         11.85         20.44         7.93 o                         
   8   2  19         12.39         23.34         7.29 o                         
   1   3  19        360.16        344.56        14.13 o                         
   2   3  19         78.20         65.38         6.54 o                         
   3   3  19         30.00         29.22         6.36 o                         
   4   3  19        263.55        266.05         9.86 o                         
   5   3  19        594.75        624.49        16.42 o                         
   6   3  19          9.61         26.47         8.02 o                         
   7   3  19        474.37        452.96        23.28 o                         
   0   4  19        107.36         96.37        11.13 o                         
   1   4  19        207.45        176.56         8.02 o                         
   2   4  19        180.13        168.60         7.53 o                         
   3   4  19        417.75        394.95        12.42 o                         
   4   4  19         25.22         17.83         6.51 o                         
   5   4  19        317.82        334.36        14.55 o                         
   6   4  19         19.08         42.96         6.78 o                         
   7   4  19         60.91         43.22         7.57 o                         
   1   5  19         21.65         32.25         6.22 o                         
   2   5  19        160.74        169.15         8.07 o                         
   3   5  19         24.01         29.26         6.49 o                         
   4   5  19         42.00         53.29         6.76 o                         
   5   5  19         16.21         22.46         5.67 o                         
   6   5  19        188.28        200.33        16.31 o                         
   0   6  19        573.01        604.39        19.03 o                         
   1   6  19         18.64         26.50         6.89 o                         
   2   6  19          1.44         13.96         5.81 o                         
   3   6  19         29.58         31.11         6.03 o                         
   4   6  19        261.28        238.41         9.97 o                         
   0   0  20        309.86        294.10        23.57 o                         
   1   0  20         47.70         50.78         8.37 o                         
   2   0  20        421.89        409.32        23.83 o                         
   3   0  20        179.42        250.69        17.78 o                         
   4   0  20        189.10        182.89        14.09 o                         
   5   0  20         10.99         34.92        12.59 o                         
   6   0  20        988.32       1062.85        51.36 o                         
   7   0  20          1.99          3.47        22.93 o                         
   1   1  20        198.10        206.85         8.44 o                         
   2   1  20        352.10        332.50        11.57 o                         
   3   1  20         23.84         31.26         6.51 o                         
   4   1  20        745.54        816.62        17.38 o                         
   5   1  20         24.14         38.20         9.08 o                         
   6   1  20          0.04          2.01         8.13 o                         
   7   1  20         34.96         30.26         8.30 o                         
   0   2  20        116.45        130.39        11.77 o                         
   1   2  20        168.00        161.28         8.41 o                         
   2   2  20         15.31         22.73         6.30 o                         
   3   2  20         32.57         22.94         6.00 o                         
   4   2  20          1.79         11.44         8.17 o                         
   5   2  20         13.58         11.43         7.87 o                         
   6   2  20         62.66         49.11         8.53 o                         
   1   3  20         10.60          4.55         5.22 o                         
   2   3  20        138.72        145.42         8.80 o                         
   3   3  20         50.47         46.06         7.06 o                         
   4   3  20         82.36         77.45         8.01 o                         
   5   3  20         18.55         14.07         7.47 o                         
   6   3  20         94.13        102.19         8.90 o                         
   0   4  20        359.77        353.10        15.11 o                         
   1   4  20          0.33          9.69         4.81 o                         
   2   4  20          3.94         11.13         5.88 o                         
   3   4  20          5.15         14.56         6.65 o                         
   4   4  20        158.93        166.37         9.51 o                         
   5   4  20         38.73         42.58         6.67 o                         
   1   5  20          6.97          8.38         6.63 o                         
   2   5  20        385.11        367.27        12.91 o                         
   3   5  20         22.07         47.33         6.31 o                         
   1   1  21        380.92        378.23        12.21 o                         
   2   1  21         94.71         95.26         7.22 o                         
   3   1  21         61.32         77.28         9.31 o                         
   4   1  21         18.79         19.90         8.68 o                         
   5   1  21        145.96        182.12        14.51 o                         
   0   2  21         44.69         68.39        10.77 o                         
   1   2  21        178.85        153.45         8.81 o                         
   2   2  21          1.45         25.22         5.72 o                         
   3   2  21        520.08        573.18        21.97 o                         
   4   2  21          3.84         12.89         7.95 o                         
   5   2  21        142.17        110.37        16.44 o                         
   1   3  21        320.84        308.45        10.54 o                         
   2   3  21         11.74         27.38         5.84 o                         
   3   3  21          2.72         12.33         7.18 o                         
   4   3  21        154.70        140.08        10.27 o                         
   0   4  21         46.30         62.67         9.04 o                         
   1   4  21         84.42         75.92         6.29 o                         
   2   4  21         19.21         10.81         5.84 o                         
   0   0  22        397.91        405.73        69.87 o                         
   1   0  22         17.15         24.41        11.68 o                         
   2   0  22         52.96         40.95         9.26 o                         
   1   1  22        206.92        198.16        11.52 o                         
   2   1  22        229.97        239.59        14.16 o                         
   0   2  22         34.50         14.31        13.52 o                         
   1   2  22         83.43         62.64         8.75 o                         
                                                                                
